# Supplementary material for: ALTERED MERISTEM PROGRAM 1 Is involved in Development of Seed Dormancy in Arabidopsis
Source: PLoS One. 2011 May 26;6(5):e20408. doi: 10.1371/journal.pone.0020408 (PMC3102729; doi:10.1371/journal.pone.0020408)
Supplement: Table S1 — Probes differentially expressed in amp1-1 and/or in amp1-21. (XLS) [file pone.0020408.s006.xls]

## Sheet: Sheet1
Table S1. Probes differentially expressed in amp1-1 and/or in amp1-21. Comparisons were done in developing seeds at 10 days after pollination.
			Log2FC				Log2 Expression in All Samples
AGI	Annotation	ProbeID	Col.Amp1vsWT	c24.Amp1vsWT	P.Value	adj.P.Val	Col.WT	Col.WT	Col.WT	Col.Amp1	Col.Amp1	c24.WT	c24.WT	c24.WT	c24.Amp1	c24.Amp1	c24.Amp1
At5g48490	protease inhibitor/seed storage/lipid transfer protein (LTP) family protein	248683_at	6.33254	4.33063	5.78337e-05	0.00228454	3.90286	4.31238	4.51496	10.7852	10.3667	5.4581	6.18697	10.1756	11.2948	11.581	11.9368
At5g01870	lipid transfer protein, putative	251065_at	5.25389	2.94174	7.78331e-08	2.92017e-05	5.50833	5.8709	5.19122	10.7577	10.797	7.63307	8.47836	9.40563	11.6953	11.2739	11.3731
At2g33830	dormancy/auxin associated family protein	267461_at	4.34698	0.64923	0.000351037	0.00689085	5.22547	5.27591	6.36116	10.2062	9.72945	6.89266	7.90006	8.72666	7.01218	8.82503	9.62985
At5g38780	S-adenosyl-L-methionine:carboxyl methyltransferase family protein	249532_at	4.15636	-1.03996	6.20807e-07	0.000127411	3.94267	3.92188	3.93944	8.36272	7.81932	8.50521	8.21274	8.71097	6.58906	7.7301	7.98988
At5g40155	Encodes a defensin-like (DEFL) family protein.	249402_at	4.08963	1.5162	0.000322758	0.0065267	5.95765	4.57439	4.4523	9.64631	8.52251	6.3027	6.42813	8.19127	7.59683	8.35001	9.52386
At1g09750	chloroplast nucleoid DNA-binding protein-related	264672_at	3.8995	1.35026	3.73354e-07	9.33268e-05	5.14825	5.51622	5.36157	9.29751	9.18552	8.13937	9.05406	9.49254	10.5321	10.0646	10.1401
At1g76100	PETE1 (PLASTOCYANIN 1); copper ion binding / electron carrier	261769_at	3.75689	1.5784	5.02451e-07	0.000114609	5.44773	5.36653	5.9212	9.38774	9.28301	8.40237	9.28301	9.81	10.8178	10.6403	10.7724
At4g38410	dehydrin, putative	252988_at	3.42533	3.18885	3.66357e-08	1.92399e-05	5.67776	6.10488	5.89529	9.46313	9.17281	6.43759	6.50609	7.47871	9.6638	10.0749	10.2502
At5g03810 At5g03820	carboxylesterase/ hydrolase, acting on ester bonds / lipase	250894_s_at	3.28947	0.130384	2.42964e-05	0.00128287	5.29247	4.90637	5.45938	8.44808	8.56967	8.5179	8.19183	9.63603	8.44808	8.86838	9.42046
At4g21280	PSBQ_PSBQ-1_PSBQA__oxygen-evolving enhancer protein 3, chloroplast, putative (PSBQ1) (PSBQ)	254398_at	3.17745	1.41037	4.3987e-07	0.000104184	5.14515	5.00137	5.0392	8.40654	8.07216	7.62108	7.96491	8.7603	9.45437	9.3674	9.75562
At1g27540 At1g27580	F-box family protein	262319_s_at	3.01982	7.54059	5.18109e-13	1.18181e-08	8.81693	8.31984	8.62017	11.7292	11.4817	3.88319	3.7403	3.82744	11.186	11.65	11.2367
At3g50820	OEC33_PSBO-2__PSBO2 (PHOTOSYSTEM II SUBUNIT O-2); oxygen evolving/ poly(U) binding	252130_at	2.96608	1.59207	1.32669e-06	0.000207272	5.88823	6.45001	6.26853	9.16834	9.16834	8.30962	9.16834	9.44501	10.7915	10.2606	10.6472
At3g22540	unknown protein	256926_at	2.85982	2.34512	5.13121e-06	0.000507427	7.1076	7.05609	7.48003	10.2194	9.92943	7.67572	7.3993	8.99086	10.0316	10.4782	10.5914
At3g54560	HTA11; DNA binding	251846_at	2.85638	1.11116	0.000806896	0.0120035	6.48173	4.44879	5.47678	8.43455	8.21641	7.14627	7.78367	8.81763	9.04072	8.64469	9.39562
At4g28365 At4g32490	plastocyanin-like domain-containing protein	253433_s_at	2.84734	1.4281	2.30825e-05	0.00124177	6.10799	6.06775	5.95212	8.65949	9.12043	7.54409	8.43131	8.89838	10.0369	9.05023	10.071
At1g28290	AGP31 (arabinogalactan-protein 31)	245688_at	2.75649	2.71919	1.41103e-05	0.000943856	5.84977	5.14199	5.48221	8.04613	8.4495	5.76545	6.42346	7.7368	9.55384	9.03687	9.49257
At1g70830	MLP28 (MLP-LIKE PROTEIN 28)	262312_at	2.71966	-0.054087	0.0219799	0.105862	4.48981	4.47086	4.81389	6.9147	7.70768	7.23617	9.74527	10.691	9.31999	8.32645	9.86379
At3g20950	CYP705A32; electron carrier/ heme binding / iron ion binding / monooxygenase/ oxygen binding	256802_at	2.69919	-1.20697	1.61074e-06	0.000235519	3.40924	3.38399	3.65972	6.31467	6.05233	6.87453	6.81168	7.85001	6.10175	5.91856	5.89499
At1g75690	chaperone protein dnaJ-related	262970_at	2.5555	1.32482	1.2002e-05	0.000844955	4.67202	4.9387	4.79845	7.51422	7.20289	7.15979	6.87313	8.19114	8.97388	8.42486	8.79978
At1g06080	ADS1 (DELTA 9 DESATURASE 1); oxidoreductase	260957_at	2.5355	1.15034	0.000100715	0.00325762	7.78189	7.50645	7.73656	10.1576	10.2633	7.75557	8.90376	9.61766	10.0609	9.83269	9.83443
At1g73600 At1g73602	methyltransferase/ phosphoethanolamine N-methyltransferase	259842_at	2.5095	-0.120462	0.000227901	0.00525623	5.69048	5.79364	5.93773	7.98645	8.64711	7.97719	8.41832	8.40923	9.01726	7.36805	8.05804
At2g16060	ARATH GLB1_ATGLB1_GLB1_NSHB1__AHB1 (ARABIDOPSIS HEMOGLOBIN 1); oxygen binding / oxygen transporter	263096_at	2.48657	-0.595866	0.00490109	0.0391435	8.7053	8.82711	9.14221	11.3837	11.3725	9.46104	10.1696	9.98519	7.66481	10.2002	9.96323
At1g25275	unknown protein	245642_at	2.44904	1.77475	0.000453407	0.00810517	5.92341	6.14652	6.12369	8.74427	8.2829	6.29403	6.08811	7.99497	7.92875	8.43586	9.33674
At5g08250	cytochrome P450 family protein	250576_at	2.4456	-0.33321	9.66625e-06	0.00073009	6.28069	6.94047	6.79175	9.12742	9.1057	8.65736	8.90615	8.95082	8.50057	8.99762	8.01652
At4g31840	plastocyanin-like domain-containing protein	253480_at	2.41413	2.00145	0.000271679	0.00587394	7.18974	7.14275	7.21399	9.61414	9.57843	7.28556	8.0152	9.73041	10.2384	10.2588	10.5384
At5g39860	PRE1 (PACLOBUTRAZOL RESISTANCE1); DNA binding / transcription factor	249383_at	2.38844	1.02569	0.000730684	0.0112273	4.20389	4.1355	3.93202	6.66307	6.29474	6.04636	5.64629	7.69765	7.34414	7.29486	7.82836
At5g24490	30S ribosomal protein, putative	249742_at	2.35996	0.544351	2.09735e-06	0.000278142	6.00967	5.9529	6.13661	8.42819	8.35785	9.66554	9.33586	10.0653	10.1555	9.94554	10.5987
At5g49180	pectinesterase family protein	248593_at	2.35763	0.326838	0.000459547	0.00815805	7.5158	7.37064	7.79589	9.88102	9.95579	9.01973	9.77475	10.595	9.52387	10.3865	10.4595
At1g29270	unknown protein	260883_at	2.34992	3.54563	0.000598409	0.00980583	3.27575	3.73627	3.27825	5.65554	5.90448	3.14647	3.87199	6.77794	8.16025	7.79027	8.48276
At5g64570	ATBXL4__XYL4; hydrolase, hydrolyzing O-glycosyl compounds / xylan 1,4-beta-xylosidase	247266_at	2.32843	1.49463	1.52375e-05	0.000978368	7.06679	6.96535	7.22257	9.50282	9.32384	7.48651	8.23277	8.41373	10.1999	9.16303	9.25398
At1g68590	plastid-specific 30S ribosomal protein 3, putative / PSRP-3, putative	262283_at	2.30474	1.85981	5.7867e-05	0.00228454	5.25275	5.18634	5.59318	7.77865	7.51901	6.99093	6.70019	8.36647	9.09408	8.94754	9.59541
At4g27440	PORB (PROTOCHLOROPHYLLIDE OXIDOREDUCTASE B); oxidoreductase/ protochlorophyllide reductase	253871_at	2.27802	1.42143	1.04332e-05	0.000767678	5.63139	6.14457	6.00459	8.21291	8.19683	7.98586	8.27887	8.81699	9.86242	9.23635	10.2472
At2g23550	ABE1_ATMES6__MES6 (METHYL ESTERASE 6); hydrolase	267122_at	2.25459	0.193561	0.014967	0.0827422	6.05581	6.90278	6.46623	8.21453	9.24451	7.50082	9.52601	9.92223	9.36787	8.60117	9.5607
At2g47450	CPSRP43__CAO (CHAOS); chromatin binding	245123_at	2.24693	0.644174	0.000133747	0.00383747	5.26503	5.21206	5.817	7.73085	7.62573	7.66129	6.94742	8.40793	8.24134	8.23329	8.47452
At3g26510	octicosapeptide/Phox/Bem1p (PB1) domain-containing protein	257615_at	2.20756	1.47283	2.19e-05	0.00121247	6.02517	6.7734	6.50126	8.82144	8.46024	8.77418	7.59238	8.43179	9.99804	9.62181	9.59701
At1g18250	ATLP-1	256125_at	2.19189	2.06987	1.93238e-05	0.00114487	4.72129	5.21117	5.15689	7.15011	7.29323	5.75387	6.42339	7.37865	8.65616	8.34303	8.76633
At2g46600	calcium-binding protein, putative	265460_at	2.18512	0.636976	0.0015413	0.0185192	5.12184	4.81369	5.44545	7.25204	7.37218	6.4465	5.51696	6.74289	7.70373	6.03525	6.8783
At2g30210	LAC3 (laccase 3); laccase	267307_at	2.16558	0.364036	0.000203411	0.00490465	4.91952	4.85092	5.27561	6.99161	7.37025	7.46062	8.70407	8.11513	8.87924	8.42749	8.0652
At2g42190	unknown protein	267637_at	2.15513	0.985403	0.000162879	0.00426099	5.92954	5.9934	6.28587	8.60955	7.83992	7.38631	7.66099	8.79159	8.88926	8.93114	8.97471
At3g08940	LHCB4.2 (light harvesting complex PSII); chlorophyll binding	258993_at	2.12983	1.42598	3.09578e-06	0.000357461	8.14699	8.08217	8.41722	10.6842	10.0063	9.82246	9.81777	10.5746	11.4083	11.5894	11.495
At5g08000	PDCB2__E13L3 (GLUCAN ENDO-1,3-BETA-GLUCOSIDASE-LIKE PROTEIN 3); callose binding / polysaccharide binding	250565_at	2.12336	3.11774	2.14952e-07	6.00382e-05	6.49329	6.43085	6.49355	8.72914	8.4627	5.80483	6.1747	7.04699	9.69049	9.21229	9.47697
At3g05600	epoxide hydrolase, putative	258895_at	2.1114	1.71438	2.09188e-05	0.00119889	7.72634	7.51972	7.54671	9.77573	9.64225	8.25903	8.67365	9.77739	10.5851	10.5877	10.6804
At2g26500	cytochrome b6f complex subunit (petM), putative	245044_at	2.10216	0.560063	0.000107141	0.00338956	9.73662	9.6969	9.95217	12.0167	11.7781	11.1086	11.0683	12.272	11.9477	11.915	12.2664
At4g15910	DI21__ATDI21 (ARABIDOPSIS THALIANA DROUGHT-INDUCED 21)	245523_at	2.08896	1.82527	1.82921e-06	0.000259975	9.02673	8.59619	8.92868	11.0962	10.7828	8.33597	8.60778	9.3743	10.5221	10.5612	10.7105
At5g57560	XTH22__TCH4 (Touch 4); hydrolase, acting on glycosyl bonds / xyloglucan:xyloglucosyl transferase	247925_at	2.08303	0.0580689	0.000928905	0.013136	6.58854	6.33986	7.34982	8.98411	8.70076	9.80302	9.22871	9.64324	10.3883	9.08091	9.37996
At2g27250	CLV3 (CLAVATA3); kinase activator/ protein binding / receptor binding	265624_at	2.05047	3.00776	6.54285e-08	2.7135e-05	4.38991	4.63479	4.52184	6.99676	6.13521	4.45945	4.33896	4.21203	7.13803	7.14497	7.75072
At3g25855	unknown protein	258083_at	2.04416	-0.566882	0.00151513	0.0183149	5.50809	5.83269	6.08205	8.06115	7.64239	6.08205	6.54027	6.55785	5.03079	6.82593	5.62281
At5g42830	transferase family protein	249188_at	2.0336	1.52363	2.15832e-07	6.00382e-05	5.83663	5.60894	5.8603	7.61645	7.98799	5.60882	6.0355	6.22041	7.35833	7.64834	7.42896
At2g03750	sulfotransferase family protein	264037_at	2.01648	0.402099	9.57869e-06	0.000728299	6.1833	6.02046	6.36295	8.18808	8.22268	8.3253	8.09158	8.9599	8.73043	9.0192	8.83344
At2g19200	unknown protein	267437_at	2.01062	1.17795	9.02062e-05	0.0030482	3.77565	4.18436	3.86617	6.43629	5.46907	3.77032	3.4306	3.77629	4.67935	5.45513	4.37659
At5g44630	terpene synthase/cyclase family protein	249005_at	1.99595	2.59027	1.83791e-06	0.000259975	4.56302	4.19712	4.32866	6.25975	6.45802	4.08433	4.96426	4.93709	7.73744	6.69857	7.32046
At5g38520	hydrolase, alpha/beta fold family protein	249524_at	1.9776	0.677352	6.90578e-07	0.000134633	6.69766	7.01046	6.79263	8.69276	8.92959	8.92959	8.88435	9.24792	9.92919	9.46849	9.69623
At4g09650	ATPD (ATP SYNTHASE DELTA-SUBUNIT GENE); hydrogen ion transporting ATP synthase, rotational mechanism / proton-transporting ATPase, rotational mechanism	255046_at	1.97577	0.402763	7.64612e-05	0.00273515	5.84354	5.92704	5.46594	7.36011	8.08244	8.26434	8.88018	8.74345	9.29182	8.64142	9.16303
At2g32765	ATSUMO5_SUM5__SUMO5 (SMALL UBIQUITINRELATED MODIFIER 5); protein tag	267555_at	1.97536	1.54544	0.000130828	0.00378705	6.41734	6.31101	6.43732	8.2639	8.46393	6.30553	7.32617	8.09973	8.77278	8.70774	8.88723
At1g09200	histone H3	264262_at	1.96897	1.79649	0.000452725	0.00810008	6.76035	6.21407	6.79184	8.6179	8.49754	6.90376	7.33098	8.84692	9.17403	9.34252	9.95459
At5g42500 At5g42510	disease resistance-responsive family protein	249195_s_at	1.96366	0.880248	7.55295e-07	0.000143721	5.00799	5.42948	5.22414	7.06799	7.3004	6.40692	6.19335	6.29238	6.86617	7.41982	7.2474
At5g45310	unknown protein	248969_at	1.96062	0.117865	0.00282799	0.0271727	7.30663	6.93798	7.76899	9.52925	9.06773	10.4888	9.38352	10.27	9.38352	10.4484	10.664
At3g27690	LHCB2.4__LHCB2.3; chlorophyll binding	258239_at	1.95333	1.79367	0.000108481	0.00339896	4.76377	4.72149	5.01585	7.05636	6.51772	7.05636	7.05636	8.51434	9.58038	8.96876	9.45894
At5g16250	unknown protein	246505_at	1.94574	1.66055	0.000243204	0.00546013	5.95767	6.50556	5.7581	8.03462	8.0044	6.75801	7.10401	8.52113	9.11706	9.07508	9.17267
At2g23580	ABE4_ATMES4__MES4 (METHYL ESTERASE 4); hydrolase/ hydrolase, acting on ester bonds / methyl salicylate esterase	267125_at	1.92896	0.414775	0.00218304	0.022984	7.95913	8.37129	8.22975	9.77157	10.4598	8.30671	9.50956	10.0032	9.71573	9.4338	9.91423
At4g15390	transferase family protein	245555_at	1.92737	2.55578	1.49424e-06	0.000229674	7.04719	6.96496	7.29834	9.23584	8.8259	6.97899	6.96843	7.8747	9.84959	9.40166	10.2382
At1g34245	FUNCTIONS IN: molecular_function unknown; INVOLVED IN: biological_process unknown; LOCATED IN: endomembrane system; EXPRESSED IN: 13 plant structures; EXPRESSED DURING: 9 growth stages; BEST Arabidopsis thaliana protein match is: EPF1 (EPIDERMAL PATTERNING FACTOR 1) (TAIR:AT2G20875.1); Has 12 Blast hits to 12 proteins in 4 species: Archae - 0; Bacteria - 0; Metazoa - 0; Fungi - 0; Plants - 12; Vi…	262543_at	1.92083	0.395355	0.00310464	0.0288448	5.99166	5.47709	6.15172	8.00294	7.58571	6.62289	6.74617	6.66906	8.05867	6.16102	7.00449
At5g39130	germin-like protein, putative	249491_at	1.9081	-0.0308365	0.000846988	0.0124163	6.68081	7.25158	7.4561	8.87273	9.20246	7.98728	8.251	9.24508	8.251	8.40422	8.73563
At1g08560	ATSYP111_KN__SYP111 (SYNTAXIN OF PLANTS 111); SNAP receptor	264802_at	1.90559	3.02143	0.000123833	0.00369232	5.22103	5.18357	5.46538	7.00523	7.38593	4.5651	5.47832	7.16286	8.73451	8.52869	9.00735
At3g52970	CYP76G1; electron carrier/ heme binding / iron ion binding / monooxygenase/ oxygen binding	252017_at	1.88989	0.636668	0.00195956	0.0215618	4.98226	4.97077	5.11724	7.09854	6.72809	5.56379	6.04626	7.28072	6.6939	6.70762	7.39926
At5g15180	peroxidase, putative	250157_at	1.86736	-0.192135	0.0193892	0.0976574	4.0621	4.55145	4.26902	5.72849	6.59463	6.73573	7.72456	8.96975	7.47082	7.16763	8.21519
AtCg00790	RPL16__chloroplast gene encoding a ribosomal protein L16, which is a constituent of 50S large ribosomal subunit	244983_at	1.86662	0.8618	0.0131859	0.0762796	4.94859	6.57276	7.11196	8.29906	7.85639	7.74092	7.343	8.83045	8.63205	9.06727	8.80046
At2g25060	plastocyanin-like domain-containing protein	264377_at	1.86452	2.32852	0.000197326	0.00480876	6.35364	5.93124	6.09676	8.03454	7.94892	5.89222	6.66242	8.12702	9.33031	8.93403	9.40287
At2g47770	benzodiazepine receptor-related	266462_at	1.85957	0.141848	2.38979e-05	0.00127362	8.2547	8.29075	8.566	10.2125	10.2476	9.95792	9.40653	9.72644	9.47347	10.2363	9.80665
At2g05520	ATGRP-3_GRP3__GRP-3 (GLYCINE-RICH PROTEIN 3)	265560_at	1.85575	3.40038	3.5953e-06	0.000396178	4.16514	3.91878	4.08433	6.0123	5.81138	4.32701	4.26295	4.53365	8.32974	6.65847	8.33652
At1g53885 At1g53903	senescence-associated protein-related	262226_at	1.85049	0.686163	0.00233008	0.0240277	5.2371	5.0555	5.5247	7.56291	6.68293	4.34089	3.853	5.2371	4.59959	5.64725	5.24264
At2g38810	HTA8 (HISTONE H2A 8); DNA binding	263264_at	1.82767	1.81238	2.81611e-06	0.000339397	4.94859	4.50031	4.5152	6.45957	6.50517	5.00578	5.35301	6.00023	7.33899	7.04808	7.4091
At3g08770	LTP6; lipid binding	258675_at	1.82169	2.96697	0.00412359	0.0350053	6.86029	6.99289	7.03843	8.12851	9.44261	5.92067	6.47732	8.95017	10.1709	8.85	11.2281
At5g48485	DIR1 (DEFECTIVE IN INDUCED RESISTANCE 1); lipid binding / lipid transporter	248684_at	1.82147	2.15912	0.00186272	0.0209211	6.9758	6.79643	7.50763	9.17333	8.65618	6.91451	7.30456	9.54273	9.8968	10.0997	10.2427
At5g17960	DC1 domain-containing protein	250068_at	1.81834	2.04761	4.67523e-06	0.000473965	4.59456	4.54868	4.30815	6.56045	6.04381	4.69293	4.87313	5.61485	6.67422	7.33225	7.31726
At1g64800	DNA binding / transcription factor	262917_at	1.81377	-0.193161	9.12408e-06	0.000715095	6.01281	6.0433	6.30473	7.99096	7.87713	7.80662	7.80662	8.3407	7.51131	7.9664	7.89676
At3g15450	unknown protein	258402_at	1.79625	-0.418967	0.00160582	0.0189817	7.91686	8.3056	8.63045	10.2409	9.92015	11.0761	11.3862	11.9851	10.3604	11.209	11.621
At1g60000	29 kDa ribonucleoprotein, chloroplast, putative / RNA-binding protein cp29, putative	263736_at	1.79519	1.56223	7.07205e-08	2.83006e-05	7.72003	7.51165	7.82251	9.52865	9.43119	8.5166	8.58716	9.04164	10.2997	10.2416	10.2907
At5g64040	PSAN; calmodulin binding	247320_at	1.79471	0.691773	0.000204688	0.00492503	9.17577	9.57207	8.99836	11.041	11.0459	10.6255	10.6284	11.4098	12.0156	11.1144	11.6091
At1g32470	glycine cleavage system H protein, mitochondrial, putative	260704_at	1.7824	1.49378	1.13581e-05	0.000817282	6.70676	6.83276	6.87522	8.45692	8.71771	7.34933	7.52229	8.39448	9.42033	8.99238	9.33474
At3g15630	unknown protein	258225_at	1.77766	-0.298316	0.00216247	0.0228361	7.09034	7.22973	7.45711	9.08223	8.99121	9.98172	9.35432	10.1262	8.68233	9.6755	10.2095
At1g75580	auxin-responsive protein, putative	257460_at	1.77718	0.280366	1.61064e-06	0.000235519	6.7559	6.76135	6.98441	8.43966	8.78248	8.06714	7.79674	7.71127	7.96274	8.16721	8.2863
At1g51400	photosystem II 5 kD protein	265149_at	1.77693	0.705702	1.40056e-05	0.000939613	9.21766	8.87765	9.16278	10.9463	10.7796	10.8188	10.6872	11.458	11.7085	11.5102	11.8624
At4g28703	FUNCTIONS IN: molecular_function unknown; LOCATED IN: cellular_component unknown; EXPRESSED IN: 6 plant structures; EXPRESSED DURING: 4 anthesis, F mature embryo stage, petal differentiation and expansion stage, D bilateral stage, E expanded cotyledon stage; CONTAINS InterPro DOMAIN/s: Cupin, RmlC-type (InterPro:IPR011051), Protein of unknown function DUF861, cupin-3 (InterPro:IPR008579), RmlC-li…	253737_at	1.77391	1.10136	0.000759913	0.0115078	6.42117	6.47336	6.768	8.36775	8.28842	7.30072	6.71132	8.33394	8.08866	8.75888	8.80253
At1g31950	terpene synthase/cyclase family protein	255751_at	1.76645	2.1478	5.83291e-07	0.000123193	4.60618	4.432	4.53242	6.17596	6.40401	4.94346	5.13716	5.4462	7.85183	7.1276	6.99079
At2g16750	protein kinase family protein	265405_at	1.76489	0.185652	0.000893454	0.0128	7.14304	6.29019	7.22155	8.45978	8.83985	7.49191	7.83934	8.27332	7.86237	8.49132	7.80783
At4g33330	PGSIP3__transferase, transferring glycosyl groups	253379_at	1.7636	1.30155	0.0053439	0.0415171	4.95982	5.12345	5.28304	7.1406	6.63081	5.24492	5.77528	7.53058	7.11435	7.34823	7.99284
At5g02160	unknown protein	251036_at	1.76307	-0.158958	2.73617e-05	0.00141204	6.24034	6.39582	6.33334	7.85902	8.31346	8.91059	9.18714	8.71417	9.14724	8.47364	8.71413
At1g21500	unknown protein	260877_at	1.75534	0.491874	0.00711378	0.0504399	5.9049	5.65909	5.85853	7.67954	7.44615	7.36492	7.64482	9.26541	8.2017	8.65161	8.89746
At4g10340	LHCB5 (LIGHT HARVESTING COMPLEX OF PHOTOSYSTEM II 5); chlorophyll binding	254970_at	1.75351	0.818008	5.8653e-06	0.000548309	10.5508	10.6905	10.3973	12.3104	12.2891	11.7188	12.2415	12.4267	13.0924	12.7091	13.0396
At3g16520	UGT88A1__UDP-glucoronosyl/UDP-glucosyl transferase family protein	257205_at	1.74632	1.76455	0.00198623	0.0217086	6.21155	4.97023	5.95391	7.68805	7.22839	6.29418	5.82286	7.70636	7.99603	8.14273	8.97827
At5g47370	HAT2; DNA binding / transcription factor/ transcription repressor	248801_at	1.74166	1.4626	2.72434e-05	0.00140912	6.67805	7.24715	6.98206	8.71758	8.70392	7.23211	7.50874	8.08596	8.76793	8.8765	9.57018
At3g06390	integral membrane family protein	258905_at	1.72952	2.63288	1.66185e-05	0.00103288	9.18497	9.31291	9.63917	11.0803	11.1367	7.57458	8.88215	8.39494	10.2745	11.526	10.9498
At4g14540	NF-YB3 (NUCLEAR FACTOR Y, SUBUNIT B3); transcription factor	245592_at	1.72915	1.42167	0.0019906	0.0217281	4.24848	4.47065	4.56824	6.38956	5.92699	5.64467	5.41058	7.39792	7.2862	7.52017	7.91182
At5g05390	LAC12 (laccase 12); laccase	250770_at	1.72601	2.00129	3.3094e-06	0.000377437	6.2289	6.1679	6.25064	7.82619	8.05746	5.9996	6.48546	6.76012	8.88524	8.45219	7.91163
At1g75030	ATLP-3	259987_at	1.72578	-0.958612	0.00450136	0.0369737	6.14114	6.05079	6.10522	8.10584	7.54382	8.89024	9.15844	9.64023	7.10034	9.03009	8.68266
At2g30570	PSBW (PHOTOSYSTEM II REACTION CENTER W)	267526_at	1.72336	0.502416	1.42018e-06	0.000220369	9.7845	9.90585	9.87251	11.7142	11.4411	11.4742	11.5485	11.9983	12.2203	12.1762	12.1318
At1g67830	ATFXG1 (alpha-fucosidase 1); alpha-L-fucosidase/ carboxylesterase	245215_at	1.70795	0.398144	1.38293e-05	0.000933272	6.28745	6.65059	5.99189	7.98748	8.04837	7.54924	7.78874	7.84214	8.23706	7.85461	8.28287
At5g10220	ANNAT6__ANN6 (ANNEXIN ARABIDOPSIS 6); calcium ion binding / calcium-dependent phospholipid binding	250473_at	1.70752	1.97978	0.00365677	0.0321529	3.6895	3.33216	3.68409	5.43288	5.11933	3.31742	4.19363	6.09594	6.15454	6.31732	7.07447
At3g17680	FUNCTIONS IN: molecular_function unknown; INVOLVED IN: biological_process unknown; LOCATED IN: cellular_component unknown; EXPRESSED IN: 16 plant structures; EXPRESSED DURING: 8 growth stages; CONTAINS InterPro DOMAIN/s: KIP1-like (InterPro:IPR011684); BEST Arabidopsis thaliana protein match is: unknown protein (TAIR:AT1G48405.1); Has 75 Blast hits to 73 proteins in 16 species: Archae - 0; Bacter…	258376_at	1.69975	0.302954	4.01206e-07	9.63316e-05	6.5891	6.68296	6.42665	8.24709	8.28489	8.36495	8.30803	8.2625	8.78807	8.40011	8.65615
At4g25170	FUNCTIONS IN: molecular_function unknown; INVOLVED IN: biological_process unknown; EXPRESSED IN: 23 plant structures; EXPRESSED DURING: 13 growth stages; CONTAINS InterPro DOMAIN/s: Uncharacterised conserved protein UCP012943 (InterPro:IPR016606); BEST Arabidopsis thaliana protein match is: unknown protein (TAIR:AT5G61490.1).	254057_at	1.69695	0.474616	2.54289e-06	0.000318699	4.25626	4.51183	4.54402	6.08089	6.18775	7.65922	7.22336	7.11268	7.86587	7.70804	7.8452
At3g18080	BGLU44 (B-S GLUCOSIDASE 44); (R)-amygdalin beta-glucosidase/ 4-methylumbelliferyl-beta-D-glucopyranoside beta-glucosidase/ beta-gentiobiose beta-glucosidase/ cellobiose glucosidase/ esculin beta-glucosidase/ hydrolase, hydrolyzing O-glycosyl compounds	258151_at	1.69353	0.234305	4.51264e-05	0.00192399	7.59399	7.52146	7.43271	9.00188	9.41729	8.93313	9.27322	8.99145	9.66683	8.87132	9.36255
At1g52220	FUNCTIONS IN: molecular_function unknown; INVOLVED IN: biological_process unknown; LOCATED IN: chloroplast thylakoid membrane, chloroplast; EXPRESSED IN: 23 plant structures; EXPRESSED DURING: 13 growth stages; BEST Arabidopsis thaliana protein match is: PSI-P (PHOTOSYSTEM I P SUBUNIT); DNA binding (TAIR:AT2G46820.2); Has 172 Blast hits to 172 proteins in 28 species: Archae - 0; Bacteria - 44; Me…	259838_at	1.69128	0.0829857	0.000457104	0.00813861	8.0876	8.10949	8.38883	10.0851	9.68811	9.90331	10.1371	11.0247	10.2884	10.397	10.6286
At4g02060	MCM7__PRL (PROLIFERA); ATP binding / DNA binding / DNA-dependent ATPase/ nucleoside-triphosphatase/ nucleotide binding	255513_at	1.68946	1.77847	0.000316079	0.00646231	3.56206	3.88696	3.88141	5.70599	5.22654	4.79602	4.73036	6.27625	6.56639	7.27828	7.29335
At3g20670	HTA13; DNA binding	256666_at	1.6874	1.57291	0.00127677	0.0163797	7.01603	6.54142	6.75068	8.39163	8.52192	6.95912	7.06075	8.73893	8.99699	8.77582	9.70474
At5g10400	histone H3	250433_at	1.68573	0.921941	0.000421344	0.00772577	5.91406	6.06014	5.97385	7.37035	7.96649	6.87781	6.95	7.68243	8.3428	7.44278	8.49049
At5g35790	G6PD1 (GLUCOSE-6-PHOSPHATE DEHYDROGENASE 1); glucose-6-phosphate dehydrogenase	249694_at	1.68114	0.80642	0.000610568	0.00996213	6.53628	6.56207	6.46594	8.31931	8.08584	8.95037	7.59324	8.84325	9.44715	9.03698	9.32198
At5g07550	ATGRP19__GRP19 (GLYCINE-RICH PROTEIN 19); lipid binding	250610_at	1.67184	1.62556	1.0333e-05	0.000762769	4.79851	4.84497	4.55894	5.98286	6.82911	4.92118	4.79563	5.06174	6.99151	6.17381	6.48993
At5g35630	ATGSL1_GLN2__GS2 (GLUTAMINE SYNTHETASE 2); glutamate-ammonia ligase	249710_at	1.6669	1.90918	0.000512048	0.00880011	5.43478	5.57407	5.49902	7.09008	7.24897	5.7762	6.60898	7.94793	8.89037	8.45104	8.71924
At3g07350	unknown protein	259015_at	1.66678	1.14516	0.00249356	0.0250538	5.85929	5.79325	5.88545	7.71047	7.31508	6.81883	6.61089	8.31358	7.85891	8.47453	8.84535
At2g35370	GDCH; glycine dehydrogenase (decarboxylating)	266636_at	1.66647	1.11195	0.000128047	0.00376393	6.57164	6.23816	6.43242	8.00428	8.15681	6.98513	7.43186	8.30424	8.79805	8.54289	8.71613
At5g02550	unknown protein	251010_at	1.65999	1.70586	0.00213288	0.0226165	7.432	7.02712	7.59044	9.37585	8.64384	7.86634	7.29672	9.3169	9.25891	9.979	10.3596
At1g12330	unknown protein	259528_at	1.65998	0.872502	0.000415548	0.00767502	7.25966	6.42767	7.33514	8.75398	8.58096	7.27793	7.89161	8.38014	8.62462	8.84233	8.70024
At4g19460	glycosyl transferase family 1 protein	254575_at	1.65918	0.559208	0.00115349	0.0152883	4.78814	5.08565	5.12758	6.73724	6.58204	5.37853	5.90129	6.22999	6.15871	5.90129	7.12744
At2g18700	ATTPSB_TPS11__ATTPS11; transferase, transferring glycosyl groups	266072_at	1.65443	-0.0160192	0.00741013	0.0518482	5.88619	5.22678	6.10116	7.62604	7.1589	8.43191	7.95038	9.17538	7.84778	8.7063	8.95554
At4g09010	APX4 (ASCORBATE PEROXIDASE 4); heme binding / peroxidase	255078_at	1.65293	0.850972	2.30266e-05	0.00124169	7.07858	6.68571	6.96367	8.50881	8.61569	8.15367	8.75683	8.79607	9.7388	9.14459	9.37609
At4g23800	high mobility group (HMG1/2) family protein	254233_at	1.64143	2.11009	0.00106105	0.0144752	4.37458	4.11179	4.226	5.87888	5.87888	4.45793	5.31651	6.97762	7.70907	7.41677	7.95649
At3g56240	CCH (COPPER CHAPERONE); copper chaperone	251733_at	1.6388	0.129117	0.00106188	0.0144778	8.30956	8.57272	8.59142	9.75274	10.5073	7.70859	7.7325	8.71982	8.37133	8.00823	8.16871
At1g13590	ATPSK1 (PHYTOSULFOKINE 1 PRECURSOR); growth factor	256158_at	1.63582	0.970655	0.0064347	0.0472243	7.272	6.84673	7.14664	9.19468	8.25387	7.59551	7.43238	9.20346	8.73085	9.01663	9.39584
At1g55490	LEN1__CPN60B (CHAPERONIN 60 BETA); ATP binding / protein binding	265076_at	1.63381	1.38792	9.38883e-05	0.00312641	4.93225	4.70431	5.35568	6.64475	6.61771	6.26304	6.67138	7.32051	8.31341	7.68472	8.42055
At2g16850 At4g35100	PIP3B__PIP2;8 (PLASMA MEMBRANE INTRINSIC PROTEIN 2;8); water channel	266533_s_at	1.62518	0.864989	6.32613e-05	0.00244575	9.69523	9.63643	9.68651	11.1899	11.4059	10.3836	11.2734	11.29	12.0636	11.5974	11.881
At4g14270	Protein containing PAM2 motif which mediates interaction with the PABC domain of polyadenyl binding proteins.	245602_at	1.62272	0.177709	0.000452025	0.00810008	7.73048	8.34077	8.3705	9.85545	9.6845	10.3624	9.72656	10.5076	10.4613	10.0234	10.6451
At5g13630	CCH_CCH1_CHLH__GUN5 (GENOMES UNCOUPLED 5); magnesium chelatase	250243_at	1.62128	1.36286	1.52843e-06	0.000230885	7.18995	7.22753	7.32456	8.92661	8.81065	8.75088	8.66835	9.25948	10.43	9.93633	10.401
At5g01530	chlorophyll A-B binding protein CP29 (LHCB4)	251082_at	1.62085	0.481853	1.57727e-06	0.00023362	9.60068	9.72434	9.44004	11.1505	11.2679	11.5411	11.9677	11.7132	12.3621	12.0746	12.2308
At3g13660	disease resistance response	256782_at	1.60705	0.275295	0.0135486	0.0776852	6.35377	6.39566	6.99504	8.44963	7.92745	7.36022	7.81761	9.08843	7.87292	8.61068	8.60855
At2g43390	unknown protein	260535_at	1.60659	0.853685	0.000221787	0.00518335	7.43436	7.48803	7.99015	9.17511	9.31308	7.53729	7.97414	8.31279	8.31279	9.21771	8.85478
At1g04645	self-incompatibility protein-related	264610_at	1.6023	0.0919893	0.0100451	0.0638422	4.96047	4.85506	4.94744	6.52528	6.52129	6.59537	6.52129	7.20448	7.1045	5.83301	7.6596
At1g20340	PETE2__DRT112; copper ion binding / electron carrier	255886_at	1.60135	0.606378	5.75284e-06	0.00054001	10.2018	9.75752	9.86562	11.487	11.599	11.0354	11.354	11.5962	12.0217	11.8708	11.9122
At1g10640	polygalacturonase	261834_at	1.59385	1.17629	0.00108349	0.0146761	5.44491	5.83138	5.74205	7.00835	7.52492	6.2086	7.15507	6.76014	8.71859	7.60779	7.3263
At5g26731	unknown protein	246842_at	1.59296	0.29241	0.0152343	0.0837334	6.39112	6.07278	6.77196	8.28641	7.72342	6.95582	6.83453	8.23961	6.96537	7.70675	8.23507
At2g46130	AtWRKY43__WRKY43; transcription factor	266597_at	1.5909	0.77893	0.000279695	0.0059699	9.16957	9.08751	9.47576	10.9131	10.7573	8.63733	8.76992	8.99624	9.34347	10.2752	9.12165
At1g26680	transcriptional factor B3 family protein	261260_at	1.56683	1.78964	4.35901e-06	0.00045195	6.57053	6.59026	6.5483	7.91184	8.36121	6.67403	7.05825	7.14165	9.21186	8.26584	8.76514
At5g19120	aspartic-type endopeptidase	249923_at	1.56469	0.105322	0.00193688	0.0214376	4.86624	4.78698	5.45385	6.80938	6.39138	8.72814	8.17422	9.28451	8.62427	8.70159	9.17698
At5g45140	NRPC2; DNA binding / DNA-directed RNA polymerase/ ribonucleoside binding	248984_at	1.56319	-0.619851	7.59586e-07	0.000143721	6.59933	6.90906	6.81529	8.33984	8.33566	8.80863	8.8498	9.14166	8.19166	8.33566	8.41322
At1g54780	thylakoid lumen 18.3 kDa protein	264185_at	1.56259	0.908974	6.17414e-07	0.000127411	7.68666	7.50658	7.60146	9.16082	9.16082	9.16082	9.32324	9.41149	10.4541	9.9509	10.2175
At3g59400	GUN4; enzyme binding / tetrapyrrole binding	251519_at	1.56178	0.628093	8.35999e-06	0.000680891	6.23603	6.0612	6.35272	7.72186	7.83501	8.46172	8.7866	8.95876	9.65007	9.17668	9.26461
At3g61470 At5g28450	LHCA2; chlorophyll binding	251325_s_at	1.55484	0.132768	6.12366e-05	0.00237597	11.0951	10.6016	10.8508	12.5769	12.2311	12.6655	12.7627	13.2431	12.8454	13.1508	13.0734
At1g54120	unknown protein	263151_at	1.54992	0.565939	0.00934943	0.0608532	5.83746	6.11859	5.76114	7.84274	7.06855	6.51279	6.66886	7.98169	7.06091	7.7733	8.02695
At1g21140	nodulin, putative	261448_at	1.5499	0.490474	5.30843e-06	0.000510908	7.87714	8.20567	8.13619	9.42551	9.82029	8.79348	8.69222	9.06257	9.45986	9.23289	9.32695
At5g44670	unknown protein	249011_at	1.5494	0.857816	7.07617e-06	0.000620577	6.38158	6.38931	6.48071	8.07496	7.85823	7.75266	7.49429	8.0431	8.41806	8.5004	8.94503
At1g01620	PIP1;3_TMP-B__PIP1C (PLASMA MEMBRANE INTRINSIC PROTEIN 1C); water channel	259431_at	1.54602	0.8206	8.4477e-06	0.000680891	8.5495	8.26802	8.57759	10.0714	9.95071	9.3409	9.82765	10.0476	10.5306	10.4806	10.6668
At1g08380	PSAO (photosystem I subunit O)	261746_at	1.54593	0.551781	1.90059e-06	0.00026116	10.2812	10.1947	10.3144	11.839	11.7797	11.6955	11.8455	12.2446	12.5475	12.4346	12.4589
At3g01480	CYP38 (cyclophilin 38); peptidyl-prolyl cis-trans isomerase	259193_at	1.54346	1.06046	3.02726e-06	0.000352305	6.09382	5.99567	6.14509	7.6793	7.564	7.4274	7.1402	7.86436	8.60086	8.38494	8.62755
At5g22880	H2B__HTB2; DNA binding	249916_at	1.54312	1.76963	1.13572e-06	0.000185845	7.09547	7.02611	7.1567	8.86904	8.40273	6.97052	7.12371	7.66878	8.949	8.87081	9.25211
At1g01170	ozone-responsive stress-related protein, putative	261572_at	1.54179	0.266188	0.00272595	0.0266291	9.57939	9.60548	10.1091	11.4395	11.1733	11.1679	10.317	11.5795	10.9029	11.4059	11.5542
At5g09570	FUNCTIONS IN: molecular_function unknown; INVOLVED IN: biological_process unknown; LOCATED IN: chloroplast; EXPRESSED IN: 23 plant structures; EXPRESSED DURING: 14 growth stages; CONTAINS InterPro DOMAIN/s: CHCH (InterPro:IPR010625); BEST Arabidopsis thaliana protein match is: unknown protein (TAIR:AT5G64400.1); Has 141 Blast hits to 141 proteins in 51 species: Archae - 0; Bacteria - 0; Metazoa -…	250515_at	1.54136	-1.7432	2.88133e-06	0.000340535	6.67094	6.49607	6.43584	8.15396	7.99733	10.0412	9.98732	10.4755	8.16917	8.16917	8.93614
At1g64720	CP5	262884_at	1.53528	0.221211	0.00132738	0.0168302	6.71471	6.58654	6.66257	7.93436	8.44541	9.47832	8.6912	8.32144	9.26023	8.71956	9.1748
At3g27160	GHS1 (GLUCOSE HYPERSENSITIVE 1); structural constituent of ribosome	256753_at	1.53447	0.839301	0.000329536	0.00661102	4.40561	4.20599	4.37725	5.92779	5.80039	5.97108	5.80727	6.08005	7.35595	6.06909	6.95127
At5g52750	heavy-metal-associated domain-containing protein	248327_at	1.53138	-0.135985	0.000185027	0.00466837	4.6672	4.58905	5.1907	6.5209	6.17318	6.14493	6.32676	6.80834	6.33959	6.41645	6.11604
At2g41110	ATCAL5__CAM2 (CALMODULIN 2); calcium ion binding / protein binding	267064_at	1.5307	0.317922	2.3049e-06	0.000297033	6.99698	7.11043	6.71179	8.3818	8.55907	7.57922	7.64666	7.69157	8.13598	7.90702	7.82821
At5g13900	protease inhibitor/seed storage/lipid transfer protein (LTP) family protein	250230_at	1.52954	0.120103	0.0168411	0.0889403	6.19555	6.68647	6.78236	8.13875	8.02991	7.40231	8.61359	9.04774	7.89391	8.95428	8.57575
At3g57240	BG3 (BETA-1,3-GLUCANASE 3); cellulase/ hydrolase, hydrolyzing O-glycosyl compounds	251673_at	1.51593	1.06166	0.00202518	0.0219265	5.81501	6.1622	5.87455	6.79068	8.14235	6.38276	6.84937	6.50174	8.31751	7.38508	7.21628
At4g02770	PSAD-1 (photosystem I subunit D-1)	255457_at	1.51206	0.626502	5.24581e-08	2.30109e-05	8.98898	8.93259	8.95915	10.4137	10.5309	10.3708	10.4584	10.4764	11.04	10.9812	11.1638
At1g48930	AtGH9C1 (Arabidopsis thaliana glycosyl hydrolase 9C1); catalytic/ hydrolase, hydrolyzing O-glycosyl compounds	260758_at	1.5091	1.05357	0.00788963	0.0542056	5.98641	5.67911	5.28415	7.12702	7.19096	5.95637	7.62739	7.57204	7.95015	7.62288	8.7435
At1g52230	PSAH-2_PSI-H__PSAH2 (PHOTOSYSTEM I SUBUNIT H2)	259840_at	1.50178	1.11194	0.000193517	0.00477822	8.39726	8.38068	8.4708	9.86937	9.96669	9.53412	10.0644	10.7257	11.4944	10.8243	11.3414
At5g09520	hydroxyproline-rich glycoprotein family protein	250541_at	1.5013	0.634915	0.000278835	0.0059699	9.40364	9.14282	9.67824	10.8816	10.9375	10.0304	10.5963	10.5041	10.741	11.5393	10.7552
At1g23520	unknown protein	265176_at	1.49719	0.449123	0.0018638	0.0209218	4.70613	4.74171	4.60152	5.97637	6.38425	4.98199	5.4058	6.24107	5.60466	6.26068	6.11088
At2g39470	PPL2 (PsbP-like protein 2); calcium ion binding	266979_at	1.49608	0.799977	7.94771e-07	0.000147403	5.62113	5.82246	5.55058	7.08683	7.23479	7.23479	7.38391	7.619	8.3423	8.11217	8.18316
At1g64860	RPOD1_SIG1_SIG2_SIGB__SIGA (SIGMA FACTOR A); DNA binding / DNA-directed RNA polymerase/ sigma factor/ transcription factor	262879_at	1.4912	-0.29528	1.89621e-05	0.00113384	5.85549	6.33357	5.93313	7.39669	7.66717	7.90363	8.06715	7.70347	7.66686	7.70562	7.41593
At3g22210	unknown protein	256796_at	1.48916	0.816035	0.00429291	0.0359044	4.98581	4.96287	5.12654	6.7323	6.29615	6.48217	5.91664	7.58369	7.13551	7.40264	7.89247
At3g08030	unknown protein	258641_at	1.48392	1.86033	2.47734e-05	0.00130203	6.78347	6.75963	6.86401	8.15637	8.41621	6.82288	7.16243	7.93746	9.08734	8.79531	9.62112
At1g33055	unknown protein	261567_at	1.48334	1.24731	0.00259576	0.0257972	9.9821	9.10394	10.4774	11.6451	11.0305	10.6542	9.46506	10.6542	11.6765	11.2798	11.5591
At3g22740	HMT3; homocysteine S-methyltransferase	258322_at	1.48018	0.189232	0.000398138	0.00748105	5.69271	5.61959	6.00119	7.42454	7.07815	6.18443	6.27651	6.72318	6.10766	6.80165	6.8425
At4g30110	HMA2; cadmium-transporting ATPase	253657_at	1.47933	0.699435	0.00679763	0.0491298	5.21473	4.64045	4.9264	6.69734	6.11571	5.95184	5.64728	7.21451	6.60064	7.02995	7.28134
At2g33800	ribosomal protein S5 family protein	267435_at	1.47662	1.01839	1.5633e-06	0.000233065	7.58323	7.31778	7.42961	9.01733	8.823	8.80968	8.823	9.18157	10.0345	9.71485	10.1201
At5g41250	exostosin family protein	249287_at	1.47575	-0.372429	0.0178254	0.0924296	4.058	4.22341	4.18683	5.39444	5.86922	6.0537	6.32407	7.67345	6.11367	5.86922	6.95105
At2g21100	disease resistance-responsive protein-related / dirigent protein-related	264010_at	1.46951	0.618371	7.22141e-05	0.00263132	8.45254	8.54327	8.86355	10.0377	10.1409	9.15903	8.90917	8.88008	9.46134	10.0665	9.27555
At3g25640	unknown protein	256759_at	1.46868	0.091637	0.000191996	0.00476025	5.78629	6.07675	5.88354	7.18164	7.58677	7.15484	7.72654	7.25425	7.74944	7.52846	7.13264
At1g71250	GDSL-motif lipase/hydrolase family protein	259935_at	1.46391	0.620251	3.7504e-05	0.00173387	8.98598	8.72617	8.95926	10.4063	10.3024	9.53625	9.58134	10.2098	10.4249	10.1914	10.5719
At1g54040	ESR_TASTY__ESP (EPITHIOSPECIFIER PROTEIN); enzyme regulator	263174_at	1.45648	-0.798869	1.41971e-05	0.000944127	3.93751	4.13308	4.06074	5.5915	5.409	5.77443	5.53734	5.2371	4.44889	4.67594	5.02744
At5g65890	ACR1 (ACT Domain Repeat 1); amino acid binding	247118_at	1.45016	0.457454	3.27436e-05	0.0015925	6.77274	7.13446	7.12777	8.5195	8.40415	8.34937	8.63857	8.72052	8.69825	9.12256	9.26002
At2g23240	plant EC metallothionein-like family 15 protein	245070_at	1.4498	-1.07996	0.000794666	0.0118628	5.55965	6.19299	6.08953	7.61081	7.18357	9.93895	9.00107	9.182	7.82045	8.24013	8.82156
At5g12420	unknown protein	245181_at	1.44524	-0.757121	0.0013859	0.0173219	7.85619	8.76762	8.51182	9.59046	10.0571	9.45687	10.4051	9.51086	8.88835	9.26217	8.95095
At1g05190	emb2394 (embryo defective 2394); structural constituent of ribosome	264575_at	1.44464	0.785009	0.00024084	0.00542307	6.41169	6.56216	6.35682	7.66297	8.11343	7.70916	7.71625	7.77472	8.90047	7.87958	8.7751
At5g45040	cytochrome c6 (ATC6)	248975_at	1.44339	0.533934	0.00178079	0.0204325	5.36459	5.45633	5.07046	6.93278	6.54824	7.42225	6.63616	7.44504	7.43462	7.3759	8.29474
At3g53190	pectate lyase family protein	251982_at	1.4429	1.36389	5.32875e-05	0.00218221	6.90453	6.74888	6.93057	8.33709	8.27137	6.76221	7.57887	7.99509	8.85942	8.8334	8.73501
At2g05310 At4g13500	unknown protein	263048_s_at	1.44135	0.679666	0.00986356	0.0630395	8.78355	8.46706	9.00123	10.4829	9.90099	10.0923	8.96503	10.6888	10.1905	10.7799	10.8147
At2g31980	cysteine proteinase inhibitor-related	265672_at	1.44052	0.149674	4.4026e-06	0.000452357	11.1034	10.8219	11.1615	12.4239	12.5151	12.8913	12.8996	12.5549	12.9073	12.9844	12.9032
At5g24165	unknown protein	249778_at	1.43906	0.961133	0.00421471	0.0354751	8.76306	8.3913	8.95469	10.3648	9.91938	8.6875	7.96923	9.69386	9.59787	9.54682	10.0893
At4g23750	CRF2 (CYTOKININ RESPONSE FACTOR 2); DNA binding / transcription factor	254235_at	1.43841	1.93064	1.90382e-05	0.00113384	4.86204	4.35532	5.02039	6.18399	6.18466	4.76674	5.37615	5.77063	6.90374	7.18444	7.61726
At3g57930	unknown protein	251610_at	1.43746	0.888196	0.000288799	0.0061279	6.12102	5.99069	6.15399	7.86493	7.18712	5.83235	6.33037	6.9054	7.1295	7.25483	7.34838
At2g43820	GT__UGT74F2 (UDP-GLUCOSYLTRANSFERASE 74F2); UDP-glucose:4-aminobenzoate acylglucosyltransferase/ UDP-glucosyltransferase/ UDP-glycosyltransferase/ transferase, transferring glycosyl groups / transferase, transferring hexosyl groups	260567_at	1.4326	-0.251305	0.0137658	0.07846	6.44124	6.46101	6.17903	7.53647	8.04958	9.11834	9.68611	7.99805	9.03066	8.63096	8.38697
At1g80920	J8; heat shock protein binding / unfolded protein binding	261901_at	1.43216	0.355364	0.0189552	0.0960817	8.82266	7.63498	8.59892	9.81459	9.75411	9.96427	9.63773	10.6547	9.75256	10.5253	11.045
At5g64310	ATAGP1__AGP1 (ARABINOGALACTAN PROTEIN 1)	247279_at	1.42859	1.53123	2.11386e-05	0.00119934	7.35173	7.64957	7.8385	9.13558	8.94813	8.1197	7.86912	8.77903	9.97338	9.46139	9.92677
At1g75750	GASA1 (GAST1 PROTEIN HOMOLOG 1)	262947_at	1.42409	-1.40007	0.00303036	0.0284333	7.15951	6.8247	7.56799	8.50155	8.71476	10.0976	10.8212	11.6193	8.67621	9.57604	10.0856
At3g22620	protease inhibitor/seed storage/lipid transfer protein (LTP) family protein	256937_at	1.42191	-0.347552	0.009115	0.0598437	7.8739	8.11964	8.27676	9.51201	9.51201	9.29988	10.9499	10.5051	9.82319	10.1663	9.72282
At1g32170	XTH30__XTR4 (XYLOGLUCAN ENDOTRANSGLYCOSYLASE 4); hydrolase, acting on glycosyl bonds / hydrolase, hydrolyzing O-glycosyl compounds / xyloglucan:xyloglucosyl transferase	245794_at	1.41953	1.41423	0.000112037	0.00345872	6.93154	6.88667	7.10944	8.28718	8.50366	6.53614	6.71109	7.64395	8.43958	8.70013	7.99417
At4g04040	MEE51 (maternal effect embryo arrest 51); diphosphate-fructose-6-phosphate 1-phosphotransferase	255365_at	1.41535	-0.268819	0.000509022	0.00876286	5.1259	5.26526	5.50798	7.01845	6.41167	7.68263	7.56178	7.92267	7.01225	7.55673	7.79164
At3g47470	CAB4__LHCA4 (LIGHT-HARVESTING CHLOROPHYLL-PROTEIN COMPLEX I SUBUNIT A4); chlorophyll binding	252430_at	1.41409	0.558062	8.69265e-05	0.00297971	10.2764	10.453	10.1496	11.6261	11.788	11.4524	11.7539	11.06	12.2446	11.6913	12.0046
At1g60030	xanthine/uracil permease family protein	263734_at	1.41318	0.989881	7.98016e-06	0.000663738	7.8634	8.23263	8.37003	9.54116	9.59592	8.3739	8.51875	8.9365	9.5911	9.7256	9.48209
At4g25050	ACP4 (acyl carrier protein 4); acyl carrier	254102_at	1.41076	0.660495	0.000112069	0.00345872	7.38106	7.43384	7.41938	8.90257	8.7418	8.76052	8.55141	9.38004	9.47065	9.34781	9.855
At1g64460	phosphatidylinositol 3- and 4-kinase family protein	262003_at	1.40806	0.273478	3.531e-05	0.00166409	5.60836	5.44201	5.62387	6.77437	7.15791	6.58374	7.03099	7.17193	7.15557	7.1672	7.28431
At1g76800	nodulin, putative	259871_at	1.40799	1.76783	4.80207e-06	0.000482534	6.21372	6.24697	6.10289	7.74516	7.44654	5.84249	5.54059	5.92511	7.18085	8.09764	7.33319
At5g66570	MSP-1_OE33_OEE1_OEE33_PSBO-1__PSBO1 (PS II OXYGEN-EVOLVING COMPLEX 1); oxygen evolving/ poly(U) binding	247073_at	1.4042	0.247964	0.000571733	0.00950528	9.42401	8.94874	9.00817	10.3941	10.6682	10.789	11.1628	10.5558	11.5229	10.8218	10.9069
At5g67510	60S ribosomal protein L26 (RPL26B)	247010_at	1.40037	0.744275	0.00207387	0.0223061	9.07068	9.00108	9.25877	10.5298	10.4913	9.13328	10.2416	10.4975	10.3699	10.9629	10.7723
At4g28750	PSAE-1 (PSA E1 KNOCKOUT); catalytic	253738_at	1.39956	0.672052	1.46118e-05	0.00096173	9.61456	9.45324	9.55666	11.0321	10.85	11.0321	11.2121	11.5362	12.0717	11.6359	12.089
At5g63650	SNRK2-5_SRK2H__SNRK2.5 (SNF1-RELATED PROTEIN KINASE 2.5); kinase	247352_at	1.39478	1.62292	5.02403e-08	2.30109e-05	7.31449	7.72511	7.46726	8.87009	8.92404	7.8801	7.8008	7.99943	9.3753	9.51268	9.66111
At5g01750	unknown protein	251073_at	1.39395	0.613713	6.38019e-06	0.000577704	5.78026	6.05884	5.93554	7.25669	7.38096	7.21213	7.57068	7.11409	8.09111	7.78376	7.86317
At1g10540	xanthine/uracil permease family protein	263258_at	1.38668	0.75499	3.58719e-05	0.00168362	8.70222	8.61858	8.82052	10.1725	10.0284	8.96607	9.06672	9.36384	10.2742	9.52133	9.86608
At3g18780	DER1_ENL2_LSR2__ACT2 (ACTIN 2); structural constituent of cytoskeleton	257749_at	1.38562	1.05845	8.16059e-07	0.000150115	6.94484	7.05753	6.94343	8.33464	8.40047	7.91466	8.21106	8.22326	9.35605	8.91433	9.25396
At2g38820	unknown protein	263265_at	1.37417	-0.175873	0.000147548	0.0040504	7.97834	8.00213	8.15192	9.45565	9.38095	9.88393	9.37066	9.89358	9.19795	9.83777	9.58483
At5g16650	DNAJ heat shock N-terminal domain-containing protein	250079_at	1.37226	-0.0637931	0.00220404	0.0231145	7.29066	7.7899	7.87717	8.96141	9.08827	8.904	8.40485	9.4132	8.52132	8.90577	9.10357
At2g43030	ribosomal protein L3 family protein	265247_at	1.37047	0.769587	0.000107871	0.00339385	8.00714	7.99136	7.78431	9.05866	9.53749	9.61349	9.48428	9.74873	10.7231	9.90895	10.5232
At5g36710 At5g36800	unknown protein	249659_s_at	1.36896	2.11058	0.000402144	0.00751878	4.97303	4.57587	4.93021	6.16453	6.22614	4.73881	5.48972	6.83614	7.62997	7.83145	7.93501
At3g07970	QRT2 (QUARTET 2); polygalacturonase	258631_at	1.36825	-0.681454	0.00171444	0.0198711	6.57894	6.54608	6.65931	8.17864	7.74742	8.00322	8.97316	9.17983	7.84871	7.84871	8.41443
At5g14910	heavy-metal-associated domain-containing protein	246548_at	1.36798	0.5443	0.000789858	0.011822	6.64362	6.71542	6.78659	8.00957	8.15681	8.45176	8.50864	8.5707	9.43265	8.34053	9.3908
At3g23810	SAHH2 (S-ADENOSYL-L-HOMOCYSTEINE (SAH) HYDROLASE 2); adenosylhomocysteinase/ binding / catalytic	257173_at	1.36149	0.0825009	0.00434928	0.0361404	9.30711	9.34891	9.35389	10.5091	10.8871	9.70287	10.0681	9.1848	10.0094	10.102	9.09185
At1g16510	auxin-responsive family protein	262703_at	1.36077	0.302825	0.0075818	0.0526018	8.33214	8.03683	8.46091	9.64518	9.62963	8.39871	8.67875	9.3977	8.52008	9.7568	9.10675
At3g16140	PSAH-1 (photosystem I subunit H-1)	258285_at	1.35726	0.428296	3.47876e-06	0.000387557	10.143	9.80201	10.0125	11.3923	11.2939	11.2538	11.4328	11.6239	11.8204	11.8949	11.88
At5g15580	LNG1 (LONGIFOLIA1)	246562_at	1.35611	0.910053	0.00171195	0.0198624	4.30754	4.09245	4.22213	5.5352	5.59178	4.73636	5.28529	6.26151	6.16804	6.57612	6.26916
At3g56090	ATFER3 (ferritin 3); binding / ferric iron binding / oxidoreductase/ transition metal ion binding	251735_at	1.35374	1.13017	0.000181145	0.00459102	5.01261	5.69254	5.49999	6.78009	6.73082	6.18027	6.73082	6.7429	7.76683	7.20033	8.07735
At2g40160	INVOLVED IN: biological_process unknown; LOCATED IN: endomembrane system; EXPRESSED IN: stem, leaf whorl, hypocotyl, root, leaf; EXPRESSED DURING: LP.02 two leaves visible; CONTAINS InterPro DOMAIN/s: Protein of unknown function DUF231, plant (InterPro:IPR004253); BEST Arabidopsis thaliana protein match is: ESK1 (ESKIMO 1) (TAIR:AT3G55990.1); Has 710 Blast hits to 697 proteins in 16 species: Arch…	263387_at	1.35334	-0.0269589	0.000131184	0.00378773	6.63212	6.9101	6.83402	8.03034	8.26049	7.42972	7.97298	8.17558	7.78275	7.85523	7.85942
At1g35290	thioesterase family protein	259549_at	1.35213	-0.0091783	9.98598e-05	0.00324473	6.82093	6.34872	6.49027	7.9314	7.87948	6.81573	7.12906	7.47871	7.13784	7.12906	7.12906
At5g51750	SBT1.3__ATSBT1.3 (ARABIDOPSIS THALIANA SUBTILASE 1.3); identical protein binding / serine-type endopeptidase	248427_at	1.34833	1.46566	9.11692e-06	0.000715095	7.89368	7.45289	7.96092	9.08903	9.14595	7.85125	7.74211	8.34342	9.25507	9.29494	9.78373
At4g33260 At4g33270	CDC20.2; signal transducer	253340_s_at	1.34798	0.702924	0.000490698	0.0085572	4.7697	4.84112	4.78248	5.94287	6.34862	5.93843	6.48874	6.91587	7.35895	6.79214	7.30071
At1g71890	ATSUC5__SUC5; carbohydrate transmembrane transporter/ sucrose:hydrogen symporter/ sugar:hydrogen symporter	260170_at	1.34572	1.8303	0.000225725	0.00523783	6.15559	6.37874	6.58603	7.59127	7.84707	6.76965	7.38547	8.23725	9.53487	8.75414	9.59424
At1g20550	unknown protein	259539_at	1.3444	-0.30407	0.000361483	0.00700547	6.51217	6.85534	6.84011	8.11692	8.04362	7.81536	8.22748	8.71539	7.79105	8.09006	7.96491
At3g45130	LAS1; lanosterol synthase	252611_at	1.34349	1.06088	2.10505e-05	0.00119934	6.50314	6.63129	6.5662	7.94399	7.87673	6.46892	6.85486	7.37252	8.01102	8.02383	7.84409
At3g27785	ATMYB118__MYB118; DNA binding / transcription activator/ transcription factor	258233_at	1.342	0.0749094	5.50038e-07	0.000119489	7.98664	7.97296	8.00875	9.33145	9.33145	9.54314	9.56449	9.61631	9.79196	9.52704	9.62967
At1g72790	hydroxyproline-rich glycoprotein family protein	259915_at	1.34178	0.92725	0.0037592	0.0326781	6.15561	5.72123	6.46122	7.62347	7.28546	6.11105	7.27171	7.62106	7.73974	8.13272	7.91311
At3g05880	RCI2A (RARE-COLD-INDUCIBLE 2A)	258735_at	1.33829	0.184228	0.00361378	0.0318264	10.1955	9.91369	10.5094	11.6474	11.4416	10.9402	10.4412	11.4182	10.7258	11.0858	11.5407
At2g39510	nodulin MtN21 family protein	266965_at	1.33543	0.373054	0.00282806	0.0271727	5.80886	6.02832	6.14271	7.15403	7.50344	7.95797	8.5063	7.79379	7.83303	8.6756	8.86858
At1g78630	emb1473 (embryo defective 1473); structural constituent of ribosome	263131_at	1.33181	0.777547	1.73413e-05	0.00106332	7.18282	7.24575	7.36102	8.58101	8.609	8.56226	8.72644	9.10511	9.6756	9.27882	9.77202
At2g42220	rhodanese-like domain-containing protein	267635_at	1.33051	0.575766	7.20397e-05	0.00263132	6.53515	6.36836	6.3247	7.78754	7.69228	8.0051	8.5059	8.71195	8.97899	8.77028	9.20097
At1g07070	60S ribosomal protein L35a (RPL35aA)	256065_at	1.32945	0.558423	0.00332307	0.030223	7.64432	7.14862	7.70036	8.99877	8.65566	7.38846	7.49022	8.57017	8.20661	8.33452	8.58299
At2g47720 At2g47730	FUNCTIONS IN: molecular_function unknown; INVOLVED IN: biological_process unknown; LOCATED IN: chloroplast; EXPRESSED IN: 7 plant structures; EXPRESSED DURING: 4 anthesis, F mature embryo stage, petal differentiation and expansion stage, D bilateral stage, E expanded cotyledon stage; BEST Arabidopsis thaliana protein match is: AtATG18a (TAIR:AT3G62770.1); Has 11 Blast hits to 11 proteins in 2 spe…	266502_at	1.3288	1.1146	2.03843e-06	0.00027351	5.65427	5.69041	5.75828	6.85431	7.20527	5.08953	5.09178	4.63734	6.17252	5.91561	6.07433
At1g06680	OEE2_PSII-P__PSBP-1 (PHOTOSYSTEM II SUBUNIT P-1); poly(U) binding	262632_at	1.32721	0.329787	2.99603e-05	0.00149539	9.7508	9.8027	9.60092	10.9017	11.189	11.2194	11.6331	11.189	11.8746	11.5586	11.5976
At4g12970	unknown protein	254794_at	1.32609	-0.0331983	0.00530353	0.0413868	7.47115	7.11264	7.65119	9.02599	8.4495	8.59556	8.1079	9.30817	8.45688	8.73331	8.72185
At2g46820	PSAP_PTAC8_TMP14__PSI-P (PHOTOSYSTEM I P SUBUNIT); DNA binding	266716_at	1.32347	0.695009	8.29186e-05	0.00288266	7.96632	7.65305	8.05708	9.09664	9.3346	9.30562	9.49148	9.36714	10.482	9.70071	10.0665
At3g43960	cysteine proteinase, putative	252692_at	1.31853	1.24055	0.000782948	0.0117416	6.19921	5.8968	6.3986	7.78676	7.18003	6.76478	6.53414	7.47852	8.07082	7.69077	8.73749
At5g63310	NDPK IA_NDPK IA IA_NDPK1A__NDPK2 (NUCLEOSIDE DIPHOSPHATE KINASE 2); ATP binding / nucleoside diphosphate kinase/ protein binding	247376_at	1.31527	0.803297	0.00130369	0.0166037	6.64118	6.33157	6.41747	7.87388	7.68347	7.28579	7.73358	8.43702	8.60685	8.23506	9.02437
At3g25080	unknown protein	257839_at	1.31335	0.840779	3.19861e-05	0.00157582	6.12426	6.16816	5.79327	7.311	7.37283	6.1865	5.70253	6.29711	6.76498	7.1567	6.78679
At1g64000	AtWRKY56__WRKY56; transcription factor	262339_at	1.3104	0.135833	7.78748e-06	0.000658892	6.25124	6.30867	6.4217	7.53317	7.74203	7.08577	7.19811	7.2758	7.29296	7.53574	7.13848
At1g49960	xanthine/uracil permease family protein	261640_at	1.30986	0.228509	0.000108371	0.00339896	8.68631	8.8119	8.96861	10.1386	10.1257	8.76462	9.30367	8.7242	9.2128	9.33509	8.93014
At3g54050	fructose-1,6-bisphosphatase, putative / D-fructose-1,6-bisphosphate 1-phosphohydrolase, putative / FBPase, putative	251885_at	1.30303	2.43044	1.12109e-05	0.000814192	4.86204	5.2027	5.27234	6.30522	6.52556	5.10116	5.50801	6.04924	8.47717	7.35109	8.12148
At2g48130	protease inhibitor/seed storage/lipid transfer protein (LTP) family protein	262349_at	1.29894	0.223007	8.4395e-06	0.000680891	9.63426	9.89328	9.9476	11.091	11.1569	10.5617	10.8284	10.5976	11.023	10.8952	10.7385
At3g25920	RPL15; structural constituent of ribosome	258076_at	1.29881	0.842135	7.83142e-06	0.000659169	7.48517	7.61547	7.39031	8.75491	8.83666	8.79718	8.98302	9.30352	9.98308	9.62668	10.0004
At5g19940	plastid-lipid associated protein PAP-related / fibrillin-related	246154_at	1.29854	0.930153	0.00162114	0.0190904	5.30743	5.97277	5.37155	6.51569	7.18257	7.15124	7.77092	7.57173	8.96779	7.92625	8.3903
At5g10390	histone H3	250434_at	1.29786	1.42804	0.00032327	0.00653125	5.93279	5.65503	6.22371	7.27306	7.197	5.85698	6.27042	7.17718	7.6075	7.79803	8.18316
At4g24770	ATRBP31_ATRBP33_CP31__RBP31 (31-KDA RNA BINDING PROTEIN); RNA binding / poly(U) binding	254126_at	1.29785	0.877347	0.000459583	0.00815805	5.9122	5.65719	5.98573	7.07426	7.22486	7.57408	7.27675	8.24987	8.56646	8.22872	8.93757
At5g08030	glycerophosphoryl diester phosphodiesterase family protein	250561_at	1.2972	1.35903	0.000139048	0.00393997	4.4744	4.24603	4.26662	5.41082	5.8416	4.76646	5.88227	5.75835	7.01621	6.80973	6.65824
At4g37750	CKC_CKC1_DRG__ANT (AINTEGUMENTA); DNA binding / transcription factor	253010_at	1.29553	1.60191	2.37429e-05	0.00126833	4.69156	4.22514	4.62771	5.98522	5.63544	4.54198	5.23668	5.45265	6.48783	6.61575	6.93347
At4g16410	unknown protein	245388_at	1.29417	0.689174	0.000152689	0.00413638	8.0212	7.82825	8.21365	9.50754	9.12288	8.79097	8.58535	9.3034	9.65125	9.35647	9.73952
At2g35810 At2g35830	unknown protein	263952_s_at	1.28845	0.155559	0.000159233	0.00422917	6.38806	6.84575	6.29116	7.81693	7.77662	7.98312	7.66556	7.9971	8.27778	7.81825	8.01642
At1g63540	hydroxyproline-rich glycoprotein family protein	261544_at	1.28566	-0.525653	0.000159347	0.00422917	5.1258	4.68939	5.25557	6.08089	6.53761	7.2502	7.28086	7.39402	6.82651	7.02643	6.49519
At3g02640	unknown protein	258480_at	1.28535	1.7613	0.000396509	0.00746235	5.72799	5.70158	6.08729	7.02555	7.22305	6.00798	6.38966	7.6091	8.66152	8.02999	8.59913
At5g12460	FUNCTIONS IN: molecular_function unknown; INVOLVED IN: biological_process unknown; LOCATED IN: chloroplast; CONTAINS InterPro DOMAIN/s: Protein of unknown function DUF604 (InterPro:IPR006740); BEST Arabidopsis thaliana protein match is: fringe-related protein (TAIR:AT2G37730.1); Has 355 Blast hits to 351 proteins in 67 species: Archae - 0; Bacteria - 0; Metazoa - 96; Fungi - 121; Plants - 131; Vi…	245154_at	1.28384	-0.457407	0.00617558	0.0459143	6.02363	6.05301	5.55199	6.84774	7.47237	7.4815	8.39397	8.39699	7.6214	7.22246	8.05638
At5g38180	protease inhibitor/seed storage/lipid transfer protein (LTP) family protein	249549_at	1.28292	5.94809	4.73255e-08	2.30109e-05	9.65594	9.35046	10.1371	11.0807	10.9141	4.56205	4.28315	5.68704	10.2494	10.7589	11.3682
At2g02130	PDF2.3__LCR68 (LOW-MOLECULAR-WEIGHT CYSTEINE-RICH 68); peptidase inhibitor	266118_at	1.28019	-0.411532	7.70688e-06	0.000655948	9.69776	9.31493	9.69057	10.8424	10.8535	11.6306	11.5402	11.6234	11.056	11.1441	11.3595
At4g38000	Dof-type zinc finger domain-containing protein	253018_at	1.27971	0.0584742	8.18003e-05	0.00286175	5.69497	6.08282	5.91583	7.06344	7.29174	7.32435	7.53146	7.90401	7.65251	7.66996	7.61277
At4g24040	ATTRE1__TRE1 (TREHALASE 1); alpha,alpha-trehalase/ trehalase	254197_at	1.27551	0.318764	0.00256075	0.0255515	8.18391	7.97313	8.4543	9.53681	9.42176	8.71056	9.34922	9.66109	9.14153	9.8276	9.70804
At4g18480	CH-42_CH42_CHL11_CHLI-1__CHLI1; ATPase/ magnesium chelatase	254623_at	1.27459	0.703706	2.8288e-06	0.000339397	7.39214	7.48265	7.52951	8.70853	8.77685	8.51883	8.70853	8.93505	9.44645	9.26407	9.563
At3g51750	unknown protein	252073_at	1.26728	-0.00320174	0.0236325	0.111215	5.22114	4.7303	5.05006	6.44029	6.09527	5.91418	5.91405	7.28619	5.95761	6.50749	6.63971
At5g04820	ATOFP13__OFP13 (ARABIDOPSIS THALIANA OVATE FAMILY PROTEIN 13)	246952_at	1.26422	0.451774	0.00322562	0.0295292	5.02349	5.09805	5.11726	6.31467	6.37297	5.13817	5.95807	6.41193	6.51111	5.98884	6.36355
At4g32830	AtAUR1 (ATAURORA1); histone kinase(H3-S10 specific) / kinase/ protein serine/threonine kinase	253403_at	1.26324	1.85494	0.000487875	0.00851448	5.25091	5.10791	5.33901	6.48878	6.50292	5.27775	5.66185	6.91641	8.09429	7.23808	8.08845
At1g13710	CYP78A5; electron carrier/ heme binding / iron ion binding / monooxygenase/ oxygen binding	256099_at	1.25603	1.58483	2.99908e-07	7.95455e-05	6.32944	6.59416	6.40819	7.73811	7.66181	6.84211	7.06074	6.84241	8.81588	8.363	8.32088
At2g19320	unknown protein	267321_at	1.2444	1.58316	0.00146739	0.0179662	8.65903	8.33066	8.92554	10.1729	9.5927	8.3465	8.17059	9.2088	9.29717	10.4769	10.7013
At1g01610	ATGPAT4__GPAT4 (GLYCEROL-3-PHOSPHATE ACYLTRANSFERASE 4); 1-acylglycerol-3-phosphate O-acyltransferase/ acyltransferase	259430_at	1.24341	0.102274	0.0212989	0.103802	8.18464	7.58215	8.39018	9.04047	9.551	8.89988	10.0184	8.96128	9.51737	9.71221	8.9568
At1g80460	GLI1__NHO1 (nonhost resistance to P. s. phaseolicola 1); carbohydrate kinase/ glycerol kinase	260274_at	1.24003	-0.043016	0.00262797	0.0259319	7.35165	6.77434	7.52768	8.45792	8.45792	8.34476	9.08804	9.1914	8.74069	8.86529	8.88917
At1g21550	calcium-binding protein, putative	260881_at	1.23821	0.764824	0.000609499	0.0099518	4.5647	4.48817	4.53191	5.74061	5.79232	4.80186	4.38016	4.25936	5.86481	4.97128	4.89977
At1g73410	ATMYB54__MYB54 (MYB DOMAIN PROTEIN 54); DNA binding / transcription factor	245735_at	1.23748	-0.554132	0.000112705	0.00346468	6.37121	6.17258	6.62544	7.48345	7.771	7.4616	7.25768	6.83047	6.53609	6.73935	6.61192
At1g76560	CP12-3	259976_at	1.23599	0.347714	0.00143778	0.0177268	5.92589	6.10212	6.0166	7.34272	7.15899	6.47718	6.92434	7.32186	6.81616	7.52528	7.42508
At3g55330	PPL1 (PsbP-like protein 1); calcium ion binding	251784_at	1.23543	0.891864	0.00216801	0.0228734	5.84	6.05608	5.60569	7.17205	6.96665	6.63348	6.41266	7.31149	8.28524	7.14626	7.60173
At2g27970	CKS2 (CDK-subunit 2); cyclin-dependent protein kinase/ cyclin-dependent protein kinase regulator	264061_at	1.23272	1.75103	0.000113361	0.00347104	7.75564	7.8275	7.81723	8.80304	9.26264	7.57785	7.62558	8.78284	9.98794	9.40338	9.84803
At3g29240	unknown protein	257745_at	1.23152	0.660872	0.00130343	0.0166037	7.34325	7.24581	7.43162	9.0166	8.12689	8.79484	8.43365	9.30344	9.58232	9.33455	9.59768
At1g65500	unknown protein	264635_at	1.23073	1.1053	0.000494986	0.00860566	5.30867	5.0362	5.30185	6.70779	6.18482	5.15108	4.92949	6.07923	6.63049	6.52009	6.32511
At5g25470	DNA binding	246889_at	1.22791	1.08388	3.71133e-08	1.92399e-05	8.06556	8.0148	8.01435	9.29459	9.22436	8.28689	8.31668	8.42865	9.52613	9.34479	9.41293
At2g47630	esterase/lipase/thioesterase family protein	266485_at	1.22328	-0.118723	0.00443347	0.0365221	9.10928	9.02846	9.57798	10.4783	10.4454	9.43674	10.0827	10.6075	9.93087	9.98566	9.85429
At2g02100	PDF2.2__LCR69 (LOW-MOLECULAR-WEIGHT CYSTEINE-RICH 69); peptidase inhibitor	266119_at	1.222	0.142269	1.74017e-05	0.00106416	11.9652	11.5433	11.7075	12.922	12.9994	13.118	13.2405	13.2363	13.4196	13.1739	13.428
At5g40170	AtRLP54 (Receptor Like Protein 54); kinase/ protein binding	249393_at	1.21937	0.807148	9.63147e-06	0.00072988	3.9296	3.74349	3.8714	5.22514	4.90992	3.91315	3.68353	4.17467	4.72774	4.87	4.59504
At2g30500	kinase interacting family protein	267518_at	1.21909	0.291663	0.0108017	0.0670609	6.25148	5.93286	5.61969	7.32679	6.98075	7.77213	6.67601	7.48789	7.43284	7.29915	8.07902
At4g25080	CHLM (magnesium-protoporphyrin IX methyltransferase); magnesium protoporphyrin IX methyltransferase	254105_at	1.21779	0.65678	2.22521e-06	0.000288403	8.44281	8.26069	8.21356	9.50586	9.54108	9.50737	9.42753	9.48262	10.321	9.93166	10.1352
At4g29800	PLA IVD__PLP8 (PATATIN-LIKE PROTEIN 8)	253699_at	1.2147	-0.0925932	5.8452e-05	0.00230275	6.46732	6.52693	6.69063	7.91944	7.63322	7.71197	8.07403	8.20192	7.92099	7.98811	7.80104
At2g43560	immunophilin / FKBP-type peptidyl-prolyl cis-trans isomerase family protein	260542_at	1.21401	1.01246	8.96553e-06	0.000710464	6.79262	6.68075	7.04642	8.12536	7.98252	7.48501	7.44213	7.74368	8.72508	8.25175	8.73138
At5g23060	CaS (Calcium sensing receptor)	249876_at	1.21366	0.854846	0.000574563	0.00953842	7.14528	7.14656	7.1613	8.41427	8.31514	7.4427	8.10456	8.48553	9.13482	8.5004	8.9621
At3g16370	GDSL-motif lipase/hydrolase family protein	259375_at	1.2134	2.13146	0.0034093	0.0308222	5.35695	4.88275	5.24455	6.55359	6.19604	5.15652	5.4859	7.42664	7.39706	8.30703	8.75934
At1g74460	GDSL-motif lipase/hydrolase family protein	260234_at	1.21228	0.720808	0.000210227	0.0049847	9.36809	9.53455	9.41719	10.5209	10.7836	9.21999	9.91965	9.32971	10.4965	10.2292	9.90601
At2g38210 At2g38230	PDX1L4 (PUTATIVE PDX1-LIKE PROTEIN 4)	267138_s_at	1.20853	2.36416	9.6398e-09	7.90635e-06	5.75405	5.83759	5.69716	7.10298	6.83994	5.2676	5.41932	5.23907	7.39016	7.7658	7.86251
At2g25900	ATCTH; transcription factor	266656_at	1.20758	-0.138052	6.62553e-05	0.00252301	6.90025	7.24059	6.98082	8.00648	8.48978	9.35583	9.22309	9.17975	9.01041	9.09674	9.23735
At3g22600	protease inhibitor/seed storage/lipid transfer protein (LTP) family protein	256933_at	1.20651	0.0685198	0.00345651	0.0309674	9.25766	9.45457	9.38333	10.5022	10.6412	10.0002	10.9392	11.0975	10.8754	10.7704	10.5966
At3g21055	PSBTN (photosystem II subunit T)	256979_at	1.20533	0.109071	3.1029e-06	0.000357461	10.4744	10.4416	10.3896	11.6598	11.6213	11.9114	11.8795	11.8916	11.9707	11.8521	12.1869
At1g29060	FUNCTIONS IN: molecular_function unknown; INVOLVED IN: biological_process unknown; EXPRESSED IN: 24 plant structures; EXPRESSED DURING: 14 growth stages; CONTAINS InterPro DOMAIN/s: Target SNARE coiled-coil region (InterPro:IPR000727); BEST Arabidopsis thaliana protein match is: unknown protein (TAIR:AT4G14600.1); Has 95 Blast hits to 95 proteins in 34 species: Archae - 0; Bacteria - 0; Metazoa -…	260843_at	1.20434	0.427056	1.44305e-05	0.000956862	5.7796	5.53908	5.96618	7.05382	6.8781	6.32749	6.37216	6.5199	6.73918	6.97814	6.78339
At1g14687	AtHB32 (ARABIDOPSIS THALIANA HOMEOBOX PROTEIN 32); DNA binding / transcription factor	262843_at	1.20421	0.34341	0.0161989	0.0869608	6.01131	5.86818	6.11972	7.50338	6.90453	6.43372	6.90453	7.89937	7.15403	7.45275	7.66107
At1g12900	GAPA-2 (GLYCERALDEHYDE 3-PHOSPHATE DEHYDROGENASE A SUBUNIT 2); NAD or NADH binding / binding / catalytic/ glyceraldehyde-3-phosphate dehydrogenase (phosphorylating)/ glyceraldehyde-3-phosphate dehydrogenase	261197_at	1.20315	0.482243	8.52202e-06	0.000684462	9.29571	9.14584	9.26427	10.3676	10.5092	10.2186	10.6164	10.6227	11.0065	10.8865	11.0113
At3g61490	glycoside hydrolase family 28 protein / polygalacturonase (pectinase) family protein	251317_at	1.20264	0.435476	0.0125959	0.0740495	4.40073	4.16325	4.71118	5.32203	5.93336	6.23644	6.16686	6.36563	7.52073	6.37417	6.18046
At2g28080	glycosyltransferase family protein	266166_at	1.20256	0.0376762	0.000729722	0.0112238	7.68355	7.58423	7.81968	9.08762	8.70913	8.31418	8.54193	9.08598	8.85069	8.53162	8.6728
At1g05210	FUNCTIONS IN: molecular_function unknown; INVOLVED IN: biological_process unknown; LOCATED IN: endomembrane system; EXPRESSED IN: 17 plant structures; EXPRESSED DURING: 11 growth stages; CONTAINS InterPro DOMAIN/s: Transmembrane protein 97, predicted (InterPro:IPR016964); BEST Arabidopsis thaliana protein match is: unknown protein (TAIR:AT2G32380.1); Has 101 Blast hits to 101 proteins in 32 speci…	264581_at	1.20034	0.628312	0.00221382	0.0231745	6.11616	6.17409	6.18105	7.37937	7.3355	7.02311	7.22546	8.20325	7.98759	8.39156	7.95761
At1g44760	universal stress protein (USP) family protein	261323_at	1.20031	0.274698	1.80999e-05	0.00109222	7.94608	7.84227	7.91962	8.99463	9.21131	8.54893	8.90993	8.86123	9.18732	8.89322	9.06363
At3g12870	unknown protein	257134_at	1.19607	0.515031	0.00195832	0.0215586	6.82557	6.52081	6.61887	8.09254	7.60978	7.54168	7.64033	8.467	8.20531	8.32312	8.66568
At5g18670	BAM9__BMY3; beta-amylase/ catalytic/ cation binding	250007_at	1.19541	-0.779333	0.00341345	0.0308222	6.60756	6.21407	6.59017	7.85052	7.4815	8.68198	8.65696	9.4559	7.5089	8.50717	8.44077
At1g73177	BNS (BONSAI)	260100_at	1.19275	0.739098	0.000401184	0.00751483	7.80697	7.51212	7.74955	9.00661	8.75798	7.71016	7.71474	8.5524	8.56919	8.90536	8.72006
At1g07370	PCNA1 (PROLIFERATING CELLULAR NUCLEAR ANTIGEN); DNA binding / DNA polymerase processivity factor/ protein binding	261080_at	1.19045	1.18184	0.00203569	0.0220171	5.35998	4.70955	5.07413	6.31437	6.16231	5.27999	5.77605	6.61611	6.94534	6.70856	7.56378
At4g14440	ATECI3_ECI3__HCD1 (3-HYDROXYACYL-COA DEHYDRATASE 1); carnitine racemase/ catalytic/ dodecenoyl-CoA delta-isomerase	245612_at	1.19042	0.183476	0.00300532	0.028327	10.1003	10.5246	10.294	11.2971	11.6963	10.5045	11.2198	10.5371	11.0535	11.2111	10.5472
At1g21970	EMB 212_EMB212_NF-YB9__LEC1 (LEAFY COTYLEDON 1); transcription activator/ transcription factor	260854_at	1.18824	0.935042	0.00114482	0.015234	7.13284	7.30881	7.00665	8.33609	8.33926	7.56885	8.12145	8.592	8.96875	8.59825	9.52042
At3g27060	TSO2 (TSO meaning 'ugly' in Chinese); oxidoreductase/ ribonucleoside-diphosphate reductase/ transition metal ion binding	257809_at	1.18793	1.83105	8.03818e-05	0.00282154	6.40076	5.97229	6.67163	7.66514	7.40717	6.4698	6.70952	7.63184	8.75733	8.50303	9.04396
At3g13790	ATCWINV1__ATBFRUCT1; beta-fructofuranosidase/ hydrolase, hydrolyzing O-glycosyl compounds	256787_at	1.18443	1.62788	3.33189e-05	0.00160338	4.133	4.38428	4.02839	5.34933	5.38332	4.33868	4.89977	5.38947	6.81247	6.25282	6.44625
At5g07390	ATRBOHA (respiratory burst oxidase homolog A); calcium ion binding	250629_at	1.18386	0.657968	0.000137245	0.00390833	5.89917	6.20007	6.38416	7.20236	7.48763	6.6615	6.52823	6.28585	7.29248	7.3421	6.8149
At1g03130	PSAD-2 (photosystem I subunit D-2)	263114_at	1.18269	0.28992	3.05169e-05	0.00151654	8.628	8.54722	8.48876	9.69059	9.78411	10.7658	10.3488	10.3088	10.8753	10.6249	10.7929
At3g49470	NACA2 (NASCENT POLYPEPTIDE-ASSOCIATED COMPLEX SUBUNIT ALPHA-LIKE PROTEIN 2)	252277_at	1.18082	0.818684	0.000146127	0.00403901	8.1542	7.76999	8.04812	9.33818	9.005	8.66195	8.6163	9.26184	9.60914	9.48396	9.90304
At2g14460	unknown protein	265831_at	1.17885	5.15629	5.70915e-10	2.17043e-06	7.54255	6.93066	7.33769	8.73052	8.16777	3.31891	3.45546	3.63185	8.28699	8.76007	8.82803
At1g65900	unknown protein	261921_at	1.17856	1.68397	0.000233642	0.00531343	4.95456	5.30315	4.8857	6.1493	6.30342	4.80675	5.84204	6.02666	7.55037	6.74702	7.42998
At4g34160	CYCD3;1 (CYCLIN D3;1); cyclin-dependent protein kinase regulator/ protein binding	253270_at	1.17808	0.904766	3.32428e-05	0.00160311	5.65809	5.72151	5.63113	6.72616	6.97048	6.59388	7.21371	7.12143	8.07018	7.64761	7.92552
At3g44750	ATHD2A_HD2A_HD2A_HDT1__HDA3 (HISTONE DEACETYLASE 3); histone deacetylase/ nucleic acid binding / zinc ion binding	252625_at	1.17665	0.533734	0.00196215	0.021576	6.2403	5.8488	6.07733	7.02845	7.4358	6.75298	7.57534	7.71225	7.64151	7.98034	8.01993
At5g54270	LHCB3*1__LHCB3 (LIGHT-HARVESTING CHLOROPHYLL B-BINDING PROTEIN 3); structural molecule	248151_at	1.17467	0.387393	9.02994e-05	0.0030482	9.98964	10.0152	9.8921	11.0532	11.2274	11.7782	11.7826	11.5677	12.4614	11.8305	11.9988
At3g02180	SP1L3 (SPIRAL 1-LIKE3)	259131_at	1.17435	0.721061	0.000727732	0.0112084	8.48497	8.01116	8.42917	9.5984	9.36717	9.02793	9.25394	9.93216	9.89234	10.1849	10.2999
At5g08380	AtAGAL1 (Arabidopsis thaliana ALPHA-GALACTOSIDASE 1); alpha-galactosidase/ catalytic/ hydrolase, hydrolyzing O-glycosyl compounds	246055_at	1.1729	-0.0470822	0.000312884	0.00642385	7.94718	7.46044	7.61537	8.86618	8.82828	8.78607	9.03787	8.60968	9.00134	8.51661	8.77442
At4g37180	myb family transcription factor	246215_at	1.17187	-0.49518	0.00639241	0.047018	5.54479	5.38131	5.5628	6.44191	6.89443	7.89746	7.32597	6.58752	6.98327	6.50198	6.84016
At1g09415	NIMIN-3 (NIM1-INTERACTING 3)	264507_at	1.17147	0.860883	7.54522e-05	0.0027232	4.10809	4.1127	4.41994	5.58128	5.18882	4.425	4.53122	4.96304	5.30479	5.76652	5.43061
At1g15820	CP24__LHCB6 (LIGHT HARVESTING COMPLEX PSII SUBUNIT 6); chlorophyll binding	259491_at	1.16956	0.298526	2.24355e-05	0.00123137	9.86779	9.74375	9.50779	10.8393	10.9127	11.4071	11.3246	11.1341	11.7564	11.486	11.5191
At1g01900	ATSBT1.1__SBTI1.1; serine-type endopeptidase	261653_at	1.16692	0.308428	0.000132673	0.00382038	8.46776	8.41792	8.38261	9.42171	9.75765	9.08407	9.42171	9.7422	9.71112	9.69436	9.76778
At2g14900	gibberellin-regulated family protein	266613_at	1.16441	1.29944	0.000691263	0.0108041	7.96172	8.47302	8.15118	9.16656	9.55288	8.02197	8.08886	9.15374	9.69521	9.40162	10.066
At3g18130	RACK1C_AT (RECEPTOR FOR ACTIVATED C KINASE 1 C); nucleotide binding	258155_at	1.16438	-0.0188123	0.0156992	0.0853704	8.36029	8.28332	8.23558	9.19954	9.71534	8.69399	10.122	9.37194	9.4039	9.20897	9.51857
At5g48850	ATSDI1 (SULPHUR DEFICIENCY-INDUCED 1); binding	248676_at	1.16258	-3.46156	0.00746232	0.0521035	5.71147	5.87033	5.57923	6.81906	6.94678	8.97627	11.6105	10.2316	5.44531	5.77508	9.21325
At4g19450	nodulin-related	254577_at	1.16223	0.882893	5.5354e-05	0.00222293	6.823	6.71092	6.87141	8.11018	7.81784	6.82058	6.96836	7.55737	8.13171	7.91786	7.94542
At5g03940	54CP_FFC_SRP54CP__CPSRP54 (CHLOROPLAST SIGNAL RECOGNITION PARTICLE 54 KDA SUBUNIT); 7S RNA binding / GTP binding / mRNA binding / signal sequence binding	250884_at	1.16212	0.992113	0.000818673	0.0121338	5.34485	5.37889	5.60653	6.62824	6.58284	6.43372	6.68299	7.51461	7.74905	7.58637	8.27224
AtCg00160	RPS2__Chloroplast ribosomal protein S2	244996_at	1.16083	-0.294362	0.00264263	0.0260157	5.03837	5.12704	5.84315	6.80333	6.19071	7.23895	7.1425	7.55213	6.86254	7.10384	7.08412
At3g06030	MAPKKK12__ANP3 (ARABIDOPSIS NPK1-RELATED PROTEIN KINASE 3); ATP binding / kinase/ protein kinase/ protein serine/threonine kinase	258471_at	1.16009	1.48552	4.11042e-05	0.00183822	4.35565	4.79134	4.46905	5.667	5.73054	5.35812	5.05933	5.27201	7.12694	6.12281	6.89627
At3g17040	HCF107 (HIGH CHLOROPHYLL FLUORESCENT 107); binding	257932_at	1.15765	0.539216	6.92636e-05	0.00258576	6.16036	6.39686	6.43994	7.65025	7.32981	7.41212	7.34526	7.76598	7.89965	7.97233	8.26902
At1g29910 At1g29920 At1g29930	AB180_LHCB1.2__CAB3 (CHLOROPHYLL A/B BINDING PROTEIN 3); chlorophyll binding	255997_s_at	1.1573	0.195211	2.09943e-05	0.00119934	11.0527	10.8338	10.8366	12.0773	12.0527	11.8805	11.8805	12.2017	12.1804	12.0567	12.3112
At2g23410	ACPT (Arabidopsis cis-prenyltransferase); dehydrodolichyl diphosphate synthase	267137_at	1.15258	-0.454189	0.0154873	0.08463	8.52855	7.98119	8.59392	9.70093	9.34001	9.16358	9.14094	9.92353	8.28054	9.45759	9.12735
At1g62030	DC1 domain-containing protein	264310_at	1.15234	1.03734	0.000289735	0.00614073	4.78344	5.04964	4.90156	6.3102	5.81759	5.01525	5.12024	5.72307	6.74191	6.20683	6.02182
At5g15230	GASA4 (GAST1 PROTEIN HOMOLOG 4)	250109_at	1.14246	2.09556	4.37155e-05	0.00189724	6.22818	5.92269	5.55998	6.77502	7.31712	5.78507	6.62196	6.90501	8.59438	8.18813	8.81619
At4g09460	AtMYB6__ATMYB6; DNA binding / transcription factor	255037_at	1.14065	0.870052	0.00418818	0.03533	5.18757	5.25293	5.52937	6.57533	6.35255	4.96042	5.7518	6.40606	6.24384	6.83294	6.65165
At3g48200	unknown protein	252353_at	1.13672	0.576295	0.0100426	0.0638422	5.8805	5.73302	5.5601	6.86126	6.86126	6.71655	7.26072	6.86126	8.37229	6.98799	7.20713
At2g35750	unknown protein	265847_at	1.13644	0.785126	0.000554242	0.00930947	8.79775	8.92353	9.255	10.3729	9.88417	8.0327	8.3432	8.59264	8.70139	9.39623	9.2263
At5g18660	PCB2 (PALE-GREEN AND CHLOROPHYLL B REDUCED 2); 3,8-divinyl protochlorophyllide a 8-vinyl reductase	250006_at	1.13497	1.1198	0.000156987	0.0042029	6.71991	6.24217	6.73916	7.82042	7.58369	6.73396	7.01806	7.56555	8.36631	7.94334	8.36729
At1g35680	50S ribosomal protein L21, chloroplast / CL21 (RPL21)	262029_at	1.13334	0.813964	0.0007297	0.0112238	7.39165	7.55726	7.43458	8.39735	8.79166	8.74903	8.78006	8.74903	9.93615	8.9257	9.85816
263268_at	0	263268_at	1.13333	1.21106	0.00185939	0.0209038	4.29441	4.81645	5.38131	6.26254	5.66558	4.39488	4.37109	5.17977	5.56963	6.2735	5.73579
At3g24340	chr40 (chromatin remodeling 40); ATP binding / DNA binding / helicase/ nucleic acid binding	257167_at	1.13046	1.14154	0.000704144	0.0109627	4.96224	4.99492	5.07444	6.13966	6.14234	5.73003	5.9264	6.77034	7.48077	6.76704	7.60358
At1g60160	potassium transporter family protein	264247_at	1.13018	0.304035	0.00914981	0.0599389	5.69582	5.32284	5.25834	6.5559	6.55579	6.55579	6.51607	7.25043	7.00069	6.58775	7.64595
At1g07320	RPL4; poly(U) binding / structural constituent of ribosome	261078_at	1.12995	1.02781	0.000116429	0.00351754	6.92572	6.72551	6.99413	8.0103	8.01317	7.54802	7.94731	8.37184	9.18864	8.65149	9.11046
At3g54890	LHCA1; chlorophyll binding	251814_at	1.12912	0.771137	3.32326e-05	0.00160311	9.98681	10.102	9.91822	11.1202	11.1428	10.8985	11.2	11.1179	12.1423	11.4985	11.889
At5g60680	unknown protein	247585_at	1.12584	-0.588596	2.11499e-05	0.00119934	8.31112	8.18163	8.54623	9.36628	9.57805	10.348	9.98514	10.3207	9.55039	9.62049	9.71721
At5g08280	HEMC (HYDROXYMETHYLBILANE SYNTHASE); hydroxymethylbilane synthase	246033_at	1.12534	0.53956	0.00299566	0.0282621	6.65749	6.85722	6.57482	7.69523	7.94846	7.93054	8.75315	7.93054	9.17263	8.40037	8.65991
At1g49430	LRD2_LRD2__LACS2 (LONG-CHAIN ACYL-COA SYNTHETASE 2); long-chain-fatty-acid-CoA ligase	262414_at	1.12489	0.0278685	0.000726433	0.0112035	10.0268	9.99657	9.91379	11.0343	11.1736	10.5692	10.7612	10.4674	10.4246	11.0965	10.3603
At4g27550	TPS4__ATTPS4; alpha,alpha-trehalose-phosphate synthase (UDP-forming)/ transferase, transferring glycosyl groups	253878_at	1.11977	1.80041	4.05276e-05	0.00182695	6.04806	5.79313	5.64735	7.0737	6.82487	5.76825	5.80393	6.88347	7.8908	7.89626	8.06981
At2g22420	peroxidase 17 (PER17) (P17)	264001_at	1.11781	0.877275	0.00573143	0.0434621	6.14133	5.74244	6.19506	7.41005	6.87811	6.04687	6.93578	7.54587	7.56939	7.75859	7.83236
At3g10190	calmodulin, putative	259143_at	1.11504	0.184313	0.00201228	0.0218468	5.16384	5.38201	5.31685	6.29579	6.50943	6.69455	6.53419	6.62918	7.30348	6.30624	6.80113
At4g12720	AtNUDT7_GFG1__NUDT7; ADP-ribose diphosphatase/ NAD or NADH binding / hydrolase/ nucleoside-diphosphatase/ protein homodimerization	254784_at	1.11481	0.083183	7.85609e-05	0.00278841	8.39394	8.04924	8.3968	9.40107	9.38854	8.5063	8.68686	8.89215	8.69751	8.7204	8.91695
At2g47940	DEGP2; serine-type endopeptidase/ serine-type peptidase	266509_at	1.11423	0.550409	0.000139814	0.00395188	6.70904	6.39075	6.4508	7.57161	7.69058	7.54587	7.8029	7.42156	8.45877	7.86111	8.10168
At2g46950	CYP709B2; electron carrier/ heme binding / iron ion binding / monooxygenase/ oxygen binding	266756_at	1.11358	-0.21391	0.000564955	0.00944076	8.70709	8.74047	8.82026	10.1461	9.59297	10.1239	9.78895	10.4257	9.96617	9.91388	9.81672
At2g32800	AP4.3A; ATP binding / protein kinase/ protein serine/threonine kinase/ protein tyrosine kinase	267550_at	1.11175	0.115335	0.00471535	0.038176	5.20236	5.13102	5.3714	6.57931	6.11405	5.97324	5.73794	6.08571	5.61908	6.61024	5.91358
At2g24762	AtGDU4 (Arabidopsis thaliana GLUTAMINE DUMPER 4)	263318_at	1.11159	-0.0440013	0.00722604	0.0509351	7.22667	7.05341	7.48504	8.02861	8.70464	8.5436	9.02743	8.04735	8.38419	8.5162	8.58599
At5g59870	HTA6; DNA binding	247651_at	1.11109	1.25464	0.00323626	0.0296105	8.38575	8.0313	8.10848	9.1438	9.42874	8.22075	8.54646	9.76261	10.246	9.62769	10.42
At4g22250	zinc finger (C3HC4-type RING finger) family protein	254349_at	1.1106	0.685372	0.00051618	0.00884603	5.77299	5.52355	5.51869	6.67877	6.75259	5.44697	6.18019	6.3905	6.62661	6.79032	6.65683
At1g12860	ICE2__SCRM2 (SCREAM 2); DNA binding / transcription factor	261196_at	1.11031	0.501116	0.000189482	0.00472359	7.6633	7.33165	7.75287	8.76747	8.61836	7.6159	7.83837	8.27012	8.38419	8.42486	8.41869
At5g57100	transporter-related	247944_at	1.10995	0.324264	0.000634849	0.0101978	7.13759	7.33144	7.28322	8.49177	8.22962	8.33815	7.81018	8.46149	8.78003	8.2925	8.51008
At5g50740	metal ion binding	248526_at	1.10905	1.31829	0.00133903	0.0169308	5.9807	6.48185	6.08468	7.49777	7.08514	5.80206	6.27152	7.25463	7.63704	7.58495	8.06108
At1g50490	UBC20 (ubiquitin-conjugating enzyme 20); ubiquitin-protein ligase	261859_at	1.10892	1.38299	0.00053232	0.00902767	5.55974	5.09221	5.43669	6.44567	6.49793	5.49606	6.0477	6.86232	7.62597	7.21465	7.71443
At5g03860	MLS (MALATE SYNTHASE); malate synthase	250868_at	1.10142	0.408365	0.0118146	0.0707696	6.216	6.04238	6.13657	7.16485	7.3013	9.70275	8.4212	8.44541	9.22697	9.13452	9.43296
At1g71030	ATMYBL2__MYBL2 (ARABIDOPSIS MYB-LIKE 2); DNA binding / transcription factor	259751_at	1.10086	-0.606614	0.00320255	0.0293995	8.7121	8.47049	8.92635	9.84746	9.76022	9.20632	9.1526	9.39459	7.9899	8.75542	9.18835
At2g30010	INVOLVED IN: biological_process unknown; EXPRESSED IN: 22 plant structures; EXPRESSED DURING: 13 growth stages; CONTAINS InterPro DOMAIN/s: Protein of unknown function DUF231, plant (InterPro:IPR004253); BEST Arabidopsis thaliana protein match is: PMR5 (POWDERY MILDEW RESISTANT 5) (TAIR:AT5G58600.1); Has 709 Blast hits to 698 proteins in 16 species: Archae - 0; Bacteria - 0; Metazoa - 0; Fungi - …	266805_at	1.10001	0.647503	0.00686621	0.0495232	7.06926	7.49759	7.08251	8.11639	8.51654	7.24464	7.86108	8.54282	8.74192	8.24401	8.60511
At1g30840	ATPUP4; purine transmembrane transporter	264497_at	1.09972	0.798048	0.000144582	0.00402815	7.0432	6.86063	6.93384	8.30454	7.78667	7.07847	7.49919	7.47763	8.34808	8.27777	7.82359
At2g39110	protein kinase, putative	266196_at	1.09715	-0.527344	0.000617256	0.0100444	6.68414	6.51724	6.9024	7.73085	7.86596	7.93538	7.80056	7.86937	7.29678	7.80167	6.92483
At4g27700	rhodanese-like domain-containing protein	253860_at	1.09711	0.147231	0.000316213	0.00646231	7.29308	7.17115	7.28697	8.24266	8.45235	9.02441	8.77995	8.88291	9.33162	8.67237	9.12497
At1g31330	PSAF (photosystem I subunit F)	262557_at	1.09584	0.567766	0.000202041	0.00489232	9.99708	10.2548	9.96734	10.9685	11.3694	11.2639	11.8303	11.2866	11.916	12.0865	12.0816
At1g79850	CS17_PRPS17__RPS17 (RIBOSOMAL PROTEIN S17); structural constituent of ribosome	260165_at	1.09561	1.582	0.000569459	0.00948822	8.23607	7.6853	8.40572	9.20226	9.20702	7.54801	7.89873	9.00121	9.63564	9.63589	9.92243
At5g13140	FUNCTIONS IN: molecular_function unknown; INVOLVED IN: biological_process unknown; EXPRESSED IN: 22 plant structures; EXPRESSED DURING: 13 growth stages; CONTAINS InterPro DOMAIN/s: Pollen Ole e 1 allergen and extensin (InterPro:IPR006041); BEST Arabidopsis thaliana protein match is: unknown protein (TAIR:AT3G26960.1); Has 90 Blast hits to 85 proteins in 14 species: Archae - 0; Bacteria - 0; Meta…	245980_at	1.09402	0.364559	0.000552929	0.00930187	7.67136	7.1257	7.65188	8.61292	8.54107	8.14304	8.28009	8.00544	8.28504	8.82999	8.40721
At3g46940	deoxyuridine 5'-triphosphate nucleotidohydrolase family	252442_at	1.08968	1.84799	1.63917e-05	0.00102437	6.10043	5.94821	6.04732	7.25622	6.98711	5.65851	5.83742	6.55899	7.96425	7.4605	8.17416
At5g54630	zinc finger protein-related	248177_at	1.0884	0.37755	0.00111849	0.0150075	6.61079	6.16416	6.60834	7.81	7.28899	7.18791	6.91576	7.56249	7.68667	7.60407	7.50808
At5g62350	invertase/pectin methylesterase inhibitor family protein / DC 1.2 homolog (FL5-2I22)	247450_at	1.08789	0.923422	0.000124557	0.00369461	7.57452	7.38036	7.70543	8.67312	8.60953	8.81405	8.47014	9.14078	9.86761	9.38022	9.9474
At1g72510 At2g09970	unknown protein	260453_s_at	1.08759	0.143429	0.0204757	0.101103	7.4946	7.19932	7.76837	8.83932	8.31071	8.32256	8.12939	9.18143	8.31071	9.02128	8.73166
At5g49360	ATBXL1__BXL1 (BETA-XYLOSIDASE 1); hydrolase, hydrolyzing O-glycosyl compounds	248622_at	1.08741	-0.999575	0.00226985	0.0236208	5.78583	6.41184	6.14828	7.16735	7.23811	9.11202	10.0496	9.88059	8.50424	8.29958	9.23971
At1g15870	mitochondrial glycoprotein family protein / MAM33 family protein	259503_at	1.0874	-0.078487	0.00153472	0.0184928	4.86554	5.22439	5.04824	6.06969	6.19722	5.99045	5.82866	6.55899	6.08047	6.25128	5.81089
At5g04530	KCS19 (3-KETOACYL-COA SYNTHASE 19); acyltransferase/ catalytic/ transferase, transferring acyl groups other than amino-acyl groups	250891_at	1.08639	1.86249	0.00621388	0.0461088	4.11261	4.43816	4.41997	5.12127	5.69867	3.95307	4.12705	5.1035	6.46744	4.9763	7.32736
At1g27400	60S ribosomal protein L17 (RPL17A)	264438_at	1.08616	0.397427	0.0032745	0.029848	9.24409	8.56196	9.01215	9.82982	10.2213	9.17288	9.94408	9.84036	9.90516	10.0497	10.1947
At5g43680	unknown protein	249107_at	1.08542	0.222559	0.000784636	0.0117515	7.33691	6.76871	7.41089	8.40077	8.1144	7.71321	8.01041	7.7367	7.94495	7.95697	8.22608
At4g20390	integral membrane family protein	254474_at	1.08183	-0.249895	0.000501343	0.00866048	10.3169	10.5103	10.498	11.4722	11.575	11.436	11.8542	11.3448	11.1486	11.6273	11.1094
At5g58660	oxidoreductase, 2OG-Fe(II) oxygenase family protein	247774_at	1.07903	0.432711	0.0138926	0.0789579	7.25501	7.20473	7.37175	8.12874	8.58364	7.6715	6.68726	8.01308	7.63011	8.13749	7.90237
At1g10690	unknown protein	262788_at	1.0758	0.393762	0.00560494	0.042816	6.11031	5.8945	5.79299	6.86269	7.15411	7.93199	7.28032	7.91662	7.55068	8.34612	8.41341
At2g33735	DNAJ heat shock N-terminal domain-containing protein	267462_at	1.07578	0.0465343	0.00423441	0.0355884	5.02441	5.93822	5.5786	6.52649	6.65255	6.96845	6.49199	6.86017	6.72317	7.04806	6.68899
At2g37660	binding / catalytic/ coenzyme binding	267172_at	1.0714	0.843325	0.000762271	0.0115148	7.13102	7.12088	6.96876	8.14496	8.14496	7.50682	8.31371	8.28988	9.16537	8.46866	9.00636
At2g37070	unknown protein	265465_at	1.07132	0.361811	0.00607418	0.0454236	6.09744	5.73841	5.7056	6.68936	7.14757	5.90012	6.84656	6.79927	7.01185	6.93576	6.68375
At3g54210	ribosomal protein L17 family protein	251883_at	1.0692	0.756997	2.24573e-05	0.00123137	8.48093	8.21402	8.40976	9.50451	9.37036	9.30481	9.56423	9.87194	10.3102	10.2874	10.4144
At5g66400	ATDI8__RAB18 (RESPONSIVE TO ABA 18)	247095_at	1.068	-1.49314	0.0130692	0.07579	7.71941	7.56436	7.76629	8.58449	8.91822	12.1242	10.5678	9.75405	8.78198	9.43844	9.74619
At1g63960	unknown protein	260318_at	1.06464	0.410632	0.00259191	0.0257834	6.64573	6.15175	6.71311	7.62516	7.51118	5.36863	5.65755	6.20187	6.13576	6.36942	5.95475
At1g48350	ribosomal protein L18 family protein	262235_at	1.06153	0.64371	0.00061809	0.0100489	8.46571	8.43861	8.76161	9.69694	9.53674	9.45684	9.41576	10.1718	10.4126	10.1005	10.4624
At3g03920	Gar1 RNA-binding region family protein	259347_at	1.06148	0.538013	0.001445	0.0177588	8.47547	8.406	8.54802	9.55239	9.52356	8.58276	8.91989	9.44215	9.14895	9.75223	9.65765
At1g04420	aldo/keto reductase family protein	263678_at	1.06105	0.35864	8.40349e-05	0.00291312	7.16312	7.01596	7.13213	8.15331	8.17627	8.2235	7.90841	8.20983	8.62345	8.18936	8.60485
At1g60010	unknown protein	263737_at	1.06098	0.0481262	0.00102646	0.0140961	6.86055	7.05402	7.00055	7.72081	8.34456	8.12108	7.85933	7.87039	8.23196	7.73821	8.02501
At3g07590	small nuclear ribonucleoprotein D1, putative / snRNP core protein D1, putative / Sm protein D1, putative	259225_at	1.06017	-0.294342	0.00572994	0.0434621	5.67263	5.67377	6.05551	7.05946	6.66216	6.3449	6.57423	7.27135	6.64396	6.1756	6.4879
At5g04340	C2H2_CZF2__ZAT6 (ZINC FINGER OF ARABIDOPSIS THALIANA 6); nucleic acid binding / transcription factor/ zinc ion binding	245711_at	1.0597	-0.272094	0.00663333	0.048279	8.57142	8.50045	8.94377	9.5434	9.91976	9.96818	10.2286	9.43507	10.0001	9.54535	9.27014
At3g02120	hydroxyproline-rich glycoprotein family protein	258859_at	1.05776	2.3843	0.00018756	0.0046909	4.90744	5.09158	4.59725	6.02867	5.81769	3.99816	4.60227	5.82615	7.39919	6.7355	7.44477
At5g53510	OPT9__ATOPT9 (ARABIDOPSIS THALIANA OLIGOPEPTIDE TRANSPORTER 9); oligopeptide transporter	248274_at	1.05594	0.939379	0.000129725	0.00377263	6.69331	6.28012	6.73143	7.82455	7.42391	6.12076	6.05574	6.02085	6.65369	7.3686	6.9932
At3g47650	bundle-sheath defective protein 2 family / bsd2 family	252409_at	1.05575	0.687299	0.000896379	0.0128191	7.55539	7.68276	7.72486	8.75442	8.66575	7.98566	8.2737	8.91812	8.96852	8.90259	9.36826
At1g65230	unknown protein	263142_at	1.05325	1.03013	0.000193559	0.00477822	5.28541	5.26675	5.2359	6.18912	6.44276	6.4401	6.03489	6.11752	7.7169	6.75912	7.20686
At2g29180	unknown protein	266285_at	1.05089	0.991337	0.000845932	0.0124088	4.52653	5.1324	4.87118	6.05775	5.73076	5.06543	4.55797	5.547	5.78011	6.10475	6.25955
At3g56940	ACSF_CHL27__CRD1 (COPPER RESPONSE DEFECT 1); DNA binding / magnesium-protoporphyrin IX monomethyl ester (oxidative) cyclase	251664_at	1.05059	0.432909	0.000256548	0.00566317	8.903	8.44875	8.85182	9.7801	9.79013	9.56856	10.1113	10.0239	10.3662	10.3756	10.2608
At3g62030	ROC4__peptidyl-prolyl cis-trans isomerase, chloroplast / cyclophilin / rotamase / cyclosporin A-binding protein (ROC4)	251305_at	1.05015	1.14064	7.65028e-05	0.00273515	9.41373	9.71812	9.34629	10.4057	10.6801	10.3546	10.1959	10.4012	11.78	10.9641	11.6294
At4g31805	WRKY family transcription factor	253514_at	1.0456	0.535374	0.00903205	0.059531	4.23577	4.4302	4.41323	5.52613	5.28453	4.76335	5.02194	5.7485	5.62498	5.2685	6.24642
At5g14980	esterase/lipase/thioesterase family protein	246569_at	1.04198	0.796816	0.000888122	0.0127619	5.16049	5.11156	5.07539	6.02628	6.28931	5.42905	5.83582	6.47729	6.92805	6.65177	6.55279
At3g20270	lipid-binding serum glycoprotein family protein	257666_at	1.041	2.55788	1.43955e-08	1.02613e-05	7.63302	7.69018	7.67007	8.69964	8.71121	6.55746	6.09086	6.25735	9.14139	8.64924	8.78867
At1g55670	PSAG (PHOTOSYSTEM I SUBUNIT G)	264545_at	1.0406	0.308718	8.11176e-05	0.00284223	11.2935	11.2579	11.2784	12.2854	12.3489	12.058	12.591	12.4759	12.7349	12.7302	12.5859
At5g20860	pectinesterase family protein	246181_at	1.03852	0.158276	0.00687631	0.0495232	7.61125	7.9458	7.6706	8.64126	8.92088	8.61993	9.40215	8.7144	9.00678	9.45011	8.75442
At5g53710	unknown protein	248218_at	1.03343	1.31736	0.000103175	0.00329612	5.35882	5.18033	5.39796	6.64154	6.05006	5.42111	5.2054	5.81975	6.36229	7.04314	6.99292
At1g60060	unknown protein	263738_at	1.0327	0.499044	0.00227627	0.0236685	4.91749	4.91264	4.51748	5.59052	6.03997	5.11057	5.76269	5.48398	6.23275	6.02394	5.59769
At4g22690 At4g22710	CYP706A1; electron carrier/ heme binding / iron ion binding / monooxygenase/ oxygen binding	254331_s_at	1.03191	1.42862	2.53635e-05	0.0013239	6.29533	6.37015	6.18755	7.0979	7.5346	5.41119	5.08191	4.91991	6.19321	6.9645	6.54115
At1g02280	ATTOC33_PPI1__TOC33 (TRANSLOCON AT THE OUTER ENVELOPE MEMBRANE OF CHLOROPLASTS 33); GTP binding / GTPase/ protein binding	264121_at	1.02914	-0.0117503	0.00690729	0.0496706	7.71227	7.81672	7.41263	8.40971	8.94298	8.90667	9.05514	8.50288	9.18437	8.42836	8.81671
At4g24800	MA3 domain-containing protein	254089_at	1.02885	-0.332002	0.000262532	0.00573049	6.81737	6.63972	6.92264	7.83155	7.81264	8.19134	8.2445	8.60367	7.93726	7.81805	8.28819
At5g19530	ACL5 (ACAULIS 5); spermine synthase/ thermospermine synthase	245947_at	1.02865	0.372097	0.00138045	0.0172727	6.45033	6.05475	6.77939	7.37523	7.53838	6.86658	7.24369	6.78022	7.14977	7.33231	7.52469
At1g32540	LOL1 (LSD ONE LIKE 1); DNA binding	256469_at	1.02809	0.516523	8.04034e-05	0.00282154	6.91076	6.56736	6.66472	7.64067	7.84407	7.67423	7.41821	7.34322	8.015	7.79434	8.17589
At2g47560	zinc finger (C3HC4-type RING finger) family protein	245171_at	1.02586	-0.258411	0.00107648	0.0146071	6.19322	6.42506	6.3935	7.17146	7.55477	7.5149	7.14747	6.76908	6.84389	6.95477	6.85756
At2g38720	MAP65-5 (MICROTUBULE-ASSOCIATED PROTEIN 65-5); microtubule binding	266412_at	1.02529	0.391056	0.00213869	0.0226374	4.33673	4.94922	4.7448	5.79555	5.60885	5.43906	5.25747	5.85799	5.98933	5.60885	6.12951
At5g52970	thylakoid lumen 15.0 kDa protein	248287_at	1.02518	1.25911	1.10288e-05	0.000808898	6.4132	6.1783	6.36634	7.28784	7.40109	6.504	6.43478	6.51129	8.08796	7.32113	7.81833
At5g40960	unknown protein	249329_at	1.02513	1.91355	0.00075591	0.0114672	9.48402	9.37649	9.9417	10.892	10.3597	8.34235	8.36621	9.82035	10.2996	11.1478	10.8221
At5g59320	LTP3 (LIPID TRANSFER PROTEIN 3); lipid binding	247717_at	1.02404	1.06507	0.000797208	0.0118929	9.18481	9.32422	9.33643	10.1109	10.5009	10.7293	10.1001	10.1354	11.4622	10.8305	11.8673
At2g47400	CP12-1	260529_at	1.02361	0.0425031	7.59565e-06	0.000651341	11.1772	11.1937	11.1544	12.1896	12.2079	11.9784	12.1126	12.1524	12.0795	12.0453	12.2461
At2g24970	unknown protein	263535_at	1.02173	0.967078	0.00213569	0.0226266	3.84411	3.82421	3.95101	4.85046	4.93923	3.6962	3.76898	4.80023	4.98834	4.72161	5.4567
At5g66530	aldose 1-epimerase family protein	247101_at	1.02127	1.00622	6.89325e-05	0.00258186	7.69095	7.87818	7.81092	8.73639	8.89285	8.14379	8.75761	8.52683	9.793	9.18294	9.47093
At4g28030	GCN5-related N-acetyltransferase (GNAT) family protein	253823_at	1.02088	0.0777965	9.90123e-05	0.00322639	6.14398	6.03359	6.11898	7.2279	7.01157	7.66552	7.44652	7.55664	7.88312	7.46646	7.5525
At1g07750	cupin family protein	261415_at	1.01897	0.503174	0.00129035	0.0164797	8.80561	8.84221	8.92023	9.96943	9.78055	9.67526	9.91474	10.6046	10.4424	10.6436	10.6181
At5g46700	TET1__TRN2 (TORNADO 2)	248861_at	1.01804	0.772538	8.75861e-05	0.00298735	7.78483	7.73062	7.43599	8.49543	8.84162	8.08907	8.61268	8.5581	9.29427	9.18181	9.10139
At1g71720	S1 RNA-binding domain-containing protein	261507_at	1.01269	0.45269	0.000176882	0.0045208	6.68156	6.24927	6.33094	7.55605	7.3105	7.0139	6.81395	7.02769	7.46249	7.17249	7.57862
At1g48750	protease inhibitor/seed storage/lipid transfer protein (LTP) family protein	256145_at	1.00965	0.513971	0.00105303	0.0144003	6.54499	7.02205	6.88617	7.55238	8.1024	7.39047	6.80815	7.02148	7.73512	7.48794	7.53896
At1g05540	unknown protein	263177_at	1.008	0.0757086	0.000379939	0.0072486	6.72487	7.31316	7.16822	8.19928	7.95422	7.24419	7.28905	7.42687	7.4333	7.37697	7.37697
At1g09510	cinnamyl-alcohol dehydrogenase family / CAD family	264554_at	1.0077	0.997457	0.00014133	0.00398485	5.86429	5.70996	5.52265	6.50449	6.90885	5.67479	5.53378	5.97665	6.8716	6.98029	6.32569
At3g45970	ATEXPL1_ATHEXP BETA 2.1_EXPL1__ATEXLA1 (ARABIDOPSIS THALIANA EXPANSIN-LIKE A1)	252563_at	1.0066	-0.359269	0.00812614	0.0551214	9.27276	9.68673	9.82816	10.5241	10.6808	10.8323	10.984	11.6603	10.6182	10.5795	11.2011
At4g00600 At4g00620	tetrahydrofolate dehydrogenase/cyclohydrolase, putative	255685_s_at	1.00638	0.496394	0.00367513	0.0322049	4.84358	4.25579	4.88916	5.37503	5.96341	5.82126	6.07562	5.7674	6.3872	6.04698	6.71929
At2g20875	EPF1 (EPIDERMAL PATTERNING FACTOR 1)	257396_at	1.00584	1.47165	0.000632957	0.0101818	6.9046	6.35834	6.82046	7.98987	7.41075	6.23899	6.5229	7.16878	7.60616	8.61298	8.12647
At2g40030	ATNRPD1B_DMS5_DRD3_NRPE1__NRPD1B; DNA binding / DNA-directed RNA polymerase	267350_at	1.0035	1.08182	0.000923602	0.0130853	5.63342	5.89478	6.27256	6.95921	6.91498	6.35352	6.11536	6.7458	7.32606	8.05554	7.07856
At3g56910	PSRP5 (PLASTID-SPECIFIC 50S RIBOSOMAL PROTEIN 5)	246294_at	1.00346	0.998668	4.1326e-05	0.00183822	9.23451	9.09827	9.17576	10.0189	10.3271	9.47462	9.39701	10.0648	10.7072	10.5345	10.6907
At3g63160	unknown protein	251155_at	1.00248	0.678624	0.00026847	0.00582663	7.86	7.79504	8.02945	9.03397	8.76063	8.02631	7.85178	8.54849	8.72132	8.7366	9.00454
At1g58290	HEMA1; glutamyl-tRNA reductase	256020_at	1.00091	0.396444	0.000107833	0.00339385	6.06064	6.06646	5.93191	7.03111	7.01007	7.44861	7.59519	7.66841	8.19321	7.65559	8.05275
At1g75460	ATP-dependent protease La (LON) domain-containing protein	261118_at	1.00039	0.42267	0.000510336	0.00877885	5.13392	5.02828	4.6781	5.90029	5.99402	6.9618	6.71307	7.21622	7.50391	7.14004	7.51515
At5g28060	40S ribosomal protein S24 (RPS24B)	246730_at	0.999507	0.159155	3.71373e-05	0.00172402	8.73534	8.80158	8.93783	9.79654	9.8523	9.17327	9.14165	9.11691	9.22039	9.1688	9.52011
At4g13100	zinc finger (C3HC4-type RING finger) family protein	254803_at	0.996565	-0.0703182	0.0277165	0.123866	5.95765	5.78681	5.8904	6.8985	6.85121	6.69772	7.70349	8.09973	7.29755	7.53541	7.45702
At3g61630	CRF6 (CYTOKININ RESPONSE FACTOR 6); DNA binding / transcription factor	251282_at	0.995199	0.36603	0.000112207	0.00345872	5.30177	5.33879	5.448	6.20351	6.5126	6.4976	6.6426	6.34779	6.9553	7.00147	6.62931
At1g28070	INVOLVED IN: biological_process unknown; LOCATED IN: cellular_component unknown; EXPRESSED IN: 23 plant structures; EXPRESSED DURING: 15 growth stages; BEST Arabidopsis thaliana protein match is: protein binding (TAIR:AT2G33510.1); Has 40 Blast hits to 35 proteins in 7 species: Archae - 0; Bacteria - 0; Metazoa - 0; Fungi - 0; Plants - 40; Viruses - 0; Other Eukaryotes - 0 (source: NCBI BLink).	259583_at	0.993072	1.24615	0.00345631	0.0309674	4.58326	4.8977	5.29123	5.93621	5.89807	4.45266	4.50307	5.72018	5.64368	6.37419	6.39648
At4g27450	unknown protein	253874_at	0.990754	-0.294953	0.0031954	0.0293995	11.4269	11.5992	11.7501	12.502	12.6636	12.6463	12.9926	12.3069	11.9875	12.6682	12.4051
At1g78060	glycosyl hydrolase family 3 protein	262181_at	0.987774	1.78728	0.000159637	0.00422917	3.95423	4.02519	3.80412	4.76286	5.06838	3.98564	4.18657	5.20018	6.70294	6.01674	6.01453
At3g63490	ribosomal protein L1 family protein	251120_at	0.976381	1.0577	1.57798e-05	0.000999828	6.31784	6.57799	6.85635	7.52562	7.59526	7.43785	7.34992	7.55422	8.68661	8.25018	8.5783
At5g47500	pectinesterase family protein	248807_at	0.963951	1.26804	0.00458854	0.0374873	4.43015	4.52356	4.62358	5.57445	5.40498	4.67864	5.12451	6.34065	6.83097	6.20683	6.91012
At2g38140	PSRP4 (PLASTID-SPECIFIC RIBOSOMAL PROTEIN 4); structural constituent of ribosome	267088_at	0.959264	1.277	0.00120804	0.015782	8.49452	8.45347	8.73988	9.62844	9.41534	8.90535	8.5159	9.8958	10.1667	10.3078	10.6736
At4g37580	COP3_UNS2__HLS1 (HOOKLESS 1); N-acetyltransferase	253054_at	0.95321	1.41064	2.06544e-06	0.000275513	5.1	5.04655	5.176	6.21698	5.90448	5.12403	4.84095	5.30403	6.37271	6.73136	6.39687
At4g14890	ferredoxin family protein	245347_at	0.949443	1.48171	4.79405e-05	0.00200279	6.43825	5.75916	6.51285	7.25543	7.11696	6.64736	6.78595	7.19308	8.20513	8.22108	8.64531
At2g43910 At2g43920	thiol methyltransferase, putative	267233_s_at	0.94564	-3.95534	1.50028e-06	0.000229674	7.28564	7.30838	7.4083	8.18538	8.3741	11.1201	10.9956	9.79585	6.17907	7.37104	6.49542
At3g02110	scpl25 (serine carboxypeptidase-like 25); serine-type carboxypeptidase	258857_at	0.9428	1.13376	0.000185425	0.00466837	7.53519	7.21515	7.13718	8.30101	8.17627	7.34257	7.94459	8.04371	9.26479	8.83698	8.63038
At5g42180	peroxidase 64 (PER64) (P64) (PRXR4)	249227_at	0.937152	1.27086	0.000988301	0.0137207	8.04844	8.4625	8.08559	8.88668	9.38532	8.06013	8.94037	8.33956	10.2611	9.60128	9.29028
At4g26520	fructose-bisphosphate aldolase, cytoplasmic	253966_at	0.936801	1.24504	3.24195e-05	0.00158748	5.17583	5.08774	5.36983	6.22782	6.06805	5.42026	5.66294	6.04364	6.80084	7.29104	6.77007
At2g27190	ATPAP1_ATPAP12__PAP12 (PURPLE ACID PHOSPHATASE 12); acid phosphatase/ protein serine/threonine phosphatase	263083_at	0.934464	2.40867	8.07598e-08	2.97118e-05	5.52083	5.69328	5.79842	6.51793	6.69268	4.4648	4.31893	4.87642	6.70072	7.06887	7.11656
At1g63100	scarecrow transcription factor family protein	259686_at	0.92918	1.74862	9.70968e-06	0.000730843	5.3411	5.18672	5.36157	6.4543	5.99699	5.18664	5.59161	5.8269	7.32233	7.60521	6.92346
At5g65360	histone H3	247192_at	0.916763	1.09131	0.00532578	0.0414849	8.03568	7.62188	7.82454	8.94491	8.54335	7.82711	8.427	9.32748	9.40951	9.48789	9.95811
At1g03420	0	264824_at	0.912376	1.52465	1.84638e-06	0.000259975	7.50472	7.30889	7.59044	8.54514	8.21565	6.61364	6.64197	7.12143	8.2717	8.41349	8.26578
At4g24890	ATPAP24__PAP24 (PURPLE ACID PHOSPHATASE 24); acid phosphatase/ protein serine/threonine phosphatase	254111_at	0.910361	1.71911	7.12807e-06	0.000620577	6.07532	5.71586	5.82154	6.91656	6.64598	4.87133	5.50993	5.51852	7.15357	7.16932	6.73421
At2g45170	ATG8E__AtATG8e; microtubule binding	266106_at	0.910066	-1.01089	0.001924	0.0213455	8.04297	8.12009	8.24332	9.13333	8.95772	9.28602	8.80332	9.55544	7.5527	8.56689	8.49252
At4g36150	disease resistance protein (TIR-NBS-LRR class), putative	253075_at	0.90441	1.03834	4.43865e-05	0.00191569	5.08771	4.75893	4.77995	6.10704	5.45283	5.17969	5.25466	5.14773	6.06909	6.35679	6.27121
At4g15140	unknown protein	245309_at	0.900157	2.28706	6.37137e-06	0.000577704	4.71115	4.73227	4.20631	5.30006	5.60007	4.05403	4.39539	4.83055	6.98506	6.24621	6.90988
At3g48450	nitrate-responsive NOI protein, putative	252364_at	0.899136	-1.17459	0.000920851	0.0130587	5.22111	4.81779	5.07929	5.92696	5.9501	5.74968	6.18295	6.3571	4.62918	5.58958	4.54718
At2g42110	unknown protein	267636_at	0.899064	2.13179	0.00529329	0.0413635	4.70613	4.73194	4.92531	5.71161	5.6621	4.28138	5.17069	7.0567	7.60289	7.29277	8.00848
At4g18250	receptor serine/threonine kinase, putative	254660_at	0.89501	1.69725	1.14964e-05	0.000819477	5.59007	6.17201	6.12657	6.98782	6.72796	4.61758	4.32136	5.00444	6.12657	6.43493	6.47363
At2g23260	UGT84B1 (UDP-glucosyl transferase 84B1); UDP-glycosyltransferase/ abscisic acid glucosyltransferase/ indole-3-acetate beta-glucosyltransferase/ quercetin 7-O-glucosyltransferase/ transferase, transferring glycosyl groups	245068_at	0.891498	1.83058	4.66159e-05	0.00197275	6.01453	5.63374	5.61418	6.83474	6.45655	5.39133	5.283	6.3076	7.5845	7.23769	7.65149
At2g40550	ETG1 (E2F TARGET GENE 1)	255874_at	0.886673	1.25779	5.4701e-05	0.00220058	4.44655	4.66741	4.83091	5.66108	5.40885	5.00254	5.40885	5.85199	6.59583	6.73163	6.7093
At5g51720	unknown protein	248377_at	0.886132	1.03281	0.000354574	0.00694039	5.70109	6.32144	6.06873	6.91626	6.91685	5.75872	5.78878	6.11934	7.37933	6.67042	6.71552
At4g25750	ABC transporter family protein	254022_at	0.87979	1.00158	0.00202539	0.0219265	6.49397	6.17054	6.26249	7.28554	7.09204	5.93142	6.49786	6.3269	7.88674	7.1567	6.71748
At2g26760	CYCB1;4 (Cyclin B1;4); cyclin-dependent protein kinase regulator	267618_at	0.875649	1.86695	0.000782862	0.0117416	4.92641	4.72586	4.73418	5.41782	5.92445	4.35345	4.87882	5.99003	7.18826	6.43127	7.2036
At3g53470	unknown protein	251941_at	0.87226	1.59775	3.30203e-06	0.000377437	7.09984	7.13246	7.21317	8.08483	7.95667	7.05975	6.77325	7.47904	8.80402	8.47289	8.82838
At1g03220 At1g03230	extracellular dermal glycoprotein, putative / EDGP, putative	264365_s_at	0.869385	1.37399	0.000161922	0.00425757	6.52906	6.24054	6.81993	7.42933	7.36913	6.91435	7.13112	7.63467	8.1575	8.85236	8.79225
At2g26180	IQD6 (IQ-domain 6); calmodulin binding	267402_at	0.867783	1.50178	0.00036443	0.00705059	5.7171	6.11575	5.53605	6.75679	6.55804	5.7894	6.19301	7.00954	8.05371	7.59925	7.84435
At1g07220	FUNCTIONS IN: molecular_function unknown; INVOLVED IN: biological_process unknown; LOCATED IN: mitochondrion; EXPRESSED IN: 22 plant structures; EXPRESSED DURING: 13 growth stages; CONTAINS InterPro DOMAIN/s: Lipopolysaccharide-modifying protein (InterPro:IPR006598), Protein of unknown function DUF821, CAP10-like (InterPro:IPR008539); BEST Arabidopsis thaliana protein match is: unknown protein (T…	256042_at	0.867261	1.02791	2.81816e-06	0.000339397	4.8694	5.01009	4.99997	5.63472	6.01944	4.59157	4.46709	4.73131	5.58118	5.67243	5.62009
At3g51600	LTP5 (Lipid transfer protein 5); lipid transporter	252115_at	0.865456	1.5414	1.52808e-05	0.000978368	7.9679	8.05813	7.84775	8.68101	8.96576	7.37275	7.81137	8.07551	9.56622	8.98691	9.33071
At1g34640	unknown protein	262411_at	0.864771	2.03357	0.000247145	0.00552685	7.54732	7.82559	7.56152	8.69767	8.3215	6.10206	5.74405	7.17217	7.83107	8.66764	8.6203
At2g14880	SWIB complex BAF60b domain-containing protein	266587_at	0.861951	1.35006	2.45919e-05	0.00129548	6.47599	6.31753	6.51489	7.33162	7.26456	6.78054	7.28653	7.67593	8.60664	8.60048	8.58605
At3g56680	nucleic acid binding	246319_at	0.855051	1.10797	0.00157719	0.0187862	7.67671	7.25828	7.68119	8.58681	8.20074	7.21315	7.28153	8.21778	8.39893	8.66795	8.9695
At1g56720	protein kinase family protein	245657_at	0.842096	1.35489	1.24295e-05	0.000859139	4.51846	4.35753	4.87118	5.37155	5.47742	5.11956	4.79637	5.10808	6.47559	6.06059	6.55252
At1g64640	plastocyanin-like domain-containing protein	261975_at	0.838585	1.03981	6.58857e-05	0.00251313	6.06714	5.65336	6.10195	6.83939	6.71942	5.20612	5.8088	5.44238	6.66561	6.42118	6.48993
At3g21520	unknown protein	257540_at	0.837552	-2.44442	1.53125e-05	0.000978368	6.12432	5.99721	6.22313	7.39884	6.50603	9.95725	9.18881	9.38215	6.5343	7.43137	7.22929
At5g63660	LCR74__PDF2.5	247337_at	0.835021	2.20303	5.0271e-05	0.00208488	4.01368	3.74902	3.86042	5.016	4.40278	3.66082	3.73054	3.50384	5.40084	5.43671	6.66675
At4g01730	zinc ion binding	255597_at	0.830348	1.58818	0.000548316	0.00924396	4.88981	5.08539	4.99092	6.00183	5.63628	5.11398	4.95248	5.88455	6.45534	6.67691	7.58332
At3g02000	ROXY1; disulfide oxidoreductase	259002_at	0.829983	1.27013	5.98896e-06	0.000557584	6.2266	6.31619	6.17281	7.14161	6.99542	6.46911	6.94242	7.02986	7.94831	8.06349	8.23998
At2g25510	unknown protein	265611_at	0.829169	1.47905	0.00414969	0.0351019	4.53523	4.63828	4.29462	5.86061	4.77648	6.10749	5.48048	7.12143	7.80843	7.779	7.55913
At1g31335	unknown protein	262558_at	0.823831	1.75384	0.000161152	0.00424957	5.4922	5.90194	6.3072	6.8985	6.55006	5.58944	5.66084	6.6653	7.74104	7.73757	7.69848
At3g57450	unknown protein	251640_at	0.816081	1.23433	0.00024041	0.00542091	10.9247	10.8111	11.1489	11.8447	11.7106	10.1055	9.56878	10.5828	11.1053	11.4951	11.3597
At3g21110	ATPURC_PURC__PUR7 (PURIN 7); phosphoribosylaminoimidazolesuccinocarboxamide synthase	256978_at	0.811854	1.23922	5.73854e-06	0.00054001	7.01999	7.10523	6.95064	7.57766	8.09662	7.15797	7.12613	6.96782	8.49137	8.14627	8.33194
At4g16980	arabinogalactan-protein family	245318_at	0.807315	1.58448	0.00226558	0.0235972	8.77837	8.30902	8.36448	9.28085	9.30169	7.13417	8.64474	8.18011	10.1178	9.5526	9.04208
At1g48310	CHA18__CHR18; ATP binding / DNA binding / helicase/ nucleic acid binding	262233_at	0.801041	1.0344	7.04488e-06	0.000620439	5.75934	6.0776	6.125	6.75276	6.82396	5.78232	5.75484	5.59314	6.67851	6.94032	6.61468
At1g76540	CDKB2;1 (cyclin-dependent kinase B2;1); cyclin-dependent protein kinase/ kinase/ protein binding	259978_at	0.795545	1.61805	9.25148e-06	0.000716234	5.11585	4.78333	5.01957	5.74862	5.78831	5.4691	5.47713	6.14615	7.49173	7.08219	7.37261
At1g54500	rubredoxin family protein	262954_at	0.794443	1.1657	0.000709043	0.0110135	7.16312	7.03958	7.30691	8.18714	7.74149	7.80729	7.42617	8.40197	9.08765	8.72082	9.32406
At1g44110	CYCA1;1 (Cyclin A1;1); cyclin-dependent protein kinase regulator	245739_at	0.794032	1.09892	0.0016621	0.019419	6.44837	6.1084	5.92829	6.98796	6.92348	6.39602	6.84501	7.49011	7.96316	7.72379	8.34095
At3g59850	polygalacturonase, putative / pectinase, putative	251434_at	0.792275	1.13049	2.17681e-05	0.00120989	5.08794	5.04724	5.06679	5.88935	5.82985	5.21407	5.10383	5.77537	6.42758	6.46187	6.59529
At1g65240	aspartyl protease family protein	263108_at	0.789796	1.03917	0.00125558	0.0161624	5.44082	5.38131	5.52482	6.25505	6.22251	5.36709	5.87332	6.52784	6.99639	6.72217	7.16722
At5g59690 At5g59970	histone H4	247692_s_at	0.786997	1.87545	0.000139724	0.00395188	10.8607	10.9009	11.074	11.7985	11.6659	9.60871	9.49147	10.8321	11.6786	11.8332	12.0469
At5g54970	unknown protein	248139_at	0.776717	1.67243	1.17271e-05	0.000832591	4.12658	4.11051	4.16644	4.91287	4.90958	4.46432	4.87545	5.32512	6.74774	6.26312	6.67133
At4g30270	MERI-5_SEN4__MERI5B (meristem-5); hydrolase, acting on glycosyl bonds / xyloglucan:xyloglucosyl transferase	253666_at	0.76884	-1.14867	0.0226885	0.108133	7.37041	7.61792	7.77073	8.29635	8.41404	8.29635	9.48737	10.1354	7.57398	8.3186	8.58053
At3g07130	ATPAP15__PAP15 (PURPLE ACID PHOSPHATASE 15); acid phosphatase/ protein serine/threonine phosphatase	258828_at	0.768782	1.7598	3.17501e-07	8.28809e-05	6.11976	6.16139	6.23675	6.99449	6.88835	5.62949	5.36133	5.95732	7.34557	7.3652	7.51676
At3g54260	unknown protein	251886_at	0.767982	1.31697	0.000905423	0.0128918	6.84318	6.67537	7.13149	7.83219	7.47048	6.53611	6.41108	7.5969	8.20191	8.05427	8.23883
At2g21130	peptidyl-prolyl cis-trans isomerase / cyclophilin (CYP2) / rotamase	264019_at	0.767683	1.01883	0.00011564	0.00350766	6.73992	6.28599	6.65029	7.37613	7.2767	6.81982	7.067	7.48643	8.0288	8.17343	8.22752
At3g04890	unknown protein	259091_at	0.765725	1.25956	0.000315851	0.00646231	5.47272	5.32375	5.78561	6.40881	6.17736	5.41575	5.27523	5.77388	6.24479	6.82107	7.17767
At3g20470	ATGRP-5_GRP-5__GRP5 (GLYCINE-RICH PROTEIN 5); structural constituent of cell wall	257679_at	0.76388	1.25224	0.000125823	0.00372246	5.98787	5.83724	5.70532	6.81845	6.39627	5.37143	5.30647	5.90445	6.50471	6.70822	7.12613
At3g48970	copper-binding family protein	252296_at	0.762943	1.23895	0.000137515	0.00391113	3.88929	4.04574	4.18272	4.83876	4.76563	4.03578	4.19347	4.88628	5.5547	5.84837	5.4293
At1g20450	LTI29_LTI45__ERD10 (EARLY RESPONSIVE TO DEHYDRATION 10); actin binding	259516_at	0.761801	1.12951	7.38564e-05	0.00268259	10.3755	10.0943	10.382	11.2128	10.8787	10.1511	10.2936	10.8157	11.5699	11.6654	11.4135
At3g44890	RPL9 (RIBOSOMAL PROTEIN L9); structural constituent of ribosome	246339_at	0.761616	1.01297	0.000165899	0.00431981	8.55234	8.41261	8.51766	9.37813	9.13352	8.43481	8.65433	9.20279	9.76798	9.62248	9.94036
At5g59120	ATSBT4.13 (ARABIDOPSIS THALIANA SUBTILASE 4.13); identical protein binding / serine-type endopeptidase	247758_at	0.759656	1.77664	0.00109853	0.0148269	5.35249	4.16311	4.80267	5.636	5.42882	3.97418	4.42482	5.30059	6.11873	6.17927	6.73152
At2g44650	CPN10__CHL-CPN10 (CHLOROPLAST CHAPERONIN 10); chaperone binding	266887_at	0.75798	1.00497	0.00276433	0.0268089	8.53492	8.31172	8.76793	9.30483	9.28751	8.12667	8.5063	9.36959	9.72978	9.57937	9.70831
At4g37930	SHMT1_STM__SHM1 (SERINE TRANSHYDROXYMETHYLTRANSFERASE 1); glycine hydroxymethyltransferase/ poly(U) binding	253009_at	0.75561	1.35552	0.000246618	0.0055259	8.0092	8.01505	7.93022	8.60161	8.87926	8.15077	8.10719	8.60342	10.2533	9.31208	9.36258
At3g50980	XERO1 (DEHYDRIN XERO 1)	252137_at	0.755084	-0.965309	0.0261783	0.119473	8.82315	8.91919	9.096	9.99101	9.41139	11.9562	10.5385	11.2929	9.82954	10.0945	10.9677
At3g14190	unknown protein	257005_at	0.74958	1.3096	5.45993e-05	0.00220058	7.10405	6.91269	7.0049	7.94131	7.57228	7.16613	7.31599	7.95042	8.92114	8.77197	8.66824
At5g25475	DNA binding	246906_at	0.74797	1.02975	0.000169514	0.00437399	5.22529	5.67905	5.7147	6.26525	6.31005	5.84261	5.78814	6.20365	6.93056	6.71551	7.27758
At1g10960	ATFD1 (FERREDOXIN 1); 2 iron, 2 sulfur cluster binding / electron carrier/ iron-sulfur cluster binding	260481_at	0.747284	1.19539	0.000138451	0.00393284	9.4089	9.08849	9.38328	9.95929	10.1224	10.4178	10.4181	11.0923	12.1246	11.6441	11.7455
At1g18370	HIK (HINKEL); ATP binding / microtubule motor	261660_at	0.742316	1.55058	6.68875e-05	0.002526	3.73339	3.86377	3.74865	4.41864	4.62986	3.9728	4.21976	4.91682	5.85291	5.67088	6.23735
At1g50240	FU (FUSED); protein serine/threonine kinase	262467_at	0.739958	1.03751	0.00698599	0.0500001	4.41669	4.43276	4.75313	5.25916	5.28914	4.93082	5.18223	6.13895	6.65569	5.93416	6.77469
At5g28750	thylakoid assembly protein, putative	245924_at	0.739523	1.50527	0.000304201	0.00633105	7.5491	7.20638	7.87899	8.19388	8.37482	6.97095	7.57619	7.79685	8.7208	8.70148	9.43752
At3g54920	PMR6 (powdery mildew resistant 6); lyase/ pectate lyase	251864_at	0.737132	1.1303	9.55374e-06	0.000728299	8.151	7.81433	8.0502	8.90351	8.5811	7.87631	7.95454	8.22321	9.22906	9.02057	9.19535
At5g25090	plastocyanin-like domain-containing protein	246920_at	0.735223	1.93041	0.00112753	0.0150756	5.84614	5.60191	5.87128	6.63425	6.38242	4.87932	5.38539	6.84574	7.73437	7.55446	7.61286
At3g55170	60S ribosomal protein L35 (RPL35C)	251834_at	0.733575	1.20583	0.000369243	0.00709754	7.00368	6.87299	7.17143	7.73463	7.76459	6.4905	6.45689	6.99727	7.32548	8.23504	8.00162
At5g05860	UGT76C2; UDP-glycosyltransferase/ cis-zeatin O-beta-D-glucosyltransferase/ cytokinin 7-beta-glucosyltransferase/ cytokinin 9-beta-glucosyltransferase/ trans-zeatin O-beta-D-glucosyltransferase/ transferase, transferring glycosyl groups	250753_at	0.729594	1.12899	0.000325659	0.00655629	5.18902	5.65728	5.54406	6.18754	6.19855	5.10821	5.25154	5.72281	6.09046	6.7675	6.61157
At1g14345	oxidoreductase	261488_at	0.726696	1.201	0.000492846	0.00858153	5.71169	6.12312	5.8396	6.64194	6.5944	6.18455	6.57579	7.21383	7.92667	7.61594	8.03456
At5g46280	DNA replication licensing factor, putative	248891_at	0.721582	1.05133	0.000464107	0.00820642	4.59824	4.38313	4.83855	5.15942	5.49702	4.85568	5.29052	5.74853	6.3141	6.38767	6.34696
At5g03350	legume lectin family protein	250942_at	0.719095	4.09077	8.54083e-09	7.90635e-06	5.42497	5.99668	5.15508	6.32944	6.1599	5.25838	5.15735	5.65888	9.67657	9.25442	9.41593
At5g05180	unknown protein	250823_at	0.717448	1.77141	9.7403e-06	0.000730843	3.18539	3.2701	3.50206	4.02116	4.0521	3.40515	3.63871	3.9331	5.25626	5.13502	5.89991
At4g36180	leucine-rich repeat family protein	253078_at	0.714846	1.42382	2.23111e-05	0.00123137	7.42961	7.52002	7.40947	8.36958	7.96618	6.94688	7.35725	7.60572	8.99842	8.59813	8.58474
At5g50810	TIM8; P-P-bond-hydrolysis-driven protein transmembrane transporter	248473_at	0.713849	1.14848	0.00554089	0.0424975	9.13394	8.7853	9.04005	9.7986	9.60196	8.18625	8.64805	9.59665	9.5398	10.2051	10.1315
At3g02210	COBL1 (COBRA-LIKE PROTEIN 1 PRECURSOR)	259122_at	0.712673	1.22055	0.000214911	0.00506942	7.50797	7.77037	7.52753	8.48265	8.14661	7.1681	7.67021	7.97785	9.04468	8.51934	8.91379
At1g68560	ATXYL1__XYL1 (ALPHA-XYLOSIDASE 1); alpha-N-arabinofuranosidase/ hydrolase, hydrolyzing O-glycosyl compounds / xylan 1,4-beta-xylosidase	262230_at	0.710986	1.33093	0.000650994	0.0103623	4.74954	4.34542	4.22106	5.01595	5.28337	4.65935	4.87039	5.2721	6.79824	5.74996	6.24642
At4g15830	binding	245343_at	0.709179	1.36818	0.00248688	0.0250538	4.53554	4.63406	4.59165	5.14842	5.4441	4.85043	5.17643	5.14842	7.28591	5.66198	6.33193
At2g15120 At2g15220	0	265920_s_at	0.708798	-1.54513	2.97574e-05	0.00148852	5.59547	5.42499	5.60179	6.461	6.03809	7.83402	8.10601	7.2934	5.9659	6.34744	6.28471
At4g29270	acid phosphatase class B family protein	253720_at	0.707342	1.14018	0.000579596	0.00959404	5.14515	5.39293	5.29705	5.77407	6.19736	5.07905	5.62945	5.69047	7.07684	6.33078	6.41189
At2g20570	GLK1__GPRI1 (GBF'S PRO-RICH REGION-INTERACTING FACTOR 1); transcription factor/ transcription regulator	263715_at	0.703335	1.00315	0.00990418	0.0632105	5.86103	6.02892	5.86606	6.99028	6.25374	5.53378	5.43606	6.67236	6.7283	6.76413	7.15923
At2g26400	ARD__ATARD3 (ACIREDUCTONE DIOXYGENASE 3); acireductone dioxygenase [iron(II)-requiring]/ heteroglycan binding / metal ion binding	245035_at	0.701479	2.46098	0.000698849	0.0109034	5.9259	6.36674	6.20454	6.88283	6.85158	6.28471	6.28209	6.32031	8.98355	9.83509	7.45142
At1g48800	terpene synthase/cyclase family protein	256164_at	0.685605	-2.73511	5.69853e-07	0.000122626	4.59072	4.24026	4.55039	5.01346	5.27867	7.79829	7.88236	7.01328	4.71632	5.08669	4.6856
At1g11670	MATE efflux family protein	262813_at	0.683399	0.995424	0.000252981	0.00560786	8.34475	8.57566	8.44313	9.3064	8.96943	8.07298	8.23841	8.8114	9.24837	9.47961	9.38109
At4g02800	unknown protein	255460_at	0.681704	1.48747	0.000234807	0.0053346	3.25803	3.67703	3.47505	3.97514	4.32835	3.56875	3.66722	4.49382	5.42531	5.08022	5.68666
At5g52070	agenet domain-containing protein	248394_at	0.677499	-1.69966	0.00166101	0.019419	6.42385	6.53291	5.93516	6.57723	7.37238	8.00878	8.19403	6.78623	6.23989	5.63097	6.0192
At3g43540	unknown protein	252724_at	0.676787	1.12668	0.000336153	0.00667913	5.87353	5.57276	6.07953	6.49966	6.5378	5.30854	6.14413	5.57024	6.8594	6.60465	6.9389
At5g42240	scpl42 (serine carboxypeptidase-like 42); serine-type carboxypeptidase	249216_at	0.668609	2.36228	1.55847e-06	0.000233065	6.93252	7.17711	7.04814	7.27562	8.16678	5.39524	5.48683	5.60728	8.18673	7.64689	7.74257
At3g61640	AtAGP20__AGP20	251281_at	0.668016	1.2893	0.00417661	0.0352585	6.1682	5.83374	6.71467	6.93271	6.88106	5.40389	5.85158	6.70533	6.90284	7.5476	7.37827
At1g20930	CDKB2;2 (CYCLIN-DEPENDENT KINASE B2;2); cyclin-dependent protein kinase/ kinase	262802_at	0.665035	1.02117	0.000848483	0.0124303	5.73128	5.59433	5.65728	6.23745	6.41454	5.65567	5.94263	6.15101	7.22825	6.38396	7.20061
At2g29570	ATPCNA2__PCNA2 (PROLIFERATING CELL NUCLEAR ANTIGEN 2); DNA binding / DNA polymerase processivity factor	266297_at	0.663338	1.13283	0.00651826	0.0476696	6.15876	6.02646	6.1033	6.65198	6.86704	6.49095	6.82897	7.7689	8.04945	7.74448	8.69337
At5g56580	ANQ1_ATMKK6__MKK6 (MAP KINASE KINASE 6); MAP kinase kinase/ kinase	247962_at	0.653222	1.09919	9.74805e-05	0.00320025	7.0853	7.07729	7.14535	7.86999	7.64174	7.39007	7.45437	7.94572	8.83995	8.38133	8.86644
At1g04610	flavin-containing monooxygenase / FMO (YUCCA3)	264598_at	0.652979	1.33548	0.000518508	0.00886601	5.2253	5.49898	5.54928	6.14475	6.01024	4.78156	5.18067	5.76261	6.19743	6.96487	6.56899
At3g26120	TEL1 (TERMINAL EAR1-LIKE 1); RNA binding / nucleic acid binding / nucleotide binding	257012_at	0.65209	1.06824	0.00336859	0.0305395	4.78993	4.87642	4.38366	5.2738	5.39705	4.71551	4.6287	4.28756	6.2581	5.53781	5.04058
At1g17770 At2g24740	SDG17__SUVH7 (SU(VAR)3-9 HOMOLOG 7); DNA binding / histone-lysine N-methyltransferase/ zinc ion binding	263317_s_at	0.649881	1.93198	0.00237148	0.0242327	7.70992	7.21059	7.71228	8.4896	7.8987	6.34976	6.52777	7.50704	7.86565	9.60488	8.70999
At1g28110	SCPL45 (SERINE CARBOXYPEPTIDASE-LIKE 45 PRECURSOR); serine-type carboxypeptidase	259599_at	0.645062	1.86238	2.40537e-05	0.00127597	8.20501	8.15814	8.34597	9.01517	8.7477	6.82321	7.57144	7.92881	9.44825	9.27218	9.19019
At3g63140	CSP41A (CHLOROPLAST STEM-LOOP BINDING PROTEIN OF 41 KDA); mRNA binding / poly(U) binding	251157_at	0.64359	1.15378	1.51973e-05	0.000978368	3.95352	4.04964	3.96448	4.82815	4.43746	4.15477	4.25406	4.32701	5.63487	5.13043	5.43187
At4g13210	lyase/ pectate lyase	254754_at	0.642652	1.01179	0.000477842	0.00838428	7.10453	6.68069	6.61211	7.42221	7.46132	6.466	6.93469	6.42812	7.78072	7.81836	7.26512
At1g80370	CYCA2;4 (Cyclin A2;4); cyclin-dependent protein kinase regulator	260329_at	0.637238	1.13535	0.000343967	0.00678599	5.14304	5.05246	5.10344	5.87902	5.59475	4.91945	5.38398	5.87117	6.66504	6.34448	6.57111
At3g02900	unknown protein	258662_at	0.633496	1.00253	7.71212e-05	0.00274865	9.50564	9.37689	9.71107	10.208	10.1214	8.8184	8.94386	9.42012	9.97262	10.1034	10.1139
At4g22753	ATSMO1_ATSMO1-3__SMO1-3 (STEROL 4-ALPHA METHYL OXIDASE 1-3); 4,4-dimethyl-9beta,19-cyclopropylsterol-4alpha-methyl oxidase/ catalytic	254333_at	0.632417	-1.20898	0.0039921	0.034171	7.33272	7.13621	7.18052	7.72892	7.96888	9.77029	9.38354	8.33421	8.24946	7.77044	7.84121
At5g02820	BIN5__RHL2 (ROOT HAIRLESS 2); ATP binding / DNA binding / DNA topoisomerase (ATP-hydrolyzing)/ identical protein binding / protein binding	250974_at	0.626591	1.06158	0.000726934	0.0112036	5.42174	5.80304	5.1806	6.1247	6.0654	5.4083	5.32365	5.85271	6.30559	6.48554	6.97825
At3g57380	transferase, transferring glycosyl groups	251652_at	0.62396	1.2178	3.80325e-05	0.00174329	4.27153	4.15442	4.45926	5.14474	4.69332	3.71637	3.72695	3.91798	4.68379	5.13451	5.1964
At5g01600	ATFER1; ferric iron binding / iron ion binding	251109_at	0.623319	2.2307	9.52764e-05	0.0031588	8.65704	8.92375	8.74985	9.42604	9.37437	7.99917	7.66425	8.56933	10.9021	9.51802	10.5047
At1g03630	PORC__POR C (PROTOCHLOROPHYLLIDE OXIDOREDUCTASE); NADPH dehydrogenase/ oxidoreductase/ protochlorophyllide reductase	264839_at	0.62164	1.44959	0.00383333	0.0331457	5.01558	5.03934	5.34481	5.84422	5.66554	5.87275	5.95205	7.08554	7.80577	7.11511	8.33824
At2g34620	mitochondrial transcription termination factor-related / mTERF-related	266899_at	0.620752	1.15758	0.00210299	0.0224918	4.73713	4.67333	4.73573	5.5011	5.1712	5.56585	5.56529	6.54648	7.33714	6.63604	7.17718
At5g58150	leucine-rich repeat transmembrane protein kinase, putative	247850_at	0.61813	1.06719	0.000109328	0.00341755	6.51349	6.30438	6.2126	7.21018	6.71306	6.27966	6.40304	6.78074	7.70168	7.52017	7.44317
At3g18980	F-box family protein	256920_at	0.61604	-1.30189	0.000553129	0.00930187	7.22234	7.36714	7.37018	7.87627	7.99559	9.36293	9.38591	8.32111	7.72206	7.87627	7.56596
At3g51720	unknown protein	252077_at	0.614826	1.45001	0.01769	0.0919107	4.67412	5.23747	5.35974	5.67234	5.7382	4.30957	5.5815	6.01465	7.19501	5.8992	7.16156
At3g14690	CYP72A15; electron carrier/ heme binding / iron ion binding / monooxygenase/ oxygen binding	258094_at	0.610155	1.21175	4.37506e-05	0.00189724	5.16495	4.63789	5.01678	5.55711	5.54295	5.42695	5.08272	5.21093	6.44366	6.20125	6.71092
At1g33420	PHD finger family protein	256426_at	0.609256	1.00618	0.00270055	0.0264376	5.75609	5.93469	6.29613	6.52652	6.68326	5.39499	6.03333	6.28185	6.56131	7.23579	6.93158
At1g75820	FAS3_FLO5__CLV1 (CLAVATA 1); ATP binding / kinase/ protein serine/threonine kinase/ receptor signaling protein serine/threonine kinase	262728_at	0.606046	1.35832	1.7683e-05	0.00107848	4.54158	4.26885	4.51583	5.21044	4.88582	4.23545	4.37495	4.81542	5.73301	5.74764	6.02014
At5g61590	AP2 domain-containing transcription factor family protein	247540_at	0.604366	-1.25334	0.000756104	0.0114672	7.82653	8.16315	7.87917	8.29136	8.82994	10.1075	9.66143	9.26514	8.01503	8.65047	8.6085
At4g33010	AtGLDP1 (Arabidopsis thaliana glycine decarboxylase P-protein 1); catalytic/ glycine dehydrogenase (decarboxylating)/ pyridoxal phosphate binding	253387_at	0.60136	1.25514	3.9317e-05	0.00178352	7.65596	7.59429	7.60937	8.23362	8.20885	7.9772	7.64415	8.05795	9.54226	9.05211	8.85034
At3g46430	unknown protein	252524_at	0.59804	1.12279	0.0117969	0.070701	10.6379	10.2367	10.6766	11.359	10.8712	9.35762	9.34181	10.7199	10.6691	11.099	11.0195
At5g02870	60S ribosomal protein L4/L1 (RPL4D)	250973_at	0.594259	1.16019	0.000192796	0.00476971	10.51	10.3369	10.3916	10.8158	11.1984	9.79439	10.6142	9.97283	11.3242	11.2035	11.3343
At5g13100	unknown protein	245981_at	0.589127	1.0003	0.00183758	0.0207796	5.65765	5.61267	5.79278	6.30176	6.2519	5.8322	6.16308	6.56229	7.37278	6.66882	7.51687
At2g04025	unknown protein	263481_at	0.588226	1.62802	7.62432e-06	0.000651351	6.34607	6.50987	6.64215	7.0012	7.17399	5.08193	4.69031	5.48447	6.77774	6.76408	6.59895
At1g16070	AtTLP8 (TUBBY LIKE PROTEIN 8); transcription factor	261840_at	0.587362	1.38959	3.78009e-06	0.000409149	4.36119	4.42659	4.31751	5.03161	4.87997	4.45855	4.52053	4.74077	6.02116	5.65683	6.21063
At3g47560	esterase/lipase/thioesterase family protein	252433_at	0.585851	1.764	2.33295e-05	0.00125211	4.53219	4.53814	4.58599	5.19804	5.07788	4.20059	4.36898	4.50042	6.43327	5.50057	6.42814
At1g75490	DNA binding / transcription factor	262977_at	0.584684	-1.28134	0.0137603	0.0784484	7.66669	7.98294	7.54893	8.14436	8.49071	11.0737	9.67226	9.771	8.19606	9.26891	9.208
At5g48350	nucleic acid binding	248695_at	0.584293	1.39065	5.20359e-06	0.000507427	5.39747	5.63431	5.55058	6.10332	6.12017	4.34666	4.86334	4.8077	6.16652	6.14725	5.87588
At3g56730	unknown protein	246344_at	0.582543	-0.959478	0.00415516	0.0351294	6.03885	6.30563	6.27319	7.07879	6.49807	6.93389	6.87464	7.68519	6.2723	5.84492	6.49807
At5g49160	DDM2_DMT01_DMT1_MET2_METI__MET1 (METHYLTRANSFERASE 1); methyltransferase	248597_at	0.581425	1.25474	0.000521856	0.00889651	5.45293	5.65185	5.56287	6.14062	6.134	5.3099	5.70996	6.45645	7.03236	7.2192	6.98896
At4g19400	actin binding	254579_at	0.578151	1.01142	0.00115694	0.0153251	7.94048	7.79019	7.87131	8.50865	8.3823	7.67755	7.80537	8.56111	8.73974	9.2477	9.09087
At3g02380	COL2 (constans-like 2); transcription factor/ zinc ion binding	258497_at	0.576388	1.57157	0.000168279	0.00435691	4.7492	4.92038	4.79942	5.16215	5.63663	4.8214	5.33736	5.32956	7.32244	6.50388	6.37672
At5g23910	ATP binding / microtubule motor	249809_at	0.574778	1.02056	0.00193375	0.0214224	3.17617	3.29804	3.06949	3.69812	3.81391	3.42323	3.62001	3.89015	4.93432	4.04293	5.01782
At2g45490	AtAUR3 (ATAURORA3); ATP binding / histone kinase(H3-S10 specific) / protein kinase	267529_at	0.569821	1.10135	0.00817685	0.0553289	4.24824	4.19601	4.13819	4.76397	4.76397	4.24012	4.67093	5.77194	6.21761	5.85335	5.9161
263012_at	0	263012_at	0.56803	1.13307	0.000339644	0.0067309	5.72552	5.75916	5.87063	6.29701	6.40926	5.35386	5.41453	6.03986	6.36214	6.87248	6.97283
At1g17190	GSTU26__ATGSTU26 (ARABIDOPSIS THALIANA GLUTATHIONE S-TRANSFERASE TAU 26); glutathione transferase	262516_at	0.56508	-2.81885	1.09837e-07	3.62623e-05	5.78451	5.8186	5.79448	6.30599	6.42256	8.95583	8.56576	8.00673	5.7073	5.61642	5.74805
At3g51030	Attrx h1__ATTRX1; oxidoreductase, acting on sulfur group of donors, disulfide as acceptor	252119_at	0.562518	0.989997	0.000502315	0.00866048	7.62602	7.68986	7.73066	8.19388	8.29551	6.37744	6.61802	7.2452	7.87485	7.61115	7.72467
At1g60960	IRT3; cation transmembrane transporter/ metal ion transmembrane transporter	259723_at	0.559452	1.11521	0.00471636	0.038176	8.67017	8.61572	8.66964	9.3707	9.05189	7.80194	7.68764	8.97014	9.37869	9.06395	9.36271
At1g02730	CSLD5__ATCSLD5; 1,4-beta-D-xylan synthase/ cellulose synthase	262109_at	0.552421	1.22124	0.00870822	0.0579786	5.48939	6.34943	5.71629	6.40427	6.40398	5.18933	5.81314	6.663	7.28479	6.81939	7.225
At4g08150	BP_BP1__KNAT1 (KNOTTED-LIKE FROM ARABIDOPSIS THALIANA); transcription factor	255149_at	0.552342	1.2151	0.00278879	0.0269627	4.20191	4.71164	4.55097	4.98746	5.09357	4.41809	5.04957	5.75236	6.45665	6.33272	6.07595
At2g41650	unknown protein	245106_at	0.549338	3.45837	5.09388e-08	2.30109e-05	7.38455	7.06468	7.14513	7.60095	7.89397	3.76676	4.25344	4.7403	7.73091	7.53571	7.86899
At2g45900	unknown protein	266912_at	0.546215	-1.10121	0.0131416	0.0761389	8.82424	8.76352	8.66906	9.14549	9.45149	8.82919	10.1734	8.66479	8.39752	7.93264	8.03359
At3g11500	small nuclear ribonucleoprotein G, putative / snRNP-G, putative / Sm protein G, putative	259288_at	0.544982	1.06087	0.00809447	0.055	9.31006	9.19246	9.44319	10.0256	9.69482	8.51973	8.14146	9.53033	9.62275	9.70372	10.0477
At1g48580	unknown protein	261302_at	0.54429	-1.15685	4.90384e-06	0.000490599	4.76514	4.41629	4.70856	5.16744	5.18114	6.7121	6.95434	6.7324	5.60034	5.53735	5.79061
At5g23070	thymidine kinase, putative	249874_at	0.543681	1.06429	0.000566244	0.00945537	6.0778	5.84139	6.14642	6.57886	6.55224	5.47771	6.01077	6.43244	6.93449	7.11075	7.06857
At2g42570	unknown protein	263496_at	0.5429	1.07671	0.00215394	0.0227671	5.19046	5.27885	5.28523	5.84949	5.73934	4.68738	4.77581	5.79361	6.03234	6.13402	6.32057
At1g22340	AtUGT85A7 (UDP-glucosyl transferase 85A7); UDP-glycosyltransferase/ glucuronosyltransferase/ transferase, transferring glycosyl groups	255961_at	0.542208	-0.974027	0.00341047	0.0308222	6.52086	6.35436	6.51442	7.21401	6.79683	7.84912	7.27413	7.02875	6.30795	6.85168	6.07029
At5g45700	NLI interacting factor (NIF) family protein	248963_at	0.536379	1.31528	0.000410762	0.00761127	3.49059	3.38958	3.45022	3.98701	3.97268	3.67917	3.77555	4.34578	5.76949	4.82102	5.15584
At2g21650	ATRL2__MEE3 (MATERNAL EFFECT EMBRYO ARREST 3); DNA binding / transcription factor	263549_at	0.533711	1.60002	0.00464231	0.0377643	4.71134	4.79268	4.71545	5.20692	5.34015	4.37915	4.50707	5.91845	6.75406	5.8648	6.98588
At4g21850	methionine sulfoxide reductase domain-containing protein / SeIR domain-containing protein	254387_at	0.532857	1.09359	0.00230487	0.0238648	6.05654	5.72667	5.93886	6.51418	6.36625	5.86796	5.68554	6.05296	7.39883	6.28253	7.20585
At4g11080	high mobility group (HMG1/2) family protein	254964_at	0.532163	1.30886	0.0146441	0.0816701	3.9921	3.871	3.74594	4.22161	4.58208	3.67335	3.92431	4.08938	5.6432	4.05898	5.91143
At3g11520	CYC2__CYCB1;3 (CYCLIN B1;3); cyclin-dependent protein kinase regulator	259290_at	0.527612	1.06149	0.00156666	0.0187097	5.09923	4.76083	5.15668	5.59732	5.46906	4.94352	5.15595	5.88791	6.11893	6.57684	6.47609
At2g38540	ATLTP1_LTP1__LP1; calmodulin binding	266421_at	0.523634	1.64959	0.000171964	0.0044222	4.35402	4.67224	4.56942	4.87642	5.23464	4.37517	4.2757	4.87642	6.72194	5.64843	6.1057
At1g70710	CEL1__ATGH9B1 (ARABIDOPSIS THALIANA GLYCOSYL HYDROLASE 9B1); cellulase/ hydrolase, hydrolyzing O-glycosyl compounds	260181_at	0.522933	1.07637	0.00188082	0.0210404	5.96617	5.83555	5.56613	6.37732	6.24711	6.17145	6.04133	6.54381	7.1229	6.94444	7.91835
At5g55370	long-chain-alcohol O-fatty-acyltransferase family protein / wax synthase family protein	248114_at	0.519508	-1.0659	0.000180095	0.00456947	7.31618	7.438	7.40323	7.86184	7.94877	9.30504	8.68682	8.77987	8.11655	7.85557	7.60193
At1g44900	ATP binding / DNA binding / DNA-dependent ATPase	261330_at	0.517552	1.05722	0.00113985	0.0151868	3.65121	3.94435	3.82744	4.11575	4.53469	3.90863	3.98149	4.49912	5.47299	4.75293	5.33498
At2g03420	unknown protein	265704_at	0.515367	0.999141	0.00317214	0.029235	5.48462	6.13701	5.69093	6.13701	6.43543	5.68587	6.05429	5.98834	7.14627	6.36983	7.20983
At1g15660	CENP-C (CENTROMERE PROTEIN C)	261761_at	0.513378	1.17513	0.00670353	0.0486558	4.96555	5.08806	4.78896	5.44813	5.47366	5.14959	5.24586	5.75946	6.47689	5.86665	7.33674
At2g32590	INVOLVED IN: mitosis, mitotic cell cycle; LOCATED IN: nucleus, chloroplast; EXPRESSED IN: 17 plant structures; EXPRESSED DURING: 9 growth stages; CONTAINS InterPro DOMAIN/s: Barren (InterPro:IPR008418); Has 340 Blast hits to 330 proteins in 142 species: Archae - 0; Bacteria - 0; Metazoa - 135; Fungi - 102; Plants - 21; Viruses - 1; Other Eukaryotes - 81 (source: NCBI BLink).	267118_at	0.510213	1.12557	0.000594458	0.00977355	4.72405	4.55039	4.32312	4.97483	5.11063	4.4171	4.91086	5.31619	5.76999	6.08341	6.16745
At5g27290	unknown protein	246792_at	0.504304	1.1679	1.51531e-05	0.000978368	4.34779	4.63406	4.54757	5.13254	4.89568	4.38123	4.5706	4.86849	5.73391	5.71628	5.87382
At4g19160	unknown protein	254561_at	0.501803	2.01155	0.000188681	0.00470876	8.31433	7.94112	8.08862	8.96763	8.26536	6.51272	6.44351	7.44366	8.35229	9.29315	8.7891
At4g27657	unknown protein	253859_at	0.496079	-1.20837	0.00127436	0.016358	6.37264	6.29565	6.83034	7.20965	6.78159	8.34965	7.32499	8.02075	6.74641	6.54794	6.77593
At1g02300	cathepsin B-like cysteine protease, putative	259441_at	0.491795	-1.78465	1.58768e-05	0.00100318	5.94383	5.91288	5.84098	6.21738	6.56467	8.55315	8.53342	8.71503	6.33586	6.79297	7.31883
At5g46050	ATPTR3__PTR3 (PEPTIDE TRANSPORTER 3); dipeptide transporter/ transporter/ tripeptide transporter	248932_at	0.489114	-2.07875	0.000100567	0.00325762	7.16201	6.72632	7.02113	7.2174	7.70047	7.89679	8.2818	7.84524	5.23078	6.59308	5.96374
At3g46900	COPT2; copper ion transmembrane transporter/ high affinity copper ion transmembrane transporter	252502_at	0.481808	-2.74042	1.03982e-08	8.17869e-06	6.10605	5.89868	6.0419	6.5255	6.46921	8.41288	8.45836	8.08717	5.51279	5.8575	5.36687
At1g34180	anac016 (Arabidopsis NAC domain containing protein 16); transcription factor	262542_at	0.47865	-1.3545	1.05024e-06	0.00018012	5.01205	5.08398	5.04879	5.41492	5.63893	6.5867	6.69631	6.92547	5.53046	5.34099	5.27353
At1g53140	dynamin family protein	261364_at	0.478576	1.24797	0.0019678	0.02159	5.73569	5.13839	5.44727	6.02562	5.81244	5.15353	5.21336	6.24954	6.88541	6.60982	6.8651
246750_at	0	246750_at	0.470687	1.31439	0.000619398	0.010063	6.45743	6.06262	6.51551	6.90486	6.72688	5.71357	5.56985	6.38022	6.8105	7.55728	7.23901
At1g24822 At1g24996 At1g25097	unknown protein	245638_s_at	0.469878	5.57759	5.24085e-08	2.30109e-05	9.50822	9.05427	9.8314	10.6755	9.19354	3.49258	3.56571	3.84065	8.8045	9.59075	9.23647
At2g38120	MAP1_PIR1_WAV5__AUX1 (AUXIN RESISTANT 1); amino acid transmembrane transporter/ auxin binding / auxin influx transmembrane transporter/ transporter	267092_at	0.466489	-1.42502	6.4118e-05	0.00246633	8.51141	8.90312	8.44755	8.93486	9.2395	10.7183	11.09	10.2829	9.31536	9.26336	9.23743
At5g01910	unknown protein	251067_at	0.463404	1.06638	0.00257382	0.0256308	4.15155	4.64643	4.40554	4.86458	4.86458	4.62596	4.59724	5.55226	5.78253	6.19486	5.99721
At5g54020	zinc ion binding	248212_at	0.455552	2.81859	3.61342e-09	5.88729e-06	6.82787	6.95968	6.94826	7.48876	7.24622	4.03377	4.19964	4.42165	7.10457	7.17841	6.82787
At2g36200	kinesin motor protein-related	263960_at	0.449255	1.04488	0.000354647	0.00694039	4.61787	4.81257	4.69158	5.20452	5.10867	4.92306	4.90908	5.44301	6.28411	5.77309	6.35261
At1g02800	CEL2__ATCEL2; cellulase/ hydrolase, hydrolyzing O-glycosyl compounds	262121_at	0.44887	1.34344	0.000232799	0.00531343	5.59007	5.47109	5.538	6.05936	5.90448	5.56099	5.3145	6.0745	6.75941	6.77875	7.44215
At3g16240	AQP1_ATTIP2;1_DELTA-TIP1_TIP2;1__DELTA-TIP; ammonia transporter/ methylammonium transmembrane transporter/ water channel	258054_at	0.447984	2.55348	6.8445e-07	0.000134589	6.97287	6.86864	6.97281	7.45794	7.31424	6.84668	6.72751	7.26208	9.84059	8.99052	9.6656
At2g47200	unknown protein	260582_at	0.443219	-1.02029	0.00062956	0.0101486	10.0568	10.1513	10.335	10.6068	10.6417	10.0568	10.0886	9.94104	8.49906	9.36546	9.16103
At4g04830	methionine sulfoxide reductase domain-containing protein / SeIR domain-containing protein	255302_at	0.44223	-1.57745	0.0242023	0.113126	8.08737	8.11242	8.16908	8.7949	8.33547	7.76873	8.94303	8.51907	5.71785	6.69744	8.08319
At1g33940 At5g18700	FUNCTIONS IN: molecular_function unknown; INVOLVED IN: biological_process unknown; LOCATED IN: cellular_component unknown; BEST Arabidopsis thaliana protein match is: EMB3013 (embryo defective 3013); ATP binding / binding / kinase/ protein kinase/ protein serine/threonine kinase (TAIR:AT5G18700.1).	260118_s_at	0.441647	1.01279	0.00406329	0.0345871	3.71321	3.59527	3.63174	4.20654	3.97023	3.49258	3.79649	4.4473	4.73501	4.65932	5.38042
At1g17140	tropomyosin-related	262538_at	0.44032	1.08597	0.000672821	0.0106135	5.76261	5.09004	5.45142	5.9874	5.76261	4.94227	5.53773	5.61107	6.46631	6.53221	6.35045
At4g10620	INVOLVED IN: biological_process unknown; LOCATED IN: chloroplast; EXPRESSED IN: 23 plant structures; EXPRESSED DURING: 13 growth stages; BEST Arabidopsis thaliana protein match is: GTP binding (TAIR:AT3G57180.1); Has 777 Blast hits to 699 proteins in 334 species: Archae - 15; Bacteria - 397; Metazoa - 157; Fungi - 74; Plants - 61; Viruses - 0; Other Eukaryotes - 73 (source: NCBI BLink).	254991_at	0.434552	1.19355	0.00249276	0.0250538	6.1033	5.5588	6.1033	6.6094	6.1033	5.27443	5.44113	5.95157	6.24394	6.91946	7.08439
At3g26520	GAMMA-TIP2_SITIP_TIP1;2__TIP2 (TONOPLAST INTRINSIC PROTEIN 2); water channel	257313_at	0.431986	-3.06705	0.00301413	0.0283866	4.7121	4.80779	4.15678	5.38491	4.59684	8.43563	9.49841	10.398	4.8419	6.5346	7.75439
At4g24780	pectate lyase family protein	254119_at	0.431857	1.03331	0.000437704	0.00792383	5.55766	6.00676	5.56838	6.14189	6.14369	5.79987	5.76261	6.237	7.27335	6.74326	6.8828
At5g14890	NHL repeat-containing protein	246592_at	0.428465	-1.13433	0.000417915	0.00770614	4.63181	4.67677	4.77593	5.25278	4.99382	5.52698	5.05939	6.00939	4.34363	4.48568	4.36347
At2g33180	unknown protein	245165_at	0.427919	1.25227	4.21253e-05	0.0018514	6.23239	6.21407	6.34282	6.82854	6.55349	6.00608	6.3436	6.68345	7.47488	7.55092	7.76413
At3g05150	sugar transporter family protein	259351_at	0.427002	1.65706	3.78477e-06	0.000409149	6.2468	6.3151	6.08073	6.53026	6.75216	4.68141	4.6385	5.0953	6.64333	6.58316	6.15988
At1g63420	INVOLVED IN: biological_process unknown; EXPRESSED IN: 22 plant structures; EXPRESSED DURING: 13 growth stages; CONTAINS InterPro DOMAIN/s: Lipopolysaccharide-modifying protein (InterPro:IPR006598), Protein of unknown function DUF821, CAP10-like (InterPro:IPR008539); BEST Arabidopsis thaliana protein match is: unknown protein (TAIR:AT5G23850.1); Has 456 Blast hits to 452 proteins in 97 species: A…	261553_at	0.42466	1.06166	9.9667e-07	0.000176233	9.17377	8.97006	9.10437	9.49769	9.5171	8.31381	8.24605	8.36122	9.31017	9.34837	9.44752
At1g10110	F-box family protein	257417_at	0.420648	1.47835	6.55567e-06	0.000586411	5.57129	5.64514	5.81573	6.04862	6.14745	4.56774	4.12186	4.19347	6.04633	5.54484	5.72694
At3g47800	aldose 1-epimerase family protein	252387_at	0.420612	1.33256	0.000137012	0.00390656	5.61476	5.6844	5.73218	6.11088	6.08457	5.55494	5.72665	6.3095	6.87545	7.20572	7.50761
At2g23400	dehydrodolichyl diphosphate synthase, putative / DEDOL-PP synthase, putative	267131_at	0.415799	-1.71055	0.00127989	0.0163829	3.77333	3.8667	3.77752	4.187	4.2563	5.94497	6.26466	4.70228	3.52886	4.24354	4.00787
At2g17120	LYM2 (LYSM DOMAIN GPI-ANCHORED PROTEIN 2 PRECURSOR)	263582_at	0.412558	1.17034	0.00383328	0.0331457	8.33072	8.04064	8.41604	8.81512	8.53493	7.75703	8.01657	9.03225	9.31237	9.43176	9.57276
At2g17820	AHK1__ATHK1 (histidine kinase 1); histidine phosphotransfer kinase/ osmosensor/ protein histidine kinase	264790_at	0.411351	1.0012	1.33381e-05	0.000910054	4.80781	4.87134	4.81933	5.07951	5.40885	4.69832	4.86949	4.74485	5.60993	5.80594	5.9004
At5g19310	homeotic gene regulator, putative	246095_at	0.409138	1.39577	0.000396256	0.00746235	5.63145	5.86923	6.17723	6.20285	6.4007	5.55201	4.81942	5.87438	6.89165	6.83312	6.70834
At4g12020	ATWRKY19_MAPKKK11__WRKY19; transcription factor	254852_at	0.408609	1.79879	6.89404e-06	0.00061188	6.6937	6.68867	7.14698	7.32844	7.17502	4.59911	4.73565	5.3349	6.68867	6.68867	6.68867
250681_at	0	250681_at	0.406772	1.07255	1.28393e-05	0.000879475	4.9851	4.98632	4.88836	5.31813	5.40194	4.60421	4.62797	4.99845	5.79555	5.95589	5.69682
At2g22990	SCPL8__SNG1 (SINAPOYLGLUCOSE 1); serine-type carboxypeptidase/ sinapoylglucose-malate O-sinapoyltransferase	267262_at	0.404939	-2.32795	0.000116665	0.00352002	4.82247	5.15212	5.22414	5.49941	5.44295	7.93685	8.34473	7.27661	5.01726	5.2445	6.31258
At5g17880	CSA1 (constitutive shade-avoidance1); ATP binding / transmembrane receptor	250063_at	0.397384	-2.01216	6.72523e-07	0.000134564	5.49735	5.52025	5.56713	6.23	5.62125	7.84596	7.82251	7.96514	5.58673	5.95316	6.05723
At3g07410	AtRABA5b (Arabidopsis Rab GTPase homolog A5b); GTP binding	259061_at	0.395562	1.25694	0.000175122	0.00448319	8.10926	8.11558	8.12785	8.59632	8.42993	6.96265	6.94305	7.70047	8.3454	8.31792	8.71367
At1g78360	ATGSTU21 (GLUTATHIONE S-TRANSFERASE TAU 21); glutathione transferase	260796_at	0.395448	-0.977794	0.00151421	0.0183134	3.62611	3.99332	3.91798	4.22904	4.25347	5.61946	4.8587	4.93107	4.21476	4.36185	3.89924
At2g23120	FUNCTIONS IN: molecular_function unknown; INVOLVED IN: biological_process unknown; LOCATED IN: plasma membrane; EXPRESSED IN: 23 plant structures; EXPRESSED DURING: 14 growth stages; CONTAINS InterPro DOMAIN/s: Late embryogenesis abundant protein 18 (InterPro:IPR018930); BEST Arabidopsis thaliana protein match is: unknown protein (TAIR:AT2G23110.1); Has 25 Blast hits to 25 proteins in 6 species: …	267261_at	0.395126	1.6353	6.07732e-06	0.000561229	11.1741	11.1807	11.2106	11.6383	11.5289	10.428	9.66238	10.1127	11.5311	11.8251	11.7527
At3g28220	meprin and TRAF homology domain-containing protein / MATH domain-containing protein	256577_at	0.392955	1.76746	0.00131745	0.0167174	6.27826	6.49162	6.17352	6.38095	7.03389	4.96384	5.56299	5.96396	8.07226	6.82521	6.89569
At4g24930	thylakoid lumenal 17.9 kDa protein, chloroplast	254137_at	0.392586	1.11655	0.00140166	0.0174424	7.09386	6.91467	7.08166	7.4799	7.36539	6.83302	6.27028	7.36191	8.1022	7.73085	7.98182
At2g01870	unknown protein	263597_at	0.391599	1.63813	0.000103649	0.00330661	5.35557	4.78515	5.58778	5.86905	5.39982	4.43316	4.30604	4.97356	6.03876	6.34196	6.24642
At5g51010	rubredoxin family protein	248491_at	0.383998	1.17888	0.000432603	0.00786896	7.97154	7.84315	7.93821	8.47636	8.12691	7.80766	7.19507	7.93855	9.03624	8.50489	8.93678
At3g10870	ATMES17__MES17 (METHYL ESTERASE 17); hydrolase/ hydrolase, acting on ester bonds / methyl indole-3-acetate esterase	258769_at	0.379052	0.993594	0.000914882	0.012986	5.56061	5.75556	5.69997	6.39829	5.7039	5.02568	5.15523	4.95194	5.68712	6.25404	6.17248
At3g20820	leucine-rich repeat family protein	257974_at	0.377676	1.35336	5.78896e-05	0.00228454	9.16894	9.46874	9.35963	9.76918	9.65105	8.19694	8.84462	8.96807	9.98236	9.95337	10.134
At1g22550	proton-dependent oligopeptide transport (POT) family protein	261924_at	0.3762	-1.48701	0.000166503	0.00433059	6.48639	6.06863	6.46971	6.89138	6.54417	7.45041	6.59546	7.02339	5.23975	5.78024	5.58822
At2g24960	unknown protein	263521_at	0.374757	1.13575	0.000215497	0.00507653	5.95472	5.8758	5.95472	6.47734	6.12901	4.91438	5.28113	5.39248	5.95472	6.55059	6.48993
At5g21150	PAZ domain-containing protein / piwi domain-containing protein	246025_at	0.372584	1.37152	6.866e-06	0.000611772	7.77859	7.50114	7.97123	8.34409	7.90171	6.56917	6.41451	6.5342	7.86607	7.93499	7.83136
At4g17500	ATERF-1 (ETHYLENE RESPONSIVE ELEMENT BINDING FACTOR 1); DNA binding / transcription activator/ transcription factor	245252_at	0.368745	-1.06673	0.00487429	0.0390179	5.73855	5.41951	5.80713	6.14677	5.90085	6.38047	5.76261	6.74535	4.80973	5.60805	5.27047
At2g02710	PLPA_PLPC__PLPB (PAS/LOV PROTEIN B); signal transducer/ two-component sensor	267477_at	0.368098	-0.978467	0.000745771	0.0113668	8.55962	8.78856	8.76125	9.02615	9.11634	9.82945	10.4809	10.2567	8.89925	9.25886	9.47362
At2g18480	mannitol transporter, putative	265922_at	0.368052	-2.0181	0.00131745	0.0167174	7.03952	7.75704	7.79194	7.90089	7.89422	8.54062	8.93784	8.62291	5.65921	7.56026	6.8276
At5g25570	unknown protein	246905_at	0.367705	1.50904	0.000638157	0.0102437	4.82296	5.50622	5.15643	5.33284	5.7263	4.33081	4.45399	4.54962	6.59203	5.43455	5.83496
255690_at	0	255690_at	0.367529	-1.02251	0.00150202	0.018195	9.6549	9.58374	9.60453	9.95311	10.0107	10.2979	10.6498	9.69828	9.00992	9.46305	9.10545
At4g19500	ATP binding / nucleoside-triphosphatase/ nucleotide binding / protein binding / transmembrane receptor	254585_at	0.362074	3.28109	4.63546e-08	2.30109e-05	7.70399	7.33211	7.56539	8.02144	7.77037	4.26612	4.18542	4.8834	7.4267	7.8116	7.9399
At5g66230	unknown protein	247134_at	0.361211	1.02662	0.00025916	0.00568955	4.97159	4.80967	5.04706	5.29791	5.31006	5.02732	5.11335	5.55226	6.27031	6.52304	5.97943
At5g23010	IMS3__MAM1 (METHYLTHIOALKYLMALATE SYNTHASE 1); 2-isopropylmalate synthase/ methylthioalkylmalate synthase	249866_at	0.356883	1.54195	0.00112992	0.0150986	7.64546	7.71659	7.49919	7.93307	8.02152	5.33697	5.76261	5.80875	6.3468	7.42335	7.76403
At1g72840	ATP binding / protein binding / transmembrane receptor	262362_at	0.356385	1.11981	7.19348e-05	0.00263132	4.73653	4.75749	4.82774	4.97949	5.28112	3.94519	3.66722	4.16246	5.30687	4.92766	4.89977
At3g48420	haloacid dehalogenase-like hydrolase family protein	252366_at	0.356243	-0.99861	0.000111463	0.00345872	5.76547	5.73454	5.74986	5.98961	6.22278	7.94589	7.9738	7.78778	7.08844	6.54796	7.07524
At3g44610	protein kinase family protein	252646_at	0.35588	1.28663	1.53948e-05	0.000980881	6.13006	6.148	6.50328	6.83472	6.39793	5.55814	5.51765	5.78963	6.81266	6.90981	7.00283
At5g47410	unknown protein	248786_at	0.353732	1.04036	0.000876721	0.0126957	6.81753	6.75213	7.02182	7.34352	7.0916	6.38357	6.47996	7.20498	7.60325	7.73573	7.8506
At3g55660	ATROPGEF6__ROPGEF6; Rho guanyl-nucleotide exchange factor	251778_at	0.352967	1.40603	0.0064911	0.0475132	4.78455	4.65147	4.69462	5.13769	4.98868	4.23545	4.55542	5.59213	5.66638	6.06662	6.86809
At2g21860	violaxanthin de-epoxidase-related	263873_at	0.347149	1.7172	6.38235e-06	0.000577704	7.1614	6.63883	7.10324	7.34352	7.28643	5.79992	6.04167	6.20928	7.58803	7.57031	8.04415
At4g05520	ATEHD2 (EPS15 HOMOLOGY DOMAIN 2); GTP binding / GTPase/ calcium ion binding	255236_at	0.346131	1.54471	0.000361925	0.00700807	4.2852	4.136	4.27011	4.46993	4.68321	3.84081	4.11779	4.15585	6.21584	4.93506	5.59769
At4g22820	zinc finger (AN1-like) family protein	254276_at	0.344408	1.17439	0.0219336	0.10575	9.2732	8.9683	9.21739	9.60233	9.39241	7.51423	7.39326	9.02688	8.81316	9.27486	9.36952
At5g16460	FUNCTIONS IN: molecular_function unknown; INVOLVED IN: biological_process unknown; LOCATED IN: cellular_component unknown; CONTAINS InterPro DOMAIN/s: Adipose-regulatory protein, Seipin (InterPro:IPR009617); BEST Arabidopsis thaliana protein match is: unknown protein (TAIR:AT1G29760.1); Has 150 Blast hits to 150 proteins in 45 species: Archae - 0; Bacteria - 0; Metazoa - 103; Fungi - 16; Plants -…	250118_at	0.338875	-1.45144	0.00320417	0.0293995	5.95765	6.18548	6.37178	6.21723	6.80379	8.42117	7.60649	7.34828	5.69848	6.70064	6.62252
At2g28400	unknown protein	265276_at	0.333266	-0.979165	0.000100955	0.00325762	7.95641	8.18121	8.02632	8.35148	8.42435	9.39251	9.07913	9.1991	7.94536	8.42065	8.36724
At5g52810	ornithine cyclodeaminase/mu-crystallin family protein	248330_at	0.331876	1.17042	8.00856e-05	0.00281906	4.88386	4.77573	4.9332	5.3664	5.02589	4.31233	4.11441	4.13388	5.06486	5.28847	5.71855
At3g23890	ATTOPII__TOPII (TOPOISOMERASE II); ATP binding / DNA binding / DNA topoisomerase (ATP-hydrolyzing)/ DNA topoisomerase/ DNA-dependent ATPase	256864_at	0.3311	1.07098	0.00379622	0.0329497	4.51068	4.73763	4.78095	4.69551	5.31952	5.02753	5.20038	5.4906	6.88584	6.0702	5.97542
At3g06470	GNS1/SUR4 membrane family protein	258911_at	0.323508	1.38616	7.79925e-06	0.000658892	6.09041	6.12229	6.12346	6.40536	6.46577	5.40377	5.54588	5.98559	6.85634	7.17889	7.0585
At3g29280	unknown protein	256612_at	0.321591	2.22673	1.18025e-08	8.97385e-06	8.01892	8.19225	7.96808	8.37786	8.38483	6.10065	5.80146	6.19322	8.34105	8.2452	8.18925
At2g15580	zinc finger (C3HC4-type RING finger) family protein	265472_at	0.31266	1.10256	7.08318e-05	0.00261819	5.53885	5.68015	5.38131	5.84721	5.84499	4.88495	4.66432	5.25933	6.1269	6.09694	5.89242
At3g30460	zinc finger (C3HC4-type RING finger) family protein	257081_at	0.312498	-0.974248	0.0125547	0.0739534	7.14836	6.92094	7.11388	7.37356	7.37356	8.5114	7.76818	8.25817	6.51067	7.62198	7.48235
At5g05640	nucleoprotein-related	250790_at	0.311569	1.33514	1.99398e-05	0.00116324	8.26767	7.80775	8.15461	8.25252	8.52397	6.9328	7.28553	7.28345	8.37703	8.68628	8.4439
At2g37380	unknown protein	266007_at	0.309331	1.02351	0.00441203	0.0363841	5.44714	5.56523	5.44245	5.79973	5.78881	4.6357	5.46473	5.76261	6.49363	6.39325	6.04668
At3g49300	proline-rich family protein	252253_at	0.307315	1.03394	1.71406e-05	0.00105384	9.21464	9.45382	9.21454	9.47207	9.73122	7.8848	7.66646	7.96737	8.93318	8.89035	8.79692
At1g75640	leucine-rich repeat family protein / protein kinase family protein	262971_at	0.301142	1.35182	0.0110965	0.0682791	7.07541	7.00342	7.03321	7.1227	7.55428	4.95328	6.71927	6.25748	7.63015	7.29799	7.05735
At5g17160	unknown protein	246415_at	0.30114	1.45252	0.000125169	0.00370793	4.38309	4.88357	4.55968	4.90992	4.90992	4.56365	4.60977	5.0311	6.49018	5.72609	6.34582
At3g43740	leucine-rich repeat family protein	252703_at	0.297422	1.09369	5.78664e-05	0.00228454	7.19722	6.94259	7.30908	7.33953	7.55458	6.24641	6.40437	6.657	7.46241	7.40742	7.71902
At2g32990	AtGH9B8 (Arabidopsis thaliana glycosyl hydrolase 9B8); catalytic/ hydrolase, hydrolyzing O-glycosyl compounds	267595_at	0.296285	1.86411	9.72341e-08	3.36047e-05	8.508	8.58501	8.56833	8.97792	8.72222	7.38201	7.72682	7.73268	9.35489	9.56077	9.51818
At3g60140	BGLU30_SRG2__DIN2 (DARK INDUCIBLE 2); catalytic/ cation binding / hydrolase, hydrolyzing O-glycosyl compounds	251428_at	0.294203	1.26971	0.0276184	0.123768	3.71856	3.53894	3.78706	4.41751	3.53394	3.98326	3.89119	3.8385	4.16218	5.21554	6.14436
At2g30860	ATGSTF7_GLUTTR__ATGSTF9 (GLUTATHIONE S-TRANSFERASE PHI 9); glutathione peroxidase/ glutathione transferase	267153_at	0.293788	-1.45354	3.7461e-07	9.33268e-05	9.49697	9.71351	9.48437	9.91296	9.80451	11.0376	11.0254	10.8581	9.51018	9.39253	9.65774
At4g38430	ATROPGEF1__ROPGEF1; Rho guanyl-nucleotide exchange factor/ protein binding	252975_s_at	0.29362	1.1539	1.1439e-05	0.000819477	8.08254	8.13663	8.20776	8.45551	8.41635	8.01296	7.71468	8.13294	9.29274	8.96715	9.0624
At1g09310	unknown protein	263709_at	0.291234	1.78694	0.000223695	0.00521193	5.35462	5.4796	5.27716	5.66221	5.66118	5.13894	4.36706	4.96092	6.82572	5.9226	7.07943
At2g16630	proline-rich family protein	265411_at	0.28825	1.09152	0.000540003	0.00913062	4.9918	5.25834	5.25834	5.55653	5.35895	4.8886	4.73676	5.25834	5.70935	6.42533	6.0236
At5g06720	peroxidase, putative	250646_at	0.287268	-1.13926	0.00704025	0.0501212	4.6767	4.77601	4.19062	4.99339	4.6767	5.06388	5.2062	6.26313	4.19146	4.52942	4.39454
At5g21070	unknown protein	246026_at	0.285909	1.06278	0.00155132	0.0186044	8.06086	7.61874	7.80195	8.19141	8.03477	6.75726	6.19091	7.12143	7.95353	7.63269	7.67171
At1g32220	binding / catalytic/ coenzyme binding	245793_at	0.285755	1.12832	0.000279099	0.0059699	9.03438	8.634	9.03132	9.2441	9.12721	8.11269	7.87043	8.46436	9.49185	9.00741	9.33319
At2g24790	COL3 (CONSTANS-LIKE 3); protein binding / transcription factor/ zinc ion binding	263537_at	0.284091	1.59257	5.21597e-07	0.000115511	8.46289	8.40462	8.57418	8.7682	8.76111	6.96718	7.42095	7.00125	8.65916	8.75004	8.75787
At5g08460	GDSL-motif lipase/hydrolase family protein	250519_at	0.281599	1.03776	4.64224e-05	0.00196821	10.3389	10.1476	10.2219	10.4915	10.5439	9.3702	9.76935	9.84659	10.7742	10.7796	10.5456
At5g17100 At5g17110	FUNCTIONS IN: molecular_function unknown; INVOLVED IN: biological_process unknown; LOCATED IN: cellular_component unknown; EXPRESSED IN: male gametophyte; EXPRESSED DURING: L mature pollen stage; CONTAINS InterPro DOMAIN/s: Cystatin-related, plant (InterPro:IPR006525); BEST Arabidopsis thaliana protein match is: unknown protein (TAIR:AT5G17110.1); Has 36 Blast hits to 34 proteins in 1 species: Ar…	246471_s_at	0.277668	-2.17444	2.84773e-06	0.000339397	3.35936	3.2163	3.3302	3.5416	3.61764	6.19205	6.17219	5.41485	3.72983	3.49127	4.03466
At2g27500	glycosyl hydrolase family 17 protein	265648_at	0.275395	-0.997578	0.00640324	0.0470547	5.89578	5.94076	5.97949	6.21407	6.21407	6.53671	7.61375	7.47089	6.1302	5.97414	6.52428
At1g10970	ATZIP4__ZIP4 (ZINC TRANSPORTER 4 PRECURSOR); cation transmembrane transporter/ copper ion transmembrane transporter	260462_at	0.273988	1.10948	0.00417278	0.0352484	8.36589	7.6899	8.02963	8.42812	8.1768	7.9018	8.13197	8.62957	9.60522	9.55989	8.82668
At4g36140	disease resistance protein (TIR-NBS-LRR class), putative	253074_at	0.273589	1.87685	3.19751e-07	8.28809e-05	4.60306	4.94452	4.90298	5.26694	4.91394	3.58567	3.57438	3.78507	5.45321	5.41567	5.70678
At3g21710	unknown protein	257946_at	0.272177	-0.989714	0.0157537	0.085476	9.38587	9.68889	9.41601	9.49773	10.0405	10.3481	10.8366	9.4981	9.25373	9.36235	9.09765
At3g54750	unknown protein	251852_at	0.271372	1.07193	0.0238602	0.111964	6.11685	5.80494	6.03694	6.17926	6.33596	5.40194	5.60308	6.66028	6.7905	6.50823	7.58235
At3g59350	serine/threonine protein kinase, putative	251494_at	0.264938	-0.96099	0.000681522	0.0107034	7.09026	6.89479	6.99335	7.09026	7.42522	7.71544	8.02465	7.2934	6.78604	6.58845	6.77603
At2g38465	unknown protein	267036_at	0.264039	-0.996241	0.0217013	0.105008	8.82756	8.90806	9.10672	9.34226	9.08072	9.69971	9.05114	10.0674	7.93561	8.81321	9.08072
At1g19960	FUNCTIONS IN: molecular_function unknown; INVOLVED IN: biological_process unknown; LOCATED IN: cellular_component unknown; EXPRESSED IN: 21 plant structures; EXPRESSED DURING: 13 growth stages; BEST Arabidopsis thaliana protein match is: transmembrane receptor (TAIR:AT2G32140.1); Has 41 Blast hits to 41 proteins in 16 species: Archae - 0; Bacteria - 2; Metazoa - 25; Fungi - 0; Plants - 9; Viruses…	261221_at	0.262004	1.10088	0.000987684	0.0137207	4.89237	4.90637	4.98558	5.2463	5.13392	5.04886	4.64753	5.64844	6.19493	6.38373	6.06882
At5g67550	unknown protein	247003_at	0.258558	1.04157	0.000119292	0.00357562	3.95621	4.11552	4.01115	4.38731	4.18506	3.61938	3.48046	3.95343	4.91608	4.47312	4.78877
At2g16570	ATASE1 (GLN PHOSPHORIBOSYL PYROPHOSPHATE AMIDOTRANSFERASE 1); amidophosphoribosyltransferase	263239_at	0.25783	1.53889	0.000546184	0.00921565	6.58771	6.45808	6.58771	6.91229	6.69237	5.58634	6.06429	6.64041	7.11632	7.87167	7.91973
At2g16270	unknown protein	263607_at	0.254864	1.13742	0.00180148	0.0205183	3.77323	3.81286	3.8204	4.06266	4.05139	3.39084	3.45888	4.20394	4.56819	4.6093	5.28843
At4g19100	unknown protein	254612_at	0.254594	1.12482	0.00644269	0.0472245	5.13464	5.291	5.41651	5.5843	5.48632	5.00662	4.98102	6.1246	6.17891	6.79198	6.51579
At3g50410	OBP1 (OBF BINDING PROTEIN 1); DNA binding / protein binding / transcription factor	252210_at	0.250256	1.05847	1.6223e-05	0.00101661	5.24256	5.69064	5.46084	5.75687	5.673	5.20498	5.15951	5.27681	6.33264	6.33085	6.15322
At5g41685	mitochondrial import receptor subunit TOM7 / translocase of outer membrane 7 kDa subunit (TOM7.1)	249268_at	0.24856	2.2202	5.1721e-06	0.000507427	9.45655	9.36417	9.88957	9.92889	9.70842	7.31858	6.66336	7.59425	9.28587	9.40155	9.54938
At4g11090	unknown protein	254965_at	0.244609	1.16695	0.00040651	0.00758092	7.95654	7.71925	8.0796	8.51865	7.8075	6.43845	6.89325	6.79627	7.76941	8.07355	7.78585
At1g79150	binding	264118_at	0.2444	-0.994471	0.0177336	0.0920453	5.64955	5.82278	5.10483	5.30756	6.23268	6.51265	7.45213	6.68994	5.89835	5.89765	5.8753
At2g16430	ATPAP10__PAP10 (PURPLE ACID PHOSPHATASE 10); acid phosphatase/ protein serine/threonine phosphatase	263553_at	0.244354	1.41736	0.00147695	0.018006	7.20094	6.7347	7.05857	7.12933	7.35551	5.04565	6.00101	6.40022	7.26271	7.22927	7.20698
At2g21830	DC1 domain-containing protein	263883_at	0.243898	1.38536	1.67157e-05	0.00103327	5.26419	5.2831	5.51395	5.6693	5.52599	4.05074	4.25566	3.94133	5.48615	5.14793	5.76975
At5g51490	pectinesterase family protein	248406_at	0.243809	2.59204	4.84625e-08	2.30109e-05	11.1527	11.0741	11.3542	11.629	11.246	8.22657	8.45889	8.82803	11.0924	11.1049	11.0924
At5g58600	PMR5 (POWDERY MILDEW RESISTANT 5)	247786_at	0.24083	1.04699	0.000148005	0.00405281	6.82666	6.82666	6.93203	7.37883	6.82641	5.95771	6.02636	6.38824	7.17294	7.10379	7.23656
At1g79270	ECT8 (evolutionarily conserved C-terminal region 8)	264102_at	0.225778	-1.04861	0.00185944	0.0209038	4.63304	4.90133	4.8101	4.72891	5.28563	5.30597	5.34111	4.55631	3.99079	4.15084	3.91595
At2g03870	small nuclear ribonucleoprotein, putative / snRNP, putative / Sm protein, putative	263332_at	0.220878	2.13218	0.00104559	0.0143242	9.97826	9.7824	10.0529	10.308	10.0094	7.78192	7.38594	9.36634	10.0773	10.4446	10.4088
At4g16710	glycosyltransferase family protein 28	245442_at	0.219839	1.29437	7.62137e-05	0.00273339	8.46326	8.56518	8.8551	8.95007	8.7453	7.11003	6.63245	7.28399	8.17246	8.25396	8.48316
At2g43800	formin homology 2 domain-containing protein / FH2 domain-containing protein	260565_at	0.219189	1.99649	3.75486e-06	0.000409149	8.19583	7.93744	8.17431	8.46229	8.18114	6.91739	7.04288	6.76908	8.88103	9.34589	8.49192
At5g27270	EMB976 (EMBRYO DEFECTIVE 976)	246818_at	0.217665	1.13307	0.000342205	0.00675819	6.18119	6.33902	6.27502	6.55672	6.40877	5.935	5.44952	5.3048	6.881	6.33902	6.86852
At5g09810	ACT2__ACT7 (ACTIN 7); structural constituent of cytoskeleton	AFFX-r2-At-Actin-3_s_at	0.216911	2.79642	6.14355e-09	7.34144e-06	11.345	11.1416	11.178	11.4255	11.4514	8.83038	8.51711	9.09396	11.509	11.6607	11.6611
At1g47670	amino acid transporter family protein	262434_at	0.216156	1.04498	9.48773e-05	0.00315474	6.97347	7.06926	6.97347	7.15612	7.28699	5.96044	6.44724	6.37744	7.50813	7.30683	7.10509
At1g58807 At1g59124	disease resistance protein (CC-NBS-LRR class), putative / PRM1 homolog, putative	245219_at	0.210342	1.05148	0.00246101	0.0249308	7.22003	6.58015	6.9657	7.4428	6.82181	6.3973	5.90787	6.46966	7.33071	7.50511	7.09345
At5g10430	ATAGP4__AGP4 (ARABINOGALACTAN PROTEIN 4)	250437_at	0.208015	1.76484	0.00111104	0.014934	6.62514	6.48473	6.54177	6.59992	6.9172	4.79528	5.45666	6.53162	7.46939	7.26255	7.34612
At5g54260	MRE11 (meiotic recombination 11); endonuclease/ exonuclease/ hydrolase/ manganese ion binding / protein serine/threonine phosphatase	248152_at	0.204583	-1.22429	0.0292591	0.1284	6.54721	6.90488	6.54191	6.48588	7.25262	8.04477	8.61368	6.76908	6.63448	6.73652	6.38364
At1g24470	short-chain dehydrogenase/reductase (SDR) family protein	265012_at	0.200883	1.49206	0.000594725	0.00977355	6.9324	7.24783	7.00263	7.12219	7.40149	5.31614	5.60728	6.54461	7.30464	7.43996	7.19959
At2g18670 At2g18680	zinc finger (C3HC4-type RING finger) family protein	266071_at	0.199774	-1.07761	0.000168503	0.00435777	5.1655	4.9332	5.17968	5.42535	5.15978	6.55386	6.28499	6.37571	5.12341	5.6856	5.1727
At2g44000	FUNCTIONS IN: molecular_function unknown; INVOLVED IN: biological_process unknown; LOCATED IN: cellular_component unknown; CONTAINS InterPro DOMAIN/s: Harpin-induced 1 (InterPro:IPR010847); BEST Arabidopsis thaliana protein match is: unknown protein (TAIR:AT1G64065.1); Has 34 Blast hits to 34 proteins in 4 species: Archae - 0; Bacteria - 0; Metazoa - 0; Fungi - 0; Plants - 34; Viruses - 0; Other …	267225_at	0.199687	-1.10298	0.0138361	0.0787038	4.71652	4.44684	4.71339	4.6148	5.03574	6.16474	5.70719	4.71652	4.46576	4.63961	4.17414
At2g01610	invertase/pectin methylesterase inhibitor family protein	266352_at	0.198681	1.12995	0.00217562	0.0229219	4.06743	4.59115	4.34325	4.33502	4.73023	4.0169	4.04877	4.38528	5.69631	4.75789	5.38661
At4g08290	nodulin MtN21 family protein	255129_at	0.198553	-0.975159	0.00758471	0.0526018	7.80402	7.99361	7.55534	7.80705	8.1587	8.75336	8.70597	8.23436	7.00885	7.91286	7.84651
At3g29375	XH domain-containing protein	256741_at	0.191582	-0.959941	0.00211921	0.0225646	4.57445	4.72421	4.62904	4.66043	5.00786	5.8833	5.63156	5.45833	5.0095	4.21928	4.86458
At1g80820	CCR2 (CINNAMOYL COA REDUCTASE); cinnamoyl-CoA reductase	261899_at	0.190622	-1.15102	0.000153185	0.00414	6.51137	6.52198	6.57695	6.57695	6.87782	7.30684	7.23956	6.69608	5.79419	6.1551	5.84014
At5g66330	leucine-rich repeat family protein	247087_at	0.189923	1.02171	0.00296576	0.0280886	7.46314	7.15926	7.46145	7.65522	7.44719	6.2377	6.20169	6.97194	7.25096	7.36993	7.85556
At3g17940	aldose 1-epimerase family protein	258163_at	0.187124	1.2241	9.73709e-05	0.00320025	10.2176	10.0254	10.0153	10.369	10.1774	8.74559	9.13442	9.51905	10.4336	10.2796	10.3581
At4g30590	plastocyanin-like domain-containing protein	253634_at	0.185976	1.05299	1.77662e-05	0.00108066	6.50428	6.7009	6.58011	6.81119	6.75095	5.50911	5.8312	5.92815	6.83226	6.72195	6.87321
At4g34580	SRH1__COW1 (CAN OF WORMS1); phosphatidylinositol transporter/ transporter	253244_at	0.184484	-1.22086	8.8098e-05	0.00299481	4.22185	4.25674	4.13879	4.53296	4.24759	5.30357	5.09737	5.81244	4.06315	4.21627	4.27138
At2g01620	MEE11 (maternal effect embryo arrest 11)	265867_at	0.181866	-1.10265	1.95962e-06	0.000265045	7.2825	7.02079	7.10816	7.39244	7.2456	8.65731	8.7166	8.65987	7.64362	7.55598	7.52624
At3g43510	0	252754_at	0.177826	1.34882	0.000320715	0.00650845	6.16453	6.32329	6.33254	6.24563	6.65693	4.42188	4.86136	5.28157	6.18224	5.9319	6.49712
At5g65040	senescence-associated protein-related	247212_at	0.169702	-1.30962	0.000141751	0.00398908	6.36974	6.09283	6.64103	6.5172	6.55794	7.86533	7.63959	7.81898	6.02754	6.68375	6.68375
At3g53380	lectin protein kinase family protein	251966_at	0.166512	1.33425	9.03972e-05	0.0030482	6.94129	6.61597	6.98826	7.29488	6.73516	5.73112	5.89423	6.03558	7.00344	7.52017	7.14007
At2g07680	ATMRP11; ATPase, coupled to transmembrane movement of substances	266038_at	0.160166	-1.12944	0.00612529	0.0456893	5.76599	6.2465	5.55058	6.31358	5.71547	7.29838	6.68525	7.26415	6.2465	5.45309	6.15986
At5g66900 At5g66910	disease resistance protein (CC-NBS-LRR class), putative	247065_s_at	0.159299	-1.17589	0.000218086	0.00511257	4.35023	4.23291	4.60204	4.44249	4.66623	6.06954	6.18541	5.52902	4.89116	4.5482	4.81693
At1g68850	peroxidase, putative	260035_at	0.15347	-0.96511	0.0186012	0.094899	10.7487	10.7765	10.7462	10.6665	11.1548	11.0851	11.5145	10.327	9.94894	10.4089	9.67349
At2g25830	YebC-related	266662_at	0.149606	1.01627	0.000162311	0.00425757	4.79851	4.36769	4.72157	4.67405	4.88368	4.28917	4.27876	4.48055	5.57609	5.13131	5.3899
At5g66310	kinesin motor family protein	247085_at	0.142888	-0.996144	0.000155778	0.00418526	7.24552	7.24001	7.4413	7.41239	7.49128	8.14755	8.68406	8.3356	7.49128	7.49128	7.19622
At1g02060	pentatricopeptide (PPR) repeat-containing protein	264167_at	0.142732	-1.04383	2.1248e-05	0.00119934	3.66965	3.72425	3.4809	3.74952	3.78582	4.9196	4.80148	4.57447	3.81761	3.56339	3.78307
At5g09810	ACT2__ACT7 (ACTIN 7); structural constituent of cytoskeleton	AFFX-Athal-Actin_3_f_at	0.126241	1.12827	0.000196075	0.00479878	10.9626	10.9533	11.0463	11.1641	11.0631	10.1536	9.60418	10.4049	11.2054	11.1163	11.2259
At5g63590	FLS3 (FLAVONOL SYNTHASE 3); flavonol synthase	247354_at	0.124508	-1.42389	0.00294644	0.0279705	9.76979	10.1711	10.0367	9.94737	10.2867	10.7037	11.0077	9.94582	8.73412	9.76305	8.88836
At2g15960	unknown protein	265481_at	0.123294	-1.87825	0.000259967	0.00569784	8.29818	8.28589	8.70222	8.57374	8.53037	10.4143	9.30386	10.3721	7.68268	8.41098	8.3618
At1g13280	AOC4 (ALLENE OXIDE CYCLASE 4); allene-oxide cyclase	259366_at	0.119868	1.1938	0.00062299	0.0100765	6.71042	6.51674	6.80309	6.71042	6.88282	6.03005	5.65308	6.006	7.62348	6.81344	6.83362
At4g08530	protease inhibitor/seed storage/lipid transfer protein (LTP) family protein	255123_at	0.119487	1.14785	0.00473006	0.0382537	4.68654	3.92597	4.04148	4.55493	4.12004	3.22718	3.27419	3.82744	4.25187	4.4747	5.04579
At5g54170	FUNCTIONS IN: molecular_function unknown; INVOLVED IN: response to wounding; EXPRESSED IN: 22 plant structures; EXPRESSED DURING: 13 growth stages; CONTAINS InterPro DOMAIN/s: Lipid-binding START (InterPro:IPR002913); BEST Arabidopsis thaliana protein match is: CP5 (TAIR:AT1G64720.1); Has 233 Blast hits to 233 proteins in 57 species: Archae - 0; Bacteria - 0; Metazoa - 142; Fungi - 0; Plants - 80…	248199_at	0.118061	-1.43545	5.21693e-05	0.00214411	7.91811	8.0274	8.14866	8.18368	8.11522	9.3642	9.0176	9.35711	7.36186	8.14866	7.92206
At5g15980	pentatricopeptide (PPR) repeat-containing protein	246478_at	0.117559	1.3766	1.97584e-05	0.00115859	5.43813	5.24558	5.50749	5.48914	5.54011	4.44056	4.61881	4.91749	5.9006	5.86396	6.34208
At4g17800	DNA-binding protein-related	245382_at	0.112596	-1.09722	0.0200767	0.099793	5.09498	5.36106	4.90133	5.16215	5.30128	6.17234	6.75782	5.16215	4.77652	5.16215	4.86197
At5g41700	ATUBC8__UBC8 (UBIQUITIN CONJUGATING ENZYME 8); protein binding / ubiquitin-protein ligase	249265_at	0.109351	2.53023	2.6511e-05	0.00137748	11.4758	11.724	11.6734	11.6891	11.7784	9.26618	7.92974	9.36384	11.3656	11.3588	11.4261
At1g24530	transducin family protein / WD-40 repeat family protein	265028_at	0.106032	0.995105	0.00138707	0.017327	6.17086	6.22965	6.13497	6.36106	6.20799	4.66992	5.50234	5.35742	6.183	5.98517	6.34682
At2g22500	ATPUMP5__UCP5 (UNCOUPLING PROTEIN 5); binding	264000_at	0.105183	-1.09055	0.00305269	0.0285494	7.26413	7.64109	7.62829	7.51424	7.71846	7.96335	8.25238	7.54345	7.30045	6.41604	6.77103
At3g26570	ORF02__PHT2;1 (PHOSPHATE TRANSPORTER 2;1); low affinity phosphate transmembrane transporter	257311_at	0.10419	1.15866	0.000135011	0.0038669	8.8529	8.62745	8.77849	8.91806	8.79621	8.91806	8.65086	8.91806	10.3975	9.75331	9.81217
At5g24800	AtbZIP9_BZO2H2__BZIP9 (BASIC LEUCINE ZIPPER 9); DNA binding / protein heterodimerization/ transcription factor	246962_s_at	0.102922	1.51899	7.01322e-05	0.00260497	8.81701	8.70725	8.97965	9.21874	8.65637	8.01209	7.7776	8.50118	9.43688	9.81606	9.59489
At5g24670	catalytic/ hydrolase/ zinc ion binding	246957_at	0.10101	1.08287	0.000367175	0.0070845	8.51183	8.50282	8.67642	8.57026	8.75914	7.3609	7.28691	7.96277	8.76571	8.68909	8.40438
At3g61060	AtPP2-A13 (Arabidopsis thaliana phloem protein 2-A13); carbohydrate binding	251356_at	0.100926	-1.66185	5.18181e-07	0.000115511	5.58877	5.28825	5.52845	5.66643	5.4724	7.76121	7.63909	7.51378	5.86694	6.1835	5.8781
At5g37770	CML24__TCH2 (TOUCH 2); calcium ion binding	249583_at	0.0983576	-1.19301	0.00203876	0.0220295	6.26477	6.31925	6.51866	6.42201	6.50983	7.36343	7.23192	6.76218	6.54505	5.56379	5.66966
At2g25620	protein phosphatase 2C, putative / PP2C, putative	265886_at	0.0975925	-0.968735	0.00906889	0.059683	6.73669	6.68721	6.40958	6.56507	6.85243	7.47451	7.92647	6.94489	6.26168	6.27943	6.89856
At1g29670	GDSL-motif lipase/hydrolase family protein	259788_at	0.0968991	1.04133	0.00129504	0.0165304	3.8324	4.02526	3.80701	3.90152	4.06873	4.0138	3.95531	4.06873	5.46609	4.51938	5.17637
At2g15325	protease inhibitor/seed storage/lipid transfer protein (LTP) family protein	257438_at	0.094404	3.60515	4.17941e-05	0.00184395	8.22832	6.73375	7.41403	7.63024	7.47597	4.24043	4.29341	4.04302	7.35184	7.11493	8.92553
At1g73500	ATMKK9__MKK9 (MAP KINASE KINASE 9); MAP kinase kinase/ kinase/ protein kinase activator	245731_at	0.0936108	-1.1817	0.00365932	0.0321529	8.06572	7.66787	7.97192	7.92279	8.06811	8.31323	7.23523	7.81453	6.27461	7.01822	6.52506
At4g21810	DER2.1 (DERLIN-2.1)	254378_at	0.092333	-1.07489	1.97053e-05	0.00115845	8.589	8.80417	8.83509	8.83509	8.83509	9.85913	9.5739	9.49821	8.51296	8.71431	8.47931
At1g52660	ATP binding	262138_at	0.0921824	-1.74549	0.000238035	0.00538286	6.17596	6.09	6.17596	6.34403	6.13495	7.69921	7.24596	6.92563	5.00369	6.17596	5.45468
At5g57650	eukaryotic translation initiation factor-related	247919_at	0.0826206	-1.81783	0.00220154	0.023099	3.71258	3.93784	3.92536	4.04797	3.83447	5.56316	5.1046	6.99102	3.85227	4.09283	4.26019
At5g24570	unknown protein	249750_at	0.0818433	-1.13908	0.00135288	0.0170211	7.06088	7.25945	7.25142	7.4648	7.08005	8.39943	8.37711	9.02517	7.05229	7.54965	7.78252
At5g55790	unknown protein	248079_at	0.0806255	2.3634	7.04732e-08	2.83006e-05	6.03843	6.02816	6.18698	6.30214	6.02816	4.06637	4.2031	4.05342	6.11843	6.61554	6.67912
At3g11170 At5g05580	FADD__FAD7 (FATTY ACID DESATURASE 7); omega-3 fatty acid desaturase	256417_s_at	0.0734274	2.33382	1.39761e-07	4.2506e-05	7.16802	6.92629	7.06965	7.0778	7.17836	5.28389	5.12417	5.12309	7.68067	7.10689	7.74504
At1g68080	unknown protein	259999_at	0.0722259	1.17919	0.000926947	0.0131164	7.02388	6.95762	7.22392	7.13439	7.14701	5.53631	5.14253	6.17149	6.62745	6.83376	6.92669
At4g00230	XSP1 (xylem serine peptidase 1); identical protein binding / serine-type endopeptidase	255702_at	0.0679895	1.34053	2.22529e-06	0.000288403	5.77497	5.6652	5.67422	5.82408	5.7215	4.47029	4.28415	4.75627	5.77576	5.88637	5.87019
At3g54420	ATCHITIV_CHIV__ATEP3; chitinase	251895_at	0.0657703	1.54873	0.00159342	0.0189007	7.5265	7.14545	7.47065	7.3752	7.51808	6.23979	6.12946	5.55226	7.72664	8.09625	6.74482
At5g36680 At5g36770	unknown protein	249662_s_at	0.0634094	1.43061	1.17534e-05	0.000832591	6.54808	6.32144	6.70468	6.71112	6.46517	4.09728	3.92575	4.21427	5.28138	5.45809	5.78964
At3g32940	RNA binding	256605_at	0.0629908	1.0913	0.00176818	0.0203596	7.71286	7.5255	7.7845	7.83093	7.64362	6.24896	6.74918	7.28401	7.69415	8.00475	7.85716
At2g39870	unknown protein	267339_at	0.0540989	1.14012	0.0101964	0.0645157	6.49113	6.64223	6.1767	6.30069	6.68088	5.8967	6.3352	5.38208	7.60489	6.92658	6.50287
At3g27473	DC1 domain-containing protein	258028_at	0.0529397	-1.5284	1.45236e-05	0.000960239	3.79917	3.61842	3.86529	3.76251	3.86529	5.46796	5.27557	4.96405	3.56073	4.05872	3.50293
At4g38370	phosphoglycerate/bisphosphoglycerate mutase family protein	252995_at	0.0514012	1.16691	0.000318612	0.00647422	7.42114	7.78848	7.42322	7.63743	7.55393	7.31556	7.40633	7.14052	8.78679	8.01884	8.5575
At1g34355	forkhead-associated domain-containing protein / FHA domain-containing protein	259930_at	0.048821	0.992055	0.000342003	0.00675819	4.14839	4.14839	3.95646	4.14839	4.11807	3.93163	3.96857	4.17349	4.74317	4.90233	5.40435
At5g18340	U-box domain-containing protein	250036_at	0.0485879	-0.9944	0.00422103	0.0355152	4.46	4.4161	4.46	4.61092	4.37698	5.95765	4.8288	5.2371	4.31928	4.38217	4.33891
At5g24900	CYP714A2; electron carrier/ heme binding / iron ion binding / monooxygenase/ oxygen binding	246970_at	0.0480967	-1.17039	0.000216846	0.00509359	5.68575	5.52489	5.21894	5.7142	5.33504	6.80556	7.00964	6.55528	5.7142	5.35643	5.78868
At3g60290	oxidoreductase/ oxidoreductase, acting on paired donors, with incorporation or reduction of molecular oxygen, 2-oxoglutarate as one donor, and incorporation of one atom each of oxygen into both donors	251402_at	0.0479524	-1.18842	0.00298089	0.0281666	7.70484	7.64166	7.54984	7.53327	7.82686	8.52563	8.46846	8.04646	6.51673	7.70484	7.25372
At5g57090	AGR_AGR1_ATPIN2_PIN2_WAV6__EIR1 (ETHYLENE INSENSITIVE ROOT 1); auxin efflux transmembrane transporter/ auxin:hydrogen symporter/ transporter	247947_at	0.0476218	1.04239	0.00040797	0.00758418	7.22425	7.65194	7.0771	7.34352	7.38725	6.14879	6.60343	6.32669	7.59042	7.20627	7.40939
At4g27050	F-box family protein	253945_at	0.0444603	-1.77833	6.11099e-07	0.000127411	8.16431	7.82994	8.07839	8.05895	8.07839	9.66677	9.31422	9.30692	7.5316	7.86302	7.5583
At5g50350	unknown protein	248556_at	0.043382	1.26364	3.70454e-05	0.00172402	6.93368	6.96333	7.07419	6.88834	7.17922	5.38424	5.81525	5.88059	7.18639	6.79629	6.88834
At3g10890	(1-4)-beta-mannan endohydrolase, putative	258767_at	0.0416869	-2.87637	5.56182e-06	0.000530411	3.97586	4.0288	3.80412	4.14145	3.81444	7.92634	7.2094	6.4582	4.29124	4.1835	4.49008
At3g50260	ATERF#011__CEJ1 (COOPERATIVELY REGULATED BY ETHYLENE AND JASMONATE 1); DNA binding / transcription factor	252214_at	0.0415981	-1.53441	0.000433492	0.00787884	6.6694	6.58374	6.51866	6.42265	6.84175	7.33071	6.99489	6.57623	4.88795	5.90285	5.5078
At5g24600	unknown protein	249747_at	0.040133	1.16103	2.79424e-05	0.00142907	7.99612	7.53425	7.80707	7.91217	7.72639	6.68083	6.67403	6.57403	7.72969	8.01696	7.66531
At2g25690	senescence-associated protein-related	265898_at	0.0395574	-1.06543	0.00440257	0.0363841	7.01326	6.98575	6.77256	6.72607	7.20076	6.99301	7.45289	6.3248	5.96848	5.83301	5.77292
At1g26100	cytochrome B561 family protein	245818_at	0.0387943	0.993853	5.40564e-05	0.00219043	7.53257	7.83306	7.62175	7.64067	7.76184	6.3854	6.48725	6.74429	7.38386	7.5953	7.61934
At5g62630	HIPL2 (HIPL2 PROTEIN PRECURSOR); catalytic	247444_at	0.0385863	1.53106	1.11283e-07	3.62623e-05	7.29052	7.27228	7.33024	7.41149	7.26104	6.08359	6.21076	6.1673	7.79048	7.52092	7.74342
At3g09390	ATMT-1_ATMT-K__MT2A (METALLOTHIONEIN 2A); copper ion binding	259008_at	0.0373169	1.03248	0.00065622	0.0104237	12.3742	12.4867	12.4848	12.3803	12.5914	11.5363	10.9959	11.7759	12.4273	12.3245	12.6536
At4g29230	anac075 (Arabidopsis NAC domain containing protein 75); transcription factor	253710_at	0.0361997	-1.2129	0.000571133	0.00950223	7.30348	7.4044	7.28955	7.16689	7.57047	8.24774	8.32891	7.80824	6.68971	7.38347	6.673
At4g02540	DC1 domain-containing protein	255484_at	0.0326801	2.83374	2.52832e-08	1.51766e-05	7.14404	6.96229	7.21913	7.23087	7.05146	4.78774	5.00029	4.78438	8.06674	7.3973	7.60958
At3g21850	ASK9 (ARABIDOPSIS SKP1-LIKE 9); protein binding / ubiquitin-protein ligase	257944_at	0.0300477	-1.23535	0.000426458	0.00778824	2.76162	2.88787	2.76077	2.88787	2.77907	4.17716	4.6327	3.62584	2.92224	2.79154	3.01587
At2g38110	ATGPAT6__GPAT6 (GLYCEROL-3-PHOSPHATE ACYLTRANSFERASE 6); 1-acylglycerol-3-phosphate O-acyltransferase/ acyltransferase	267144_at	0.0266142	-1.12106	0.00489944	0.0391435	7.1964	7.82344	7.47123	7.44882	7.59846	8.11354	7.85061	7.22618	6.19061	6.98271	6.65383
At1g03710	FUNCTIONS IN: molecular_function unknown; INVOLVED IN: biological_process unknown; LOCATED IN: cellular_component unknown; EXPRESSED IN: 10 plant structures; EXPRESSED DURING: 8 growth stages; CONTAINS InterPro DOMAIN/s: Cystatin-related, plant (InterPro:IPR006525); BEST Arabidopsis thaliana protein match is: unknown protein (TAIR:AT5G17110.1); Has 51 Blast hits to 49 proteins in 5 species: Archa…	264830_at	0.0237401	1.13734	8.04102e-06	0.000664549	7.44636	7.61708	7.53349	7.60227	7.50982	6.01968	6.14936	6.43681	7.39991	7.35718	7.26076
At1g03430	AHP5 (HISTIDINE-CONTAINING PHOSPHOTRANSFER FACTOR 5); histidine phosphotransfer kinase	264838_at	0.0160794	1.59707	1.1297e-05	0.000815457	7.02752	6.89738	7.08429	6.78276	7.25553	5.01788	5.53378	5.41599	7.16801	6.79262	6.79821
At5g10120	ethylene insensitive 3 family protein	250468_at	0.0154478	-0.977363	0.00112392	0.0150449	7.15701	7.23686	7.10073	7.13786	7.22277	8.20113	7.63191	8.50242	7.14627	7.03433	7.22277
At4g13340	leucine-rich repeat family protein / extensin family protein	254770_at	0.0112721	1.34288	0.00138226	0.0172859	6.23907	6.4509	6.67122	6.44827	6.48173	5.65638	5.59313	6.72949	7.44156	7.37231	7.19376
At3g19010	oxidoreductase, 2OG-Fe(II) oxygenase family protein	256922_at	0.00962887	-1.64909	3.79213e-05	0.00174329	4.47812	4.78131	4.46855	4.83331	4.33793	6.35845	7.01009	6.5473	4.73887	4.95796	5.27174
At3g48580	xyloglucan:xyloglucosyl transferase, putative / xyloglucan endotransglycosylase, putative / endo-xyloglucan transferase, putative	252320_at	0.00477747	-1.64015	0.000503584	0.00867579	5.89904	6.81838	6.25935	6.10137	6.55937	8.36289	8.20512	8.0254	6.531	6.06909	7.07287
At5g23570	SGS3 (SUPPRESSOR OF GENE SILENCING 3)	249843_at	0.00364103	-1.00287	0.00234881	0.0241415	6.58777	6.30792	6.17789	6.19298	6.53002	7.84509	8.24125	7.41251	7.06337	6.74613	6.68072
At3g18680	aspartate/glutamate/uridylate kinase family protein	257756_at	0.00340939	1.94466	1.08233e-06	0.000181536	7.56809	7.49458	7.60992	7.49777	7.62411	6.31148	5.93295	6.55899	8.15583	8.01358	8.46798
At2g23230	terpene synthase/cyclase family protein	245071_at	0.00173196	3.42868	1.02086e-06	0.000176408	9.83058	9.60362	9.40413	9.57757	9.65145	4.16145	4.36402	4.81428	8.60388	7.71642	7.30547
At5g34920 At5g59620	0	246642_s_at	0.00108962	-3.46347	1.67721e-10	9.22262e-07	3.16799	3.10635	3.18466	3.16799	3.14019	6.862	6.8095	6.67835	3.13658	3.57989	3.24298
At5g24910	CYP714A1; electron carrier/ heme binding / iron ion binding / monooxygenase/ oxygen binding	246978_at	4.56523e-05	-2.68072	9.04468e-09	7.90635e-06	7.60686	7.82562	7.84121	7.82455	7.69133	10.8672	10.6178	10.8461	7.841	8.11656	8.33139
At3g53420	PIP2;1__PIP2A (PLASMA MEMBRANE INTRINSIC PROTEIN 2A); water channel	251962_at	-0.00390704	-1.2166	0.00212756	0.022593	7.58087	7.83554	7.91106	7.77704	7.76679	9.7041	10.7216	10.2894	8.63748	9.0415	9.38635
At5g65205	short-chain dehydrogenase/reductase (SDR) family protein	247178_at	-0.00938356	1.23683	6.96634e-06	0.0006159	6.97477	6.95039	6.97826	7.04392	6.87293	5.98547	5.90867	5.53961	7.06759	7.14616	6.93048
At4g09680	unknown protein	255044_at	-0.0132928	1.99647	1.70348e-07	4.9816e-05	6.15258	6.37874	6.45051	6.22789	6.40008	4.10682	3.67479	4.14553	5.92815	5.97895	6.00946
At1g01360	unknown protein	261056_at	-0.0134732	-1.28277	0.000334751	0.00666871	7.67374	7.58976	7.15403	7.27003	7.64804	8.36782	8.03214	7.57161	6.63215	6.79535	6.69576
At4g26050	leucine-rich repeat family protein	254013_at	-0.0170048	-1.10213	0.00510945	0.0403275	6.75882	7.18046	6.62629	6.91937	6.757	8.2329	7.69608	7.1147	6.30576	6.73039	6.70115
At5g60250	zinc finger (C3HC4-type RING finger) family protein	247615_at	-0.0177619	1.61976	1.57701e-05	0.000999828	5.48844	5.48844	5.65316	5.48844	5.56273	4.42576	3.97652	4.71767	6.05667	6.19927	5.72328
At2g27070 At5g07210	ARR13 (ARABIDOPSIS RESPONSE REGULATOR 13); transcription factor/ two-component response regulator	250612_s_at	-0.0193249	1.10157	0.0037305	0.0325519	4.64475	4.64647	4.54356	4.34411	4.84043	4.61198	4.64647	3.78745	5.77193	5.10473	5.47396
At1g62760	invertase/pectin methylesterase inhibitor family protein	262640_at	-0.0248267	-1.07653	0.00746469	0.0521035	4.56767	4.35776	4.61429	4.56218	4.41465	5.74983	5.0601	6.38122	4.71885	4.80227	4.44043
At4g39560	kelch repeat-containing F-box family protein	252902_at	-0.027328	-1.01318	0.000272532	0.0058868	5.41159	5.49916	5.19938	5.35447	5.33096	6.70538	6.41867	6.01505	5.36186	5.40675	5.33096
At5g51390	unknown protein	248432_at	-0.0301551	-1.06651	0.00267206	0.0262149	4.30799	4.09966	4.32682	4.10251	4.32682	4.88819	4.96519	5.61442	3.87796	3.84405	4.54627
At1g10310	short-chain dehydrogenase/reductase (SDR) family protein	264468_at	-0.0343896	-1.01938	4.34436e-05	0.00189724	7.92365	8.26716	8.1199	8.1503	7.98805	9.32036	9.37334	9.5066	8.51668	8.17408	8.4514
At1g36320	unknown protein	260127_at	-0.0346014	1.04676	0.000108194	0.00339896	8.40635	8.19521	8.11558	8.08654	8.32235	7.18037	7.05749	7.50792	8.4665	8.14057	8.27898
At5g24240	phosphatidylinositol 3- and 4-kinase family protein / ubiquitin family protein	249780_at	-0.0356055	-1.13332	8.97035e-06	0.000710464	5.51935	5.70823	5.90883	5.63885	5.71421	6.91051	6.67576	6.80659	5.71843	5.71843	5.55604
At1g10380	unknown protein	264466_at	-0.0358653	-1.22457	4.77779e-05	0.002002	5.51704	5.38747	5.21102	5.60887	5.06308	6.4476	6.30848	6.70225	5.28564	5.28847	5.2105
At1g23960	unknown protein	263023_at	-0.0384106	3.85331	9.74192e-10	2.22213e-06	8.44501	8.53522	8.58099	8.31641	8.64759	3.95494	3.86681	3.90061	7.85947	7.38067	8.04214
At1g70840	MLP31 (MLP-LIKE PROTEIN 31)	262310_at	-0.0422656	-3.57477	8.87199e-05	0.00301146	5.98682	5.72694	6.07953	5.94926	5.8284	9.82091	8.17814	8.30488	4.14594	6.07087	5.36281
At5g11700	glycine-rich protein	250355_at	-0.0455723	-1.12487	1.79289e-05	0.00108477	7.27243	7.24623	7.23566	7.16381	7.24792	8.00193	8.3854	8.2963	7.1716	7.24928	6.88814
At3g45070 At3g45080	sulfotransferase family protein	252605_s_at	-0.0467729	-1.27384	0.000412091	0.00761734	3.23087	3.17524	3.07127	3.10516	3.11954	3.78489	4.74047	4.66748	3.19277	3.09025	3.08832
At2g01520	MLP328 (MLP-LIKE PROTEIN 328); copper ion binding	266353_at	-0.0472675	1.19288	0.015225	0.0837229	6.69599	6.9491	6.82508	7.23043	6.32182	5.14052	3.969	5.2337	6.19908	5.65117	6.07162
At5g53360	seven in absentia (SINA) family protein	248256_at	-0.048213	-1.00726	0.000500612	0.00865862	7.60655	7.81433	7.81433	7.54926	7.84446	8.02808	8.11709	8.16712	6.87111	6.90016	7.51922
At1g63250 At2g07750	DEAD box RNA helicase, putative	266932_s_at	-0.0491461	-1.30336	8.19256e-05	0.00286175	4.25254	4.14973	4.20996	4.02116	4.2887	5.49622	5.86834	6.1943	4.43656	4.81002	4.40218
At3g22400	LOX5; electron carrier/ iron ion binding / lipoxygenase/ metal ion binding / oxidoreductase, acting on single donors with incorporation of molecular oxygen, incorporation of two atoms of oxygen	258445_at	-0.0499118	-1.18184	0.00504925	0.0400603	8.87962	9.51809	9.16239	8.90679	9.36679	9.88308	9.83607	9.12971	8.8892	7.99275	8.42141
At4g39720	VQ motif-containing protein	252905_at	-0.0537398	-1.28117	0.00199087	0.0217281	6.50195	6.36668	6.25409	6.21218	6.42882	6.79352	7.83832	7.02533	5.51081	6.25013	6.05275
At2g42500 At3g58500	PP2A-4; hydrolase/ protein serine/threonine phosphatase	265857_s_at	-0.0549091	-1.09085	0.015998	0.0862778	8.40606	8.78007	8.38634	8.4291	8.50939	9.56353	9.92058	8.4125	8.22376	8.25263	8.14767
At1g70290	ATTPSC_TPS8__ATTPS8; alpha,alpha-trehalose-phosphate synthase (UDP-forming)/ transferase, transferring glycosyl groups / trehalose-phosphatase	264339_at	-0.0577443	-1.17962	8.49048e-05	0.00292992	5.99943	6.33664	6.02965	6.01783	6.1105	7.5758	8.06372	7.56512	6.44998	6.44998	6.76583
At2g25870	haloacid dehalogenase-like hydrolase family protein	266678_at	-0.0647856	0.992836	5.65614e-05	0.00225385	7.78754	7.92122	7.75846	7.81606	7.69919	7.20556	6.88966	6.86232	8.02138	7.78088	8.13379
At3g07800	thymidine kinase, putative	259224_at	-0.0718897	1.08005	0.000440117	0.00794858	7.69843	7.7415	7.72603	7.95168	7.34851	7.08025	7.34481	7.44686	8.08173	8.40887	8.62147
At5g41710	0	249261_at	-0.0725227	1.1506	1.798e-06	0.000259572	6.4994	6.38358	6.38543	6.4421	6.25846	5.54917	5.31069	5.49011	6.58862	6.66616	6.54699
At5g27660	catalytic/ protein binding / serine-type endopeptidase/ serine-type peptidase	246733_at	-0.072621	-1.39932	0.00172385	0.0199397	5.4343	5.16099	5.32049	5.16495	5.30032	6.89321	7.45871	6.01759	5.37864	5.4343	5.35863
At1g66660	seven in absentia (SINA) protein, putative	256384_at	-0.0737197	2.7702	1.42725e-09	2.71296e-06	6.38315	6.44304	6.42589	6.29616	6.39112	3.45501	3.81616	3.82672	6.46744	6.58765	6.35341
At5g09980	PROPEP4 (Elicitor peptide 4 precursor)	250455_at	-0.077789	-1.46963	0.000331838	0.00664549	7.5491	6.68579	7.54963	7.32452	7.04291	7.52688	7.4893	7.80402	5.80773	6.36655	6.23704
At1g51340	MATE efflux family protein	265151_at	-0.0871283	-1.85022	0.0182374	0.093798	4.81511	5.13427	4.57961	4.57363	4.9381	7.46246	7.47914	5.2262	5.52298	4.37965	4.71451
At5g43430	ETFBETA; electron carrier	249158_at	-0.0873153	1.0824	0.00104735	0.0143397	8.18599	8.38432	8.0561	7.89962	8.34336	6.32321	7.01328	6.80553	7.94236	7.5045	7.94236
At1g52540	protein kinase, putative	262158_at	-0.0888753	-1.15226	0.0117343	0.0704737	5.18358	5.2871	5.28371	4.92705	5.39813	6.31791	6.85456	5.3868	5.29839	4.77468	5.02941
At1g80960	F-box protein-related	257476_at	-0.090161	2.15979	3.56533e-08	1.92399e-05	6.34235	6.40151	6.639	6.5474	6.19418	3.99721	3.87858	4.15607	6.11028	6.23688	6.16408
At3g25070	RIN4 (RPM1 INTERACTING PROTEIN 4); protein binding	257868_at	-0.090463	1.02721	0.000278884	0.0059699	6.0463	6.0463	6.0463	5.84193	6.06973	5.31499	5.80513	5.08122	6.42711	6.49052	6.36533
At1g61500	S-locus protein kinase, putative	265063_at	-0.0904822	-2.30119	0.00146606	0.0179596	3.42381	3.65704	3.57448	3.44249	3.4801	4.87118	5.59329	7.24812	3.49496	3.65704	3.65704
At5g25180	CYP71B14; electron carrier/ heme binding / iron ion binding / monooxygenase/ oxygen binding	246925_at	-0.093309	-0.985042	0.0127067	0.0744639	3.56985	3.64525	3.64525	3.63267	3.42095	5.17881	3.79481	4.35984	3.48022	3.42043	3.4777
At4g17483	palmitoyl protein thioesterase family protein	245423_at	-0.0962417	-1.40514	0.000213911	0.00505104	6.79864	6.92454	6.90263	6.88429	6.67377	7.59138	7.39664	8.25016	6.05233	6.31671	6.65374
At5g26010	catalytic/ protein serine/threonine phosphatase	246868_at	-0.0966945	-2.07227	1.96076e-08	1.24236e-05	5.34972	5.22111	5.21094	5.21753	5.11026	7.32181	7.09004	6.94349	4.93018	5.11369	5.09465
At3g14660	CYP72A13; electron carrier/ heme binding / iron ion binding / monooxygenase/ oxygen binding	258114_at	-0.0967853	-1.24249	0.000147869	0.00405281	6.57942	6.28049	6.59294	6.4684	6.3066	8.09031	7.58456	7.52204	6.18826	6.68824	6.59294
At4g22950	GL19__AGL19 (AGAMOUS-LIKE 19); transcription factor	254286_at	-0.0991375	-1.40512	0.00137428	0.0172347	3.61062	3.60742	3.66172	3.5391	3.5158	5.67935	4.28572	4.67572	3.4165	3.46703	3.54192
At1g21010	unknown protein	262801_at	-0.100103	-1.13385	0.0020084	0.0218374	5.38966	5.56584	5.31757	5.03092	5.61759	6.47718	6.9526	7.21759	5.92116	5.34865	5.97601
At4g04180	AAA-type ATPase family protein	255317_at	-0.10745	-1.33753	7.55909e-05	0.0027239	6.93358	6.3947	6.48676	6.36212	6.63301	7.91807	8.16186	7.79062	6.41649	6.90815	6.53332
At3g16180	proton-dependent oligopeptide transport (POT) family protein	258332_at	-0.112625	1.00953	4.7773e-05	0.002002	8.77703	9.0529	8.90818	8.65361	8.94654	7.92286	8.07478	8.23326	9.22981	9.00855	9.02115
At3g48410	hydrolase, alpha/beta fold family protein	252357_at	-0.115878	1.67791	1.8862e-06	0.000260753	8.606	8.41548	8.54331	8.34637	8.46506	7.04573	7.03943	6.89348	9.00873	8.35734	8.6463
At5g63180	pectate lyase family protein	247377_at	-0.119141	-1.23688	2.08594e-05	0.0011985	9.65131	9.47587	9.65756	9.37844	9.57311	10.8458	10.7161	11.2442	9.67489	9.58548	9.83509
At3g46640 At5g59570	LUX__PCL1 (PHYTOCLOCK 1); DNA binding / transcription factor	252475_s_at	-0.121905	-1.13595	0.0262142	0.119506	6.78075	7.4728	6.89156	6.56069	7.29224	7.60884	8.2048	6.72734	6.06696	6.58	6.48616
At4g23050	protein kinase, putative	254269_at	-0.122178	-1.06234	1.59629e-05	0.00100584	6.28498	6.16428	6.22133	5.88743	6.31528	7.49414	7.63025	7.60524	6.60753	6.42881	6.50628
At4g18920	unknown protein	254607_at	-0.122931	-2.05028	0.000311643	0.00642088	9.09814	9.62853	9.32174	8.91806	9.53501	9.94223	9.31652	8.48195	6.97621	7.51366	7.09997
At4g08300	nodulin MtN21 family protein	255127_at	-0.122991	-1.37774	6.10705e-05	0.00237597	6.38455	6.48402	6.0533	6.01392	6.35468	6.5243	6.28792	5.9945	4.71572	5.15913	4.79863
At1g22440	alcohol dehydrogenase, putative	261930_at	-0.124023	-1.28748	5.09456e-05	0.00210139	6.04789	6.11672	6.16508	5.9084	6.06335	6.97436	6.69895	7.22807	5.45998	5.56849	6.01045
257412_at	0	257412_at	-0.124227	-1.00928	0.00978965	0.0626661	4.74426	4.70813	4.98237	5.05566	4.31906	4.9851	5.21343	5.81244	3.96018	4.70813	4.31482
At5g37890	seven in absentia (SINA) protein, putative	249592_at	-0.124822	1.63509	6.79629e-07	0.000134589	7.06926	7.1195	6.95307	6.78349	7.06142	5.55548	5.81327	5.95716	7.55985	7.36587	7.30547
At1g61180 At1g61190 At1g61300 At1g61310	disease resistance protein (CC-NBS-LRR class), putative	264885_s_at	-0.125141	-1.57352	1.23796e-05	0.000858291	3.25981	3.26362	3.50913	3.16949	3.2686	4.92257	5.37811	4.59104	3.42204	3.43411	3.31501
At1g32450	NRT1.5 (NITRATE TRANSPORTER 1.5); nitrate transmembrane transporter/ transporter	260693_at	-0.12818	-1.28302	0.000191959	0.00476025	5.04509	5.11398	5.07973	4.83351	5.06933	6.71509	6.64072	6.52214	5.22613	4.94759	5.85516
At2g44260	unknown protein	267343_at	-0.131347	-1.13056	0.0181684	0.0935279	10.0602	9.61872	9.78348	9.7805	9.59844	10.1473	9.65136	9.17425	7.85421	9.23431	8.49271
At5g15750	RNA-binding S4 domain-containing protein	246527_at	-0.132829	1.0176	0.000572772	0.00951561	10.1486	9.89904	10.2299	9.79056	10.1288	8.36381	8.92304	8.9582	9.718	9.929	9.65084
At5g13180	ANAC083 (ARABIDOPSIS NAC DOMAIN CONTAINING PROTEIN 83); transcription factor	245987_at	-0.133472	-1.03755	0.0019387	0.0214376	8.15283	8.14335	8.1714	8.09942	7.94536	8.9841	9.08864	8.35769	7.49897	8.18664	7.63216
At5g03180	zinc finger (C3HC4-type RING finger) family protein	250938_at	-0.135637	-1.03898	0.00218353	0.022984	6.87091	6.93539	6.70544	6.47556	6.92766	8.82075	8.08969	8.01634	7.17997	7.11716	7.5127
At3g50220	unknown protein	252211_at	-0.138111	-1.57241	0.000532956	0.00903174	4.35196	4.21923	4.2243	4.22504	4.02906	6.61918	6.02044	5.22046	4.34512	4.44577	4.35196
At4g33070	pyruvate decarboxylase, putative	253416_at	-0.141364	1.64305	0.000468207	0.0082661	8.77581	8.43666	8.63796	8.15115	8.79974	7.04951	6.72019	6.24232	8.88362	8.03867	8.01886
At5g15360	unknown protein	250135_at	-0.141488	-3.36325	1.42207e-09	2.71296e-06	5.47761	5.71546	5.39405	5.51653	5.25858	8.35463	8.63468	8.58531	5.14418	4.95127	5.38944
At2g45290	transketolase, putative	245089_at	-0.146381	-1.21176	0.00207003	0.0222829	9.48356	9.33304	9.16767	9.05807	9.30534	9.80983	9.64453	8.70925	8.08414	8.39673	8.04747
At4g12910	scpl20 (serine carboxypeptidase-like 20); serine-type carboxypeptidase	254791_at	-0.146406	-1.68031	0.000143476	0.00401064	7.2632	7.83448	7.54747	7.18914	7.61481	9.1565	9.17486	9.23247	7.67326	6.90933	7.94032
At4g08110	0	255181_at	-0.146498	1.18278	5.86568e-05	0.00230683	6.19305	5.89603	6.17957	5.94515	5.94097	4.46909	4.32941	4.86205	5.74069	5.55147	5.91672
At1g62630 At1g63360	disease resistance protein (CC-NBS-LRR class), putative	265109_s_at	-0.158022	-1.29207	8.00211e-06	0.000663738	4.56205	4.56292	4.59357	4.48372	4.34593	5.95071	5.66957	5.53605	4.29425	4.6683	4.31755
At3g15280	unknown protein	257059_at	-0.159532	1.05814	0.00118418	0.0155567	7.00041	6.83712	6.98087	7.00041	6.55946	7.29136	6.57731	6.9796	7.89463	7.7966	8.33146
At4g14965	AtMAPR4 (Arabidopsis thaliana membrane-associated progesterone binding protein 4); heme binding	245366_at	-0.161539	-0.974214	2.84461e-05	0.00144511	7.64834	7.5217	7.58485	7.40032	7.44653	8.47499	8.54298	8.35128	7.61561	7.2378	7.59319
At5g13330	Rap2.6L (related to AP2 6L); DNA binding / transcription factor	250287_at	-0.163503	-1.20011	0.00219227	0.0230123	7.35799	7.49739	7.56272	7.28858	7.32981	8.09644	8.19563	7.42257	6.16757	7.12988	6.81686
At4g29200	beta-galactosidase	253707_at	-0.164518	-5.9187	2.82338e-09	4.95394e-06	4.40315	4.50537	4.81865	4.70434	4.11807	9.83872	10.6992	11.0328	4.66973	4.71834	4.42656
At3g58740	CSY1 (CITRATE SYNTHASE 1); citrate (SI)-synthase/ transferase, transferring acyl groups, acyl groups converted into alkyl on transfer	251540_at	-0.166141	1.02547	0.00332233	0.030223	10.6862	10.9113	10.385	10.2195	10.7698	8.09521	8.73788	8.0295	9.56326	9.16593	9.20979
At1g02220	ANAC003 (Arabidopsis NAC domain containing protein 3); transcription factor	264148_at	-0.167918	-1.40635	0.000118826	0.00356634	3.64057	3.75692	3.5588	3.36984	3.59852	5.22004	4.86568	4.3649	3.66035	3.19372	3.3775
At5g05140	transcription elongation factor-related	250809_at	-0.16876	-1.29614	0.00805721	0.0548577	5.35931	5.20987	5.08495	5.09154	5.00703	6.06646	6.4842	4.90553	4.62765	4.19639	4.74373
At4g05050	UBQ11 (UBIQUITIN 11); protein binding	255257_at	-0.170524	5.06944	2.81319e-08	1.60422e-05	12.5642	12.4282	12.4507	12.3566	12.2644	7.86353	6.86917	6.35627	11.8898	12.268	12.1395
At1g01070	nodulin MtN21 family protein	261576_at	-0.174168	-1.36609	0.00011612	0.00351286	8.28857	8.13584	8.45976	8.16958	8.07153	9.03568	8.79086	8.98395	7.15367	8.04052	7.51803
252690_at	0	252690_at	-0.178283	-1.62127	1.22957e-05	0.000858291	4.24806	4.145	3.82144	4.06991	3.71652	5.62038	5.80437	6.28011	4.24806	4.32872	4.26428
At5g18120	ATAPRL7 (APR-like 7)	250030_at	-0.181019	-1.15034	0.000659564	0.0104404	9.05679	9.23632	8.9862	8.85101	8.97316	9.73851	9.90028	9.01599	8.57505	8.23562	8.3931
At2g35075	unknown protein	266543_at	-0.181514	-0.977435	0.000902781	0.0128665	4.90212	5.28775	4.98717	4.98717	4.76783	5.935	5.90262	5.26284	4.76333	4.63151	4.77331
At5g45880	pollen Ole e 1 allergen and extensin family protein	248926_at	-0.18187	-0.974387	0.00311056	0.0288448	5.81055	5.88248	6.05977	6.06095	5.4105	6.48668	6.19645	6.97884	5.43161	5.56379	5.7434
At2g02810	ATUTR1__UTR1 (UDP-GALACTOSE TRANSPORTER 1); UDP-galactose transmembrane transporter/ UDP-glucose transmembrane transporter/ pyrimidine nucleotide sugar transmembrane transporter	267483_at	-0.184313	-1.59366	2.42781e-05	0.00128287	8.21597	8.20481	8.20294	7.79752	8.24967	9.59048	9.76818	9.02555	8.04865	7.72026	7.83432
At1g68250	unknown protein	260458_at	-0.18577	-1.51328	0.00453417	0.037203	4.10627	4.185	4.55039	4.37393	3.81564	6.52163	4.80422	5.75241	4.13205	4.09314	4.31324
At2g40010	60S acidic ribosomal protein P0 (RPP0A)	267349_at	-0.187255	2.16785	1.58622e-07	4.75744e-05	6.25519	6.30782	5.88224	5.82577	6.09655	4.45793	4.68583	4.84031	6.98386	6.73818	6.76558
At5g54730	AtATG18f	248124_at	-0.187336	-1.0404	7.22143e-05	0.00263132	7.88422	7.82463	8.04183	7.73597	7.72314	8.75107	8.62503	8.59757	7.34032	7.92151	7.59065
At5g03420	FUNCTIONS IN: molecular_function unknown; INVOLVED IN: biological_process unknown; LOCATED IN: cellular_component unknown; EXPRESSED IN: 22 plant structures; EXPRESSED DURING: 13 growth stages; BEST Arabidopsis thaliana protein match is: 5'-AMP-activated protein kinase-related (TAIR:AT1G27070.1); Has 1365 Blast hits to 895 proteins in 182 species: Archae - 6; Bacteria - 436; Metazoa - 414; Fungi …	250946_at	-0.18926	1.11527	0.000324764	0.00654404	6.52606	6.66883	6.39374	6.07466	6.60591	5.84279	5.61477	5.19134	6.74173	6.62385	6.62913
At5g44050	MATE efflux family protein	249071_at	-0.190749	-1.11437	0.000153017	0.00414	4.08047	4.04754	4.02908	4.10087	3.62236	4.81487	5.11293	5.42848	3.90044	4.03225	4.08047
At1g04360	zinc finger (C3HC4-type RING finger) family protein	263650_at	-0.194225	-1.30505	0.00383187	0.0331457	7.93393	8.47855	8.20414	7.94513	8.0775	8.42843	8.46594	7.81943	6.21945	7.44813	7.13106
At1g72100	late embryogenesis abundant domain-containing protein / LEA domain-containing protein	256338_at	-0.196602	-1.13526	0.00334389	0.030376	7.4811	7.10422	7.59554	7.35968	7.03435	8.51058	7.83335	7.64503	6.73529	7.27934	6.56855
At2g41740	ATVLN2__VLN2 (VILLIN 2); actin binding	260521_at	-0.199283	-1.11504	5.91991e-05	0.0023182	7.14661	6.76804	6.94185	6.93016	6.57561	7.87858	7.62004	7.70017	6.78973	6.42078	6.64315
At5g41960	unknown protein	249285_at	-0.203268	1.43517	2.51363e-06	0.000318533	7.94288	8.28225	8.17431	7.74111	8.11864	6.35305	6.26008	6.14724	7.68825	7.57608	7.80153
At1g16540	ATABA3_LOS5_SIR3__ABA3 (ABA DEFICIENT 3); Mo-molybdopterin cofactor sulfurase/ selenocysteine lyase	246325_at	-0.203768	-1.45986	0.00464933	0.0377944	6.29114	6.2856	6.15588	5.59822	6.48266	7.02294	6.44534	5.57387	5.22015	4.59501	4.84743
At1g19230	respiratory burst oxidase protein E (RbohE) / NADPH oxidase	256011_at	-0.205923	-1.26598	0.0151778	0.0835351	7.8845	7.96264	8.24241	7.71629	7.93157	8.20395	8.5564	7.17775	6.99884	7.12377	6.01755
At4g13950	RALFL31 (ralf-like 31); signal transducer	245310_at	-0.20905	1.48754	0.000114568	0.00348905	8.27527	8.0441	8.33819	7.78739	8.23288	6.36567	6.88725	6.01668	7.71411	7.94531	8.07279
At2g42950	unknown protein	265269_at	-0.21094	-1.23575	0.000891958	0.0127879	7.72996	7.60589	7.69975	7.51057	7.42462	8.92536	8.7181	7.83278	7.14622	7.3185	7.30429
At2g20070	FUNCTIONS IN: molecular_function unknown; LOCATED IN: endomembrane system; BEST Arabidopsis thaliana protein match is: LCR81 (Low-molecular-weight cysteine-rich 81) (TAIR:AT2G25295.1); Has 5 Blast hits to 5 proteins in 1 species: Archae - 0; Bacteria - 0; Metazoa - 0; Fungi - 0; Plants - 5; Viruses - 0; Other Eukaryotes - 0 (source: NCBI BLink).	265579_at	-0.211424	-1.04519	0.0186072	0.0949082	5.48686	5.31239	5.44737	5.49681	4.91141	5.85835	5.90941	7.17293	5.08611	5.37619	5.34281
At4g20480	unknown protein	254481_at	-0.214643	4.90887	2.02162e-10	9.22262e-07	10.6187	10.8856	10.4946	10.3488	10.5545	5.37031	5.28921	5.94419	10.55	10.4456	10.3347
At5g34940	AtGUS3 (Arabidopsis thaliana glucuronidase 3); beta-glucuronidase	255860_at	-0.214644	1.09777	7.18423e-05	0.00263132	8.21007	7.86323	8.29691	7.85052	7.967	6.52082	6.91504	6.6033	7.87553	7.85491	7.60206
At2g46080	INVOLVED IN: biological_process unknown; EXPRESSED IN: 23 plant structures; EXPRESSED DURING: 13 growth stages; BEST Arabidopsis thaliana protein match is: BPS1 (BYPASS 1) (TAIR:AT1G01550.2); Has 94 Blast hits to 83 proteins in 14 species: Archae - 0; Bacteria - 2; Metazoa - 1; Fungi - 0; Plants - 91; Viruses - 0; Other Eukaryotes - 0 (source: NCBI BLink).	266557_at	-0.214711	-1.53712	0.00036098	0.00700167	8.69857	8.73158	8.43481	8.28049	8.5334	10.0723	10.0348	9.08042	8.46212	7.89095	8.22313
At3g01470 At3g01472	ATHB1_HAT5_HD-ZIP-1__ATHB-1 (ARABIDOPSIS THALIANA HOMEOBOX 1); DNA binding / protein homodimerization/ sequence-specific DNA binding / transcription activator/ transcription factor	259165_at	-0.215696	-0.969782	0.0071414	0.0505886	6.71715	6.06402	6.6806	6.40815	6.13497	6.38683	6.086	6.81731	5.17499	5.83734	5.36847
At1g34670	AtMYB93 (myb domain protein 93); DNA binding / transcription factor	262406_at	-0.216595	-1.1399	0.001501	0.018195	4.1739	4.35504	4.49773	4.18148	4.06978	5.28638	4.75717	4.46269	3.51847	4.12707	3.44101
At4g39675	unknown protein	252882_at	-0.216976	-2.1054	0.000855663	0.0124977	7.65133	7.34487	8.32158	7.92367	7.18757	7.85774	7.14075	8.30154	4.97051	5.9538	6.05952
At1g24800 At1g24881 At1g25055 At1g25141 At1g25211	CONTAINS InterPro DOMAIN/s: Cyclin-like F-box (InterPro:IPR001810), F-box associated (InterPro:IPR006527), F-box associated type 1 (InterPro:IPR017451); BEST Arabidopsis thaliana protein match is: unknown protein (TAIR:AT1G25211.1); Has 745 Blast hits to 722 proteins in 30 species: Archae - 0; Bacteria - 0; Metazoa - 0; Fungi - 0; Plants - 743; Viruses - 0; Other Eukaryotes - 2 (source: NCBI BLin…	245651_s_at	-0.217012	1.77257	5.11499e-08	2.30109e-05	10.9053	11.1061	11.2189	10.9057	10.8138	8.97472	8.98292	9.00826	10.6302	10.7641	10.8893
At4g12880	plastocyanin-like domain-containing protein	254789_at	-0.217095	-1.39735	6.02724e-06	0.000558867	6.85406	6.50092	6.90377	6.55021	6.52144	7.95768	7.93144	8.06208	6.40299	6.50208	6.85406
At5g08120	ATMBP2C__MBP2C (MICROTUBULE BINDING PROTEIN 2C); protein binding	250548_at	-0.217419	-1.12988	0.000206412	0.00494566	6.71599	6.75259	6.54633	6.20549	6.70294	7.97928	7.96193	7.48324	6.83054	6.48554	6.71872
At4g34320	unknown protein	253289_at	-0.220123	-1.3732	0.000401554	0.00751483	7.92416	8.00148	8.08798	7.81042	7.75841	8.62258	8.05185	8.20674	6.34546	7.31507	7.10105
At1g33970	avirulence-responsive protein, putative / avirulence induced gene protein, putative / AIG protein, putative	255980_at	-0.220356	-1.04787	0.000496127	0.00861237	8.35656	8.49003	8.31603	7.95464	8.37973	8.9821	8.89011	8.35896	7.9096	7.56728	7.61066
At3g07610	IBM1 (increase in bonsai methylation 1); histone demethylase(H3-K9 specific) / transcription factor	259252_at	-0.224048	-1.15466	0.0149706	0.0827422	5.12937	5.73871	5.24291	4.79315	5.49941	6.47666	6.38147	5.42905	4.84523	5.42905	4.54892
At5g15790	zinc finger (C3HC4-type RING finger) family protein	246520_at	-0.224264	-1.04789	0.00828872	0.0559035	5.29216	5.15455	5.1733	4.75578	5.20903	5.99919	6.36743	5.31595	5.1733	4.97107	4.39454
At3g50630	ICK2__KRP2 (KIP-RELATED PROTEIN 2); cyclin-dependent protein kinase inhibitor/ kinase inhibitor/ protein binding	252180_at	-0.225375	-1.33009	0.000324049	0.00653541	6.82058	7.14056	6.76763	6.60079	6.76763	7.12427	7.96265	7.12616	6.25516	6.04889	5.91876
At1g48670	auxin-responsive GH3 family protein	256138_at	-0.22555	-1.19849	9.92243e-05	0.00322868	3.76169	3.81392	3.46574	3.59543	3.31436	4.38462	4.98181	4.93177	3.47812	3.59008	3.63454
At5g13220	AT5G13220_JAS1_TIFY 9_TIFY9__JAZ10 (JASMONATE-ZIM-DOMAIN PROTEIN 10)	250292_at	-0.227328	-1.48138	0.000748001	0.0113898	6.60147	7.14675	6.55369	6.25908	6.82087	7.66191	7.65986	6.73139	6.02697	5.71586	5.86619
At2g29090	CYP707A2; (+)-abscisic acid 8'-hydroxylase/ oxygen binding	266778_at	-0.227338	-1.65336	0.000546232	0.00921565	6.71567	6.59115	6.7586	6.7586	6.16368	7.70361	7.51127	8.32309	5.55723	6.48129	6.53935
At3g29190	lyase/ magnesium ion binding	257776_at	-0.230354	-1.76394	5.37116e-06	0.000514773	9.0302	9.1669	9.12658	9.00861	8.74647	9.87932	9.84445	9.9174	7.70251	8.53529	8.11154
At4g10260	pfkB-type carbohydrate kinase family protein	255806_at	-0.230798	-1.86855	9.15422e-06	0.000715095	5.97831	6.00994	5.85924	5.85924	5.57749	7.59864	7.28173	6.6755	5.397	5.17921	5.374
At3g62460 At3g62530	INVOLVED IN: biological_process unknown; LOCATED IN: mitochondrion; EXPRESSED IN: male gametophyte; EXPRESSED DURING: M germinated pollen stage; CONTAINS InterPro DOMAIN/s: Protein of unknown function DUF537 (InterPro:IPR007491); BEST Arabidopsis thaliana protein match is: PBS lyase HEAT-like repeat-containing protein (TAIR:AT3G62530.1); Has 68 Blast hits to 66 proteins in 5 species: Archae - 0; …	251241_s_at	-0.23089	2.72457	0.000101032	0.00325762	9.91035	10.2075	9.52853	9.11738	10.1851	7.36179	7.31188	6.20309	10.2544	9.35764	9.43848
At1g65980	TPX1 (thioredoxin-dependent peroxidase 1); antioxidant/ oxidoreductase	261919_at	-0.233199	2.97845	6.58111e-09	7.34144e-06	12.76	12.3573	12.6783	12.4074	12.3233	9.39463	9.06505	9.61488	12.308	12.3938	12.308
At5g20230	BCB__ATBCB (ARABIDOPSIS BLUE-COPPER-BINDING PROTEIN); copper ion binding / electron carrier	246099_at	-0.233453	-0.980969	0.000279782	0.0059699	5.69113	5.80959	5.66941	5.71629	5.26356	6.22558	6.42789	6.79175	5.51011	5.55525	5.43695
At3g06420	ATG8H (autophagy 8h); microtubule binding	258880_at	-0.236429	-1.00415	0.0202684	0.100352	9.60603	9.73893	9.94941	9.49144	9.56527	10.2096	9.13516	9.83092	8.16462	9.29302	8.70563
At5g39520	unknown protein	249454_at	-0.23671	-2.15561	2.14185e-06	0.000282403	7.84647	8.33705	7.91151	7.71938	7.87056	9.35559	9.2932	9.12608	6.63943	7.31453	7.35408
At2g19120 At4g30100	tRNA-splicing endonuclease positive effector-related	267489_s_at	-0.23793	-1.2307	0.0131851	0.0762796	5.25131	5.18801	5.04287	4.71359	5.13202	6.5453	6.92022	5.25981	5.02592	5.15634	4.85097
At4g30730 At4g30750	unknown protein	253596_s_at	-0.240547	0.990675	0.000468975	0.00826686	7.78779	7.72227	7.75752	7.32407	7.70655	6.61308	6.15757	6.12474	7.21171	7.56723	7.08847
At3g04060	anac046 (Arabidopsis NAC domain containing protein 46); transcription factor	258813_at	-0.244614	-1.30468	0.0020095	0.0218374	6.13707	6.31246	6.20672	6.04182	5.90645	6.79259	7.04517	6.39338	4.71819	5.80914	5.78975
At4g33300	ADR1-L1 (ADR1-like 1); ATP binding / protein binding	253377_at	-0.247065	1.20081	3.81039e-05	0.00174329	7.85545	7.83455	7.90344	7.61979	7.61504	6.32815	6.64037	6.98508	7.8004	8.01187	7.74376
252156_at	0	252156_at	-0.248476	-1.04612	0.000133748	0.00383747	5.02913	5.12194	5.17808	4.57877	5.14371	5.76531	5.64227	5.67908	4.42108	4.83491	4.69233
At4g16950	RPP5 (RECOGNITION OF PERONOSPORA PARASITICA 5); nucleotide binding	245456_at	-0.250125	-1.43826	0.000322295	0.00652312	6.29969	6.57516	6.29969	6.12893	6.15385	7.69705	7.34206	6.77809	6.25211	5.6221	5.62821
At3g60410	unknown protein	251375_at	-0.252479	-1.0368	0.025823	0.118254	5.70582	6.18314	5.70582	5.37398	5.85092	6.15359	6.83994	5.35288	5.36322	5.07177	4.801
At2g26670	ATHO1_GUN2_HO1_HY6__TED4 (REVERSAL OF THE DET PHENOTYPE 4); heme oxygenase (decyclizing)	267617_at	-0.255591	-1.0445	0.00127892	0.0163829	10.1658	10.2393	10.0246	9.95653	9.81872	10.1206	9.87831	9.47766	8.51572	9.22737	8.60001
At3g50830	ATCOR413-PM2__COR413-PM2 (COLD-REGULATED 413-PLASMA MEMBRANE 2)	252135_at	-0.257173	-2.17093	2.36132e-08	1.45572e-05	8.44605	8.54375	8.75475	8.29194	8.35675	10.0511	10.1438	10.2925	8.03261	8.14225	7.79979
At1g03550	secretory carrier membrane protein (SCAMP) family protein	264835_at	-0.261435	1.78244	7.80932e-08	2.92017e-05	6.99751	6.99397	7.08949	6.6714	6.85971	4.65206	4.51334	4.67974	6.60753	6.33496	6.24996
At3g55470	C2 domain-containing protein	251790_at	-0.261906	-2.22062	6.1696e-09	7.34144e-06	6.24052	6.24539	6.39848	5.95953	6.10626	8.09812	8.35009	8.18334	6.14064	5.91295	5.9161
At5g62100	ATBAG2 (ARABIDOPSIS THALIANA BCL-2-ASSOCIATED ATHANOGENE 2)	247461_at	-0.269307	-1.2577	5.64429e-05	0.00225385	8.33859	8.7494	8.29302	8.08232	8.29974	8.80346	8.43301	8.22573	7.29014	7.24675	7.15223
At3g44630	disease resistance protein RPP1-WsB-like (TIR-NBS-LRR class), putative	252648_at	-0.269482	1.13838	2.49282e-06	0.00031766	4.77486	4.51712	4.75222	4.50167	4.32217	3.45501	3.33065	3.35843	4.58398	4.42632	4.54892
At1g65420	unknown protein	264161_at	-0.270768	-0.978413	5.90296e-05	0.0023175	7.02322	7.05188	7.08808	6.72623	6.84102	7.69623	7.53525	8.04888	6.86527	6.81804	6.6618
At1g23390	kelch repeat-containing F-box family protein	262986_at	-0.280257	-1.08886	0.0123031	0.0728732	7.37688	7.59608	7.40004	7.32936	7.02547	8.44216	9.09598	9.22418	7.32692	7.59608	8.57275
At1g33790	jacalin lectin family protein	262001_at	-0.282324	-1.01682	0.00887324	0.0587574	6.60383	6.37768	6.53287	6.34941	6.09553	8.30193	7.28009	7.03375	6.37928	6.58617	6.59986
At2g34600	TIFY5B__JAZ7 (JASMONATE-ZIM-DOMAIN PROTEIN 7)	266901_at	-0.282894	-1.45558	0.00193303	0.0214224	4.68643	4.60758	4.5119	4.26276	4.37539	5.94406	4.55001	5.70929	3.71034	3.88427	4.24202
At5g07680	ANAC079_ATNAC4__ANAC080 (ARABIDOPSIS NAC DOMAIN CONTAINING PROTEIN 80); transcription factor	250597_at	-0.283736	-1.19357	0.0031592	0.0291511	10.889	11.0527	10.857	10.6881	10.6102	10.6908	10.8692	10.4957	8.81483	10.1472	9.51287
At3g05160 At3g05165	sugar transporter, putative	259310_s_at	-0.284093	-1.3113	0.000316458	0.00646231	9.11511	9.14949	9.0054	8.58387	9.02795	9.67632	9.3751	8.71718	7.95162	7.85534	8.02774
At2g24190	short-chain dehydrogenase/reductase (SDR) family protein	266015_at	-0.288832	1.63026	2.63579e-05	0.00137266	7.00954	7.31884	6.96099	6.75348	6.86177	5.39023	5.79274	5.34017	7.54001	6.7678	7.1061
At4g31080	unknown protein	253577_at	-0.29189	-1.02595	0.0214866	0.104374	5.60836	6.21072	5.5646	5.49978	5.50555	6.43478	7.03076	5.57404	5.53643	5.13451	5.2908
At1g28590	lipase, putative	262740_at	-0.292627	1.09242	3.91561e-05	0.00178273	9.60678	9.58863	9.69024	9.39705	9.2748	7.39047	7.27929	7.763	8.43946	8.77266	8.49789
At2g19800	MIOX2 (MYO-INOSITOL OXYGENASE 2); inositol oxygenase	266693_at	-0.294212	-1.05972	0.00218603	0.0229891	4.84961	4.44474	4.85407	4.58321	4.26065	5.33657	5.35983	5.99306	4.1059	4.65841	4.746
At2g48030	endonuclease/exonuclease/phosphatase family protein	265771_at	-0.295376	-1.58544	2.28723e-05	0.00123816	4.96547	5.42314	5.2066	4.5621	5.24396	7.03105	7.42462	7.00839	5.52273	5.54385	5.64116
At1g72420	FUNCTIONS IN: molecular_function unknown; INVOLVED IN: biological_process unknown; LOCATED IN: cellular_component unknown; EXPRESSED IN: 22 plant structures; EXPRESSED DURING: 13 growth stages; CONTAINS InterPro DOMAIN/s: NADH:ubiquinone oxidoreductase complex I intermediate-associated protein 30 (InterPro:IPR013857); BEST Arabidopsis thaliana protein match is: auxin-induced-related / indole-3-ac…	260446_at	-0.296258	-0.992651	0.000825059	0.0121946	5.83663	5.81781	5.78522	5.51356	5.52035	6.83393	6.64474	6.10737	5.83663	5.4583	5.31316
At5g66930	unknown protein	247045_at	-0.297767	-1.04614	0.0089657	0.059226	9.19759	9.75249	9.33099	9.0363	9.22222	9.76335	9.58691	8.55392	8.21229	8.38592	8.16754
At1g50640	ATERF3__ERF3 (ETHYLENE RESPONSIVE ELEMENT BINDING FACTOR 3); DNA binding / protein binding / transcription factor/ transcription repressor	261874_at	-0.307134	-1.23022	0.000395736	0.00746235	5.85472	6.45048	5.79314	5.37337	6.07792	6.84147	7.06848	6.80224	5.60728	5.65891	5.75535
At1g68050 At5g23410 At5g42730	ADO3__FKF1 (FLAVIN-BINDING, KELCH REPEAT, F BOX 1); signal transducer/ two-component sensor/ ubiquitin-protein ligase	259990_s_at	-0.308476	2.62184	0.000107746	0.00339385	9.82106	9.96589	10.2244	9.92408	9.46656	5.55074	6.22953	7.28821	8.52729	9.23221	9.1745
At4g10020	AtHSD5 (hydroxysteroid dehydrogenase 5); binding / catalytic/ oxidoreductase	255007_at	-0.308909	-1.24565	0.00443357	0.0365221	11.3494	11.502	11.119	11.0145	11.0145	12.1999	12.0982	10.878	10.3343	10.6527	10.4521
At2g40110	yippee family protein	265720_at	-0.310257	-1.01666	0.00440923	0.0363841	10.1169	9.92933	10.1304	9.86524	9.632	10.7187	9.57878	9.86022	9.01093	8.92182	9.175
At4g04840	methionine sulfoxide reductase domain-containing protein / SeIR domain-containing protein	255298_at	-0.310302	-1.56619	2.28494e-05	0.00123816	11.8997	11.9762	12.0923	11.6791	11.6791	11.8034	11.7878	11.6791	10.0017	10.7103	9.8598
At4g34180	cyclase family protein	253273_at	-0.311978	-1.00534	0.0137334	0.0783773	11.3449	11.0342	10.96	10.5156	11.0865	11.6947	11.5164	10.6562	10.4547	10.5504	9.84615
At3g58070	GIS (GLABROUS INFLORESCENCE STEMS); nucleic acid binding / transcription factor/ zinc ion binding	251586_at	-0.312133	1.13352	0.000111523	0.00345872	6.84234	6.95362	6.89932	6.65883	6.51376	6.19698	6.44771	6.21347	7.03246	7.75217	7.47409
At5g05110	cysteine protease inhibitor, putative / cystatin, putative	250811_at	-0.314537	-1.27546	1.51456e-05	0.000978368	9.59363	9.79346	9.56578	9.24376	9.42908	10.2162	9.84638	9.64475	8.68012	8.68307	8.51779
At1g03905	ABC transporter family protein	265093_at	-0.318092	-1.67388	1.24001e-06	0.000198965	6.60981	6.63199	6.7517	6.37187	6.32095	7.45393	6.99948	7.41787	5.37261	5.72157	5.75546
At2g35820	unknown protein	263947_at	-0.31838	-2.11312	5.58082e-06	0.000530411	8.00038	7.77465	7.56034	7.18772	7.73243	9.94854	10.5274	9.73254	8.10867	7.89364	7.8668
At2g47120	short-chain dehydrogenase/reductase (SDR) family protein	266762_at	-0.318999	-1.45858	0.00131298	0.0167034	9.63149	9.44342	9.488	9.03867	9.36528	10.0345	10.1674	8.96652	7.88574	8.50344	8.40355
At2g29370	tropinone reductase, putative / tropine dehydrogenase, putative	266275_at	-0.319222	-1.10013	0.000385848	0.00732213	7.02432	7.49668	7.32588	6.82044	7.10571	7.97329	7.99761	8.09618	7.04367	6.50738	7.21566
At1g49660	AtCXE5 (Arabidopsis thaliana carboxyesterase 5); carboxylesterase	261607_at	-0.32402	-1.11135	3.41737e-05	0.00162911	7.39477	7.48014	7.53035	7.00358	7.28522	8.32975	8.3976	7.88488	7.1508	7.06435	7.06304
At4g37870	PEPCK__PCK1 (PHOSPHOENOLPYRUVATE CARBOXYKINASE 1); ATP binding / phosphoenolpyruvate carboxykinase (ATP)/ phosphoenolpyruvate carboxykinase/ purine nucleotide binding	253041_at	-0.324467	1.06587	0.00291243	0.0277612	10.8237	10.8086	10.529	10.3296	10.4624	9.36654	9.24608	8.34798	10.2776	9.87835	10.0022
At1g02660	lipase class 3 family protein	260915_at	-0.325955	-0.978945	0.000153389	0.0041406	7.9986	7.87854	7.93377	7.76241	7.45961	8.38866	8.15681	7.8925	7.00944	7.37309	7.1186
At3g10740	ARAF_ARAF1_ATASD1__ASD1 (ALPHA-L-ARABINOFURANOSIDASE 1); alpha-N-arabinofuranosidase/ hydrolase, acting on glycosyl bonds / xylan 1,4-beta-xylosidase	258774_at	-0.327863	-1.24794	9.76491e-05	0.00320025	9.14004	9.04187	9.26889	8.68772	8.95709	10.2666	10.1343	10.5099	8.70886	9.03482	9.42329
At1g18840	IQD30; calmodulin binding	261421_at	-0.328661	-0.96556	0.016851	0.0889403	9.22141	9.3427	8.86594	8.68639	8.94298	9.86287	10.1191	8.84388	8.87882	8.60338	8.44697
At1g61563 At1g61566	RALFL8 (ralf-like 8); signal transducer	265007_s_at	-0.331243	-1.55591	2.27627e-05	0.00123816	4.79076	4.93987	4.93444	4.56141	4.55282	5.55381	5.95896	6.40664	4.61691	4.32175	4.31303
At2g15790	CYP40__SQN (SQUINT); peptidyl-prolyl cis-trans isomerase	265483_at	-0.331911	-1.69147	2.64561e-07	7.18409e-05	5.28118	5.11642	5.02456	4.70746	4.91015	6.3891	6.66817	6.42537	4.81616	4.94515	4.6469
At5g43500	ATARP9 (ACTIN-RELATED PROTEIN 9); protein binding	249127_at	-0.332814	1.4791	1.18816e-05	0.000839071	6.99645	6.8213	7.09859	6.63925	6.63935	5.36697	5.56681	5.48452	7.05165	6.54952	7.25444
At1g65280	heat shock protein binding	264156_at	-0.333357	-1.19931	0.00306884	0.0286417	6.77256	6.77256	7.1115	6.77256	6.3318	7.01677	6.75105	7.74598	5.53467	6.11797	6.26322
At1g17290 At1g72330	AlaAT1 (ALANINE AMINOTRANSFERAS); ATP binding / L-alanine:2-oxoglutarate aminotransferase	260847_s_at	-0.33639	-1.09774	0.00532702	0.0414849	7.54257	7.06333	7.16143	6.67748	7.1613	8.13114	8.27934	7.18428	6.85077	6.58637	6.86441
At4g10030	hydrolase, alpha/beta fold family protein	255012_at	-0.340514	1.5276	2.01672e-05	0.00117052	9.39541	9.46846	9.30338	9.10946	8.98768	7.43129	6.92659	7.71598	9.09462	8.76801	8.79404
At2g44210	unknown protein	267367_at	-0.342262	-1.16535	0.00014586	0.00403901	6.46869	6.29751	6.24539	5.72632	6.26355	7.01797	7.10606	6.52462	5.72876	5.77528	5.64856
At1g29400	AML5 (ARABIDOPSIS MEI2-LIKE PROTEIN 5); RNA binding / nucleic acid binding / nucleotide binding	259769_at	-0.344782	-1.06333	0.0198297	0.0988666	9.11198	9.21439	9.02298	8.43307	9.11026	10.3896	10.3648	9.02298	8.88687	8.98839	8.71212
At3g51200	auxin-responsive family protein	252145_at	-0.34487	-1.54276	0.000420841	0.00772577	4.66341	4.68105	4.83088	4.41226	4.34823	5.6096	5.0768	6.35272	4.08355	4.3952	3.93208
At4g17870	FUNCTIONS IN: molecular_function unknown; INVOLVED IN: biological_process unknown; LOCATED IN: cellular_component unknown; EXPRESSED IN: 25 plant structures; EXPRESSED DURING: 15 growth stages; CONTAINS InterPro DOMAIN/s: Streptomyces cyclase/dehydrase (InterPro:IPR005031); BEST Arabidopsis thaliana protein match is: unknown protein (TAIR:AT5G46790.1); Has 177 Blast hits to 177 proteins in 18 spe…	254705_at	-0.350877	-1.13319	0.000445681	0.00802366	8.71183	8.70666	8.71183	8.29685	8.4216	9.61364	9.47048	9.48724	7.83132	8.72577	8.61469
At2g38360	PRA1.B4 (PRENYLATED RAB ACCEPTOR 1.B4)	267055_at	-0.351257	-1.1406	0.00122976	0.015947	9.41369	9.62502	9.46159	8.98386	9.31382	9.85055	10.299	9.31382	8.52259	8.96026	8.55871
At3g59580	RWP-RK domain-containing protein	251472_at	-0.352964	1.08418	0.0094204	0.0611667	6.7073	6.70897	7.04935	6.55843	6.37938	5.97194	5.05222	5.84541	6.40529	7.34233	6.37448
At3g02700	NC domain-containing protein	258491_at	-0.358736	-1.15673	3.46388e-05	0.00164264	8.34129	8.11731	8.13207	7.83273	7.84357	8.98356	9.04813	9.17571	7.63073	8.23954	7.86695
At1g80420	DNA repair protein, putative (XRCC1)	260279_at	-0.360388	-0.972403	0.00154097	0.0185192	6.18731	6.47718	5.84408	5.66798	5.95029	6.72113	7.17862	7.433	6.24575	6.13876	6.03103
At3g20660	AtOCT4 (Arabidopsis thaliana ORGANIC CATION/CARNITINE TRANSPORTER4); carbohydrate transmembrane transporter/ sugar:hydrogen symporter	256697_at	-0.362832	-1.38698	0.0148467	0.0824377	7.42102	7.42588	7.0883	6.67313	7.22467	9.03306	9.10475	7.33163	7.24678	7.1567	6.90502
At2g43530	trypsin inhibitor, putative	260541_at	-0.372253	-1.51141	0.000185995	0.00467458	9.00514	8.70454	9.23714	8.57195	8.64809	9.71214	9.56826	10.5066	8.40056	8.23004	8.62216
At1g49390	oxidoreductase, 2OG-Fe(II) oxygenase family protein	262416_at	-0.373188	1.10308	0.000184169	0.0046573	5.16846	5.49099	5.70996	5.34329	4.82328	3.88949	3.85397	4.09675	5.07614	5.18069	4.89262
At3g23090	FUNCTIONS IN: molecular_function unknown; INVOLVED IN: biological_process unknown; LOCATED IN: cellular_component unknown; EXPRESSED IN: inflorescence meristem, leaf apex, hypocotyl, flower, root; EXPRESSED DURING: petal differentiation and expansion stage; CONTAINS InterPro DOMAIN/s: Targeting for Xklp2 (InterPro:IPR009675); BEST Arabidopsis thaliana protein match is: WDL1 (TAIR:AT3G04630.3); Ha…	257761_at	-0.378622	-1.01749	0.00109833	0.0148269	10.7172	10.9228	10.3981	10.1772	10.4243	11.1671	10.6909	10.3339	9.76635	9.67154	9.70149
265974_at	0	265974_at	-0.384783	2.11523	2.84361e-06	0.000339397	6.03155	6.51723	5.9184	5.43605	6.10584	3.5482	3.66676	3.48914	5.78308	5.82051	5.44618
At1g71050	heavy-metal-associated domain-containing protein / copper chaperone (CCH)-related	259753_at	-0.389323	-1.40092	1.02584e-05	0.000759719	5.39155	5.36652	5.31033	4.81777	5.11585	6.86071	6.60783	6.24144	5.0916	5.31733	5.09828
At3g04200	germin-like protein, putative	258578_at	-0.390878	2.08856	1.1104e-05	0.000811801	10.2291	10.2491	10.1703	9.40039	10.2502	7.20793	7.25415	6.71991	9.23329	9.40039	8.814
At4g37000	ATRCCR__ACD2 (ACCELERATED CELL DEATH 2); red chlorophyll catabolite reductase	246194_at	-0.391477	2.99979	3.89561e-07	9.45306e-05	10.0748	10.2508	9.90079	9.64441	9.72356	7.4217	6.42199	7.06536	10.2483	9.95227	9.70785
At5g64440	AtFAAH (Arabidopsis thaliana fatty acid amide hydrolase); N-(long-chain-acyl)ethanolamine deacylase/ amidase	247262_at	-0.392367	-1.11083	0.00670862	0.0486717	9.04752	9.04381	8.89224	8.33436	8.86996	9.36071	9.52111	8.32987	8.26813	7.80666	7.80442
At4g27780	ACBP2 (ACYL-COA BINDING PROTEIN ACBP 2); acyl-CoA binding / lead ion binding	253840_at	-0.393977	-0.964135	0.000553382	0.00930187	9.25932	9.42769	9.25419	8.91472	8.9248	9.34495	9.27419	8.58004	8.06545	8.1219	8.11943
At3g15353	MT3 (METALLOTHIONEIN 3); copper ion binding	257054_at	-0.403757	-1.18321	2.53725e-06	0.000318699	9.80604	9.74092	9.72809	9.43439	9.27479	10.3167	10.2761	10.2277	8.89023	9.08281	9.29783
At1g31100	0	263698_at	-0.406042	-1.02917	0.00208318	0.0223716	7.11225	7.00451	7.42715	6.84028	6.71024	7.87856	7.24562	7.40663	6.36155	6.94519	6.13655
At4g02690	glutamate binding	255493_at	-0.407556	-2.02963	0.000288526	0.00612781	6.1756	5.90725	6.2567	5.82592	5.58533	8.3021	7.0499	6.86531	5.07259	5.74105	5.3148
At1g08420 At2g27210	kelch repeat-containing protein / serine/threonine phosphoesterase family protein	261743_s_at	-0.407599	-1.25286	0.018899	0.0959798	4.58386	4.51668	4.50982	3.78122	4.47715	5.94828	6.00096	4.55455	4.35971	4.68656	3.69895
At1g07410	ATRAB-A2B_RAB-A2B__ATRABA2B (ARABIDOPSIS RAB GTPASE HOMOLOG A2B); GTP binding / GTPase/ protein binding	261069_at	-0.411641	-1.06049	0.00994403	0.0633618	7.43272	7.73184	7.39201	6.8373	7.37712	8.45425	7.87265	7.18269	7.12087	6.61618	6.59107
At4g00440	unknown protein	255664_at	-0.416583	-0.989932	0.00296193	0.0280886	7.46094	7.58056	7.18549	6.88247	7.10236	7.08449	7.87147	7.27979	6.11909	6.8172	6.32966
At1g03310	ATISA2_BE2_DBE1_ISA2__isoamylase, putative / starch debranching enzyme, putative	264360_at	-0.417637	1.46807	0.000350214	0.00688061	8.42866	8.3402	8.55494	8.20043	7.84683	6.63827	7.0216	7.73484	8.41255	8.88537	8.501
At3g12960	unknown protein	257853_at	-0.418784	-2.35231	0.0108748	0.0673512	9.42413	8.94167	9.9511	9.31069	8.72968	11.9081	9.16946	10.5518	7.18363	8.69533	8.69349
At1g48660	auxin-responsive GH3 family protein	256139_at	-0.419246	-1.36192	0.000564471	0.00943957	6.52895	6.84186	6.58271	6.36074	6.10311	7.38296	7.61161	6.89933	5.51493	6.45728	5.83592
At1g14950	major latex protein-related / MLP-related	262828_at	-0.419445	-1.17377	0.00109746	0.0148269	13.4117	13.4034	13.3253	12.8673	13.0541	13.2505	13.0523	12.4349	11.5413	12.2134	11.4616
At5g09990	PROPEP5 (Elicitor peptide 5 precursor)	250485_at	-0.423142	-1.07115	0.0195339	0.0981263	4.01456	4.01682	4.10209	3.56854	3.67416	5.50078	3.77326	4.47663	3.58485	3.6462	3.30617
At5g56500	ATP binding / protein binding	248021_at	-0.423702	-1.03357	0.00869478	0.057906	7.51804	7.48346	7.3063	6.87933	7.14513	8.8605	8.39271	7.99943	8.01461	6.88075	7.25658
At3g44820	protein binding / signal transducer	246331_at	-0.423958	-1.06744	0.00099735	0.0138127	5.99191	6.51723	6.2154	5.71785	5.91727	6.52983	7.20074	6.37575	5.78643	5.58338	5.53417
At1g56300	DNAJ heat shock N-terminal domain-containing protein	256221_at	-0.426916	1.52357	6.4896e-05	0.00247953	10.2122	9.38046	9.82181	9.18416	9.5717	7.46381	7.06696	7.58055	8.94577	8.87963	8.85663
At4g28530	anac074 (Arabidopsis NAC domain containing protein 74); transcription factor	253774_at	-0.432259	-1.21286	3.00817e-06	0.000351879	6.54061	6.62314	6.50053	6.15394	6.09107	7.01781	6.76571	7.04305	5.54243	5.73867	5.90688
At1g17950	ATMYB52_BW52__MYB52 (MYB DOMAIN PROTEIN 52); DNA binding / transcription factor	255903_at	-0.434791	-1.30418	0.000297487	0.00623111	7.59922	7.95714	7.59304	7.26369	7.29966	7.91959	7.59769	7.08039	6.12196	6.5635	5.9997
At3g16200	unknown protein	258050_at	-0.43798	-0.980147	5.40716e-05	0.00219043	7.06926	6.93521	6.98449	6.35967	6.757	7.43269	7.61623	7.57102	6.45509	6.795	6.42941
At1g62620 At1g63370	flavin-containing monooxygenase family protein / FMO family protein	265108_s_at	-0.439806	-1.04772	4.13349e-05	0.00183822	9.27789	9.57473	9.26087	8.84893	9.01379	9.41479	9.53465	9.12545	8.15696	8.3296	8.44518
At2g17290	ATCDPK3__CPK6 (CALCIUM-DEPENDENT PROTEIN KINASE 6); ATP binding / calcium ion binding / calmodulin-dependent protein kinase/ kinase/ protein kinase/ protein serine/threonine kinase	264851_at	-0.440772	-1.1611	0.014317	0.0804361	4.54588	4.65441	4.48814	3.82139	4.42268	5.91715	5.84029	4.51215	4.63903	4.11172	4.03554
At3g60450	INVOLVED IN: biological_process unknown; LOCATED IN: cellular_component unknown; EXPRESSED IN: 24 plant structures; EXPRESSED DURING: 14 growth stages; CONTAINS InterPro DOMAIN/s: Phosphoglycerate mutase (InterPro:IPR013078), PRIB5 (InterPro:IPR012398); BEST Arabidopsis thaliana protein match is: unknown protein (TAIR:AT3G60440.1); Has 187 Blast hits to 185 proteins in 74 species: Archae - 0; Bac…	251370_at	-0.445441	1.0322	0.00246951	0.0249749	7.63593	7.69684	7.3253	6.99807	7.21643	6.02287	6.48399	6.12084	7.81948	7.01289	6.89193
At2g28720	histone H2B, putative	263412_at	-0.450977	-1.11757	0.00905735	0.0596415	7.15756	6.56579	7.20595	6.56918	6.48173	7.10739	6.23013	6.81616	5.18271	5.36316	6.25511
At1g16770	unknown protein	255761_at	-0.455779	-1.62922	0.000160892	0.00424762	8.66192	8.63162	8.83979	8.27312	8.23755	8.98765	8.92881	8.67071	6.5343	7.71114	7.45409
At4g25980	cationic peroxidase, putative	254036_at	-0.457633	-1.00316	0.0015274	0.0184144	10.3848	10.3329	10.277	9.74077	10.0071	10.7974	11.1235	10.1288	9.62379	9.84271	9.57369
At5g16230	acyl-(acyl-carrier-protein) desaturase, putative / stearoyl-ACP desaturase, putative	246498_at	-0.457852	-1.413	2.16986e-05	0.00120989	10.4045	10.3088	10.3872	9.98534	9.83265	11.3156	11.2456	10.5696	9.62312	9.67203	9.59663
At3g60520	unknown protein	251372_at	-0.459582	-1.32078	6.00984e-05	0.00234332	8.37078	8.24769	8.41143	7.7447	8.02274	8.88055	8.77321	8.1635	7.48191	7.17523	7.19778
At1g07795	unknown protein	261414_at	-0.46037	-1.35315	0.00024781	0.00553351	7.16664	7.17584	7.04646	6.88933	6.44922	7.93079	7.25318	8.04168	6.04866	6.5788	6.53873
At4g31570	unknown protein	253532_at	-0.463385	-1.65634	0.000447801	0.00804278	5.60345	4.94254	4.87969	4.85121	4.50581	7.56668	6.62555	6.41855	5.21675	5.0935	5.33154
At1g31550	GDSL-motif lipase, putative	256489_at	-0.465789	-1.85266	0.000127939	0.00376393	4.96359	5.00136	5.16406	4.53268	4.62175	5.53661	6.57109	6.58904	4.15845	4.82391	4.15639
At1g47310	unknown protein	261686_at	-0.466025	-1.05489	0.00545038	0.0420721	8.35469	8.77173	8.24298	7.797	8.18388	8.83106	8.32351	7.86125	7.67008	6.89619	7.28489
At1g79430	WDY__APL (ALTERED PHLOEM DEVELOPMENT); transcription factor/ transcription regulator	262921_at	-0.468426	-1.16604	0.000317136	0.00647037	5.26999	5.41843	5.39571	4.89031	4.89558	6.21412	5.84881	5.46934	4.62593	5.03077	4.37744
At3g61040	CYP76C7; electron carrier/ heme binding / iron ion binding / monooxygenase/ oxygen binding	251350_at	-0.473467	-1.41875	0.00461055	0.0375998	4.35423	4.63406	4.4903	4.13981	3.89898	6.53942	5.05793	4.9716	4.07986	4.29055	3.94228
At5g45350	proline-rich family protein	248967_at	-0.476242	-1.05092	5.99841e-05	0.00234287	9.5542	9.59919	9.56675	9.04111	9.15316	10.243	10.5702	10.0902	9.39879	9.37832	8.97357
At5g37180	ATSUS5__SUS5; UDP-glycosyltransferase/ sucrose synthase	249633_at	-0.488154	1.35061	8.66505e-06	0.000693508	7.35784	7.5344	7.67471	6.97131	7.09702	5.81067	5.90553	6.01395	7.07921	7.59717	7.1056
At5g07480	oxidoreductase, 2OG-Fe(II) oxygenase family protein	250634_at	-0.491668	-2.33344	8.66385e-05	0.00297624	4.87742	4.73565	4.86565	4.40134	4.2678	7.42142	6.7696	5.6973	4.3366	4.29836	4.25302
At1g53690	DNA-directed RNA polymerases I, II, and III 7 kDa subunit, putative	259962_at	-0.498567	-1.95371	2.27519e-05	0.00123816	9.93977	9.50766	9.79731	9.44045	9.05891	10.2127	9.86757	10.5417	7.83651	8.69052	8.23374
At5g08200	peptidoglycan-binding LysM domain-containing protein	250571_at	-0.500063	-1.17419	0.0153464	0.0841594	5.38606	5.2034	5.20989	4.38731	5.14547	6.2233	6.1745	4.90615	5.08797	4.3759	4.31751
At5g25980 At5g26000	BGLU37__TGG2 (GLUCOSIDE GLUCOHYDROLASE 2); hydrolase, hydrolyzing O-glycosyl compounds / thioglucosidase	246880_s_at	-0.504666	-2.77815	0.000187759	0.0046909	8.54295	8.3715	8.4536	7.54485	8.35785	10.2157	10.1904	8.35785	6.91505	6.88868	6.62582
At3g03440	armadillo/beta-catenin repeat family protein	259043_at	-0.505777	-0.992764	0.0116207	0.0701715	6.74096	7.24318	6.55201	5.98224	6.69698	7.29298	7.44519	6.42535	6.21468	6.1361	5.83445
At2g46270	GBF3 (G-BOX BINDING FACTOR 3); sequence-specific DNA binding / transcription factor	266555_at	-0.513994	-1.17239	0.000709285	0.0110135	8.55197	8.37416	8.17578	7.75542	7.95121	9.05403	8.99052	8.12423	7.38975	7.6196	7.64226
At2g30600	BTB/POZ domain-containing protein	267524_at	-0.515798	-1.07822	0.016247	0.0870757	7.41982	7.47697	7.31448	6.78673	6.98919	7.54826	7.90527	6.39965	6.33962	6.51561	5.7633
At1g53050	protein kinase family protein	261370_at	-0.523769	-0.982944	0.00738233	0.0517171	8.90882	9.09589	8.73592	8.04218	8.73737	9.55689	9.59844	8.56845	8.28036	8.36357	8.13102
At1g61820	BGLU46 (BETA GLUCOSIDASE 46); catalytic/ cation binding / hydrolase, hydrolyzing O-glycosyl compounds	264280_at	-0.52792	-1.25428	7.41959e-05	0.00269063	7.78116	8.05698	7.77275	7.31873	7.36602	8.36029	8.50872	7.93478	7.07023	7.27476	6.69597
At4g13345	MEE55 (maternal effect embryo arrest 55)	254744_at	-0.528912	-1.01201	0.00701921	0.0500651	8.60595	8.95213	8.4314	8.00033	8.26817	9.0584	8.85623	7.85968	7.72679	7.40163	7.60984
At5g03120	unknown protein	250936_at	-0.529839	-1.35472	0.0164638	0.0876698	7.85045	7.83788	8.09621	7.13547	7.66121	7.59104	8.68541	7.35836	7.15441	6.77783	5.63841
At2g05910	unknown protein	266021_at	-0.531785	-1.99857	0.00064055	0.0102717	11.2898	11.3811	11.2011	10.6791	10.8388	11.2855	11.2276	10.0605	8.22204	9.5664	8.78945
At5g43670	transport protein, putative	249106_at	-0.534635	-1.11309	0.00626393	0.0463897	6.00003	6.17971	6.14954	5.31266	5.83759	6.8838	7.19289	6.21605	6.00003	5.90847	5.04496
At5g57790	unknown protein	247883_at	-0.535114	-1.66611	1.00689e-05	0.000750563	7.95979	8.57075	8.17361	7.53169	7.86751	8.60966	9.05915	8.48961	6.99151	7.03825	7.13034
At4g17340	DELTA-TIP2__TIP2;2 (TONOPLAST INTRINSIC PROTEIN 2;2); water channel	245399_at	-0.535427	-1.94305	0.00144889	0.0177971	6.42114	6.45493	6.41331	6.14522	5.64352	7.932	8.65854	9.45462	6.03385	6.76405	7.41811
At3g19520	unknown protein	256568_at	-0.535655	1.1543	0.000465613	0.00822667	8.63575	8.55808	8.76106	8.33873	7.89321	6.49415	6.05749	6.83761	7.29938	7.74049	7.81228
At1g03950	VPS2.3 (VACUOLAR PROTEIN SORTING-ASSOCIATED PROTEIN 2.3)	265044_at	-0.53745	-1.65622	0.00329178	0.0299742	7.81234	8.39842	7.74332	7.09668	7.79781	8.95341	8.69076	7.65642	7.34037	6.20409	6.78747
At5g50170	C2 domain-containing protein / GRAM domain-containing protein	248553_at	-0.550354	-0.976024	0.0057472	0.0435382	7.37562	7.35316	7.13912	6.55249	6.92541	8.40438	7.54628	7.23055	6.73901	6.53714	6.97698
At1g01720	ANAC002__ATAF1; transcription activator/ transcription factor	261564_at	-0.550522	-0.973178	0.00402614	0.0344085	8.59525	8.77299	8.36766	7.82754	8.22868	9.49914	9.0101	8.37786	8.01667	8.10282	7.84808
At4g28550	RabGAP/TBC domain-containing protein	253768_at	-0.554007	-0.981631	0.00158454	0.0188524	6.36625	6.55902	6.10155	5.62627	5.95027	6.69046	6.06924	5.74258	5.19976	5.21554	5.14208
At4g35150 At4g35160	O-methyltransferase family 2 protein	253177_s_at	-0.558009	-1.75769	3.84235e-05	0.00175288	8.26695	8.0347	8.50531	7.71338	7.70858	9.15479	8.82007	8.43692	6.91153	7.50721	6.71996
At3g47750 At3g47760	ATATH3__ABCA4 (ATP BINDING CASSETTE SUBFAMILY A4); ATPase, coupled to transmembrane movement of substances / transporter	252381_s_at	-0.562367	-1.45096	5.39783e-05	0.00219043	5.24805	5.03347	5.25954	4.57524	4.66073	6.34257	5.53378	5.47491	4.38502	4.26069	4.35266
At2g15010	thionin, putative	265891_at	-0.563973	-1.56161	0.000109374	0.00341755	13.464	13.2274	13.2517	12.7192	12.7816	12.9339	12.8625	12.2256	11.5556	11.1053	10.6763
At2g02370	FUNCTIONS IN: molecular_function unknown; INVOLVED IN: biological_process unknown; LOCATED IN: cellular_component unknown; EXPRESSED IN: 22 plant structures; EXPRESSED DURING: 13 growth stages; CONTAINS InterPro DOMAIN/s: SNARE associated Golgi protein (InterPro:IPR015414); BEST Arabidopsis thaliana protein match is: unknown protein (TAIR:AT1G12450.1); Has 1745 Blast hits to 1745 proteins in 446 …	266182_at	-0.568921	-1.06134	0.00201047	0.0218375	7.86889	8.2989	7.75693	7.1092	7.70278	8.86804	8.87667	8.1412	7.7623	7.34068	7.59891
At2g32530 At2g32540	ATCSLB3_CSLB03__ATCSLB03; cellulose synthase/ transferase/ transferase, transferring glycosyl groups	267115_s_at	-0.569035	-2.1067	0.000190637	0.00474203	6.68955	6.55707	7.03693	6.21513	6.16916	6.2554	6.21513	6.476	3.36786	5.03034	4.22825
At4g18950	ankyrin protein kinase, putative	254605_at	-0.56954	-1.20677	0.000129734	0.00377263	5.81873	5.96974	6.40698	5.30441	5.68681	6.15979	5.96544	5.71005	4.75538	4.52278	4.93681
At4g20410	GAMMA-SNAP__GSNAP (GAMMA-SOLUBLE NSF ATTACHMENT PROTEIN); binding / transporter	254476_at	-0.573184	-1.06911	0.0040866	0.0347688	8.47104	9.11593	8.48934	7.79243	8.44541	9.14253	8.95499	8.26714	7.92394	7.49015	7.74324
At1g14130	2-oxoglutarate-dependent dioxygenase, putative	262653_at	-0.584087	-1.30248	0.00348801	0.0310918	9.36567	9.68169	9.15636	8.43307	9.20124	9.83376	10.3527	9.22931	8.09395	8.87607	8.53833
At2g41390 At2g41400	unknown protein	266367_s_at	-0.588487	-1.16793	0.00702965	0.0501083	13.572	13.3414	13.3975	12.7616	12.9353	13.267	13.3747	12.4113	11.3771	12.5773	11.5947
At4g19720	glycosyl hydrolase family 18 protein	254536_at	-0.590378	-1.71068	0.000157877	0.00422096	7.88367	7.95945	7.92464	7.25785	7.40657	7.91307	7.9229	7.64989	5.63092	6.88846	5.83445
At5g64410	ATOPT4__OPT4 (OLIGOPEPTIDE TRANSPORTER 4); oligopeptide transporter	247284_at	-0.596355	-1.38141	5.25743e-05	0.00215687	7.98408	8.00726	8.05733	7.50993	7.32981	8.77891	8.83386	8.78552	6.87251	7.70966	7.67188
At2g43280	far-red impaired responsive family protein / FAR1 family protein	257374_at	-0.597548	-1.26301	7.46133e-05	0.00270148	6.30831	6.01335	6.24642	5.35011	5.83352	7.44413	7.40467	7.12143	6.23998	5.69482	6.24642
At4g25810	XTH23__XTR6 (XYLOGLUCAN ENDOTRANSGLYCOSYLASE 6); hydrolase, acting on glycosyl bonds / hydrolase, hydrolyzing O-glycosyl compounds / xyloglucan:xyloglucosyl transferase	254042_at	-0.597742	-1.61902	0.0097063	0.0623664	7.40563	7.4044	7.7646	6.69895	7.15532	9.06308	8.75704	7.66863	7.88842	6.58019	6.16308
At4g11360	RHA1B; protein binding / zinc ion binding	254919_at	-0.598076	-1.29648	0.00228078	0.0236779	5.82921	6.19777	6.12379	5.47425	5.43012	6.46916	7.28197	7.60916	5.35368	5.82689	6.29026
At2g03730	ACR5; amino acid binding	264040_at	-0.600047	-1.34063	1.98629e-05	0.00116173	6.95253	7.01784	6.95466	6.19434	6.55558	7.47319	6.93072	7.04791	5.96465	5.54972	5.91557
At3g29260	short-chain dehydrogenase/reductase (SDR) family protein	257775_at	-0.601902	1.00473	0.000174699	0.00448146	8.09042	8.18378	8.04196	7.59106	7.41591	5.81759	5.44998	5.96995	6.70959	7.06572	6.4764
At3g07360	ATPUB9__PUB9 (PLANT U-BOX 9)	259012_at	-0.602043	-1.10594	0.00782971	0.053875	8.50353	8.53445	8.00271	7.35033	8.13938	9.19853	8.75107	7.99966	7.83165	7.37555	7.42425
At5g60100	PRR3__APRR3 (ARABIDOPSIS PSEUDO-RESPONSE REGULATOR 3); transcription regulator/ two-component response regulator	247668_at	-0.607854	-1.37545	0.000446748	0.00803653	7.0093	7.26502	7.2641	6.33843	6.8048	8.20862	8.1431	7.17014	6.36626	6.52009	6.50915
At3g21550	unknown protein	258183_at	-0.611954	-1.45518	0.000882352	0.0127383	10.9028	10.9763	10.996	10.2882	10.4046	10.8874	10.0349	10.2349	8.30054	9.50647	8.98461
At5g03640	protein kinase family protein	250905_at	-0.611963	-0.994389	0.00113602	0.0151535	4.76671	5.35743	5.02239	4.44484	4.42892	5.53994	5.34111	4.65654	4.17037	4.21001	4.17405
At3g04180 At3g04190	germin-like protein, putative	258579_s_at	-0.613291	-1.57006	0.00973843	0.0624706	11.9633	11.4608	11.9664	11.2177	11.1494	11.2389	11.1616	10.695	8.37993	10.5697	9.43574
At3g51920	CML9__CAM9 (CALMODULIN 9); calcium ion binding	252037_at	-0.613962	-1.11476	6.26766e-06	0.000574158	8.69886	8.90802	8.86352	8.40402	8.01499	8.54401	8.35193	8.27965	7.22466	7.24104	7.36561
At3g12520	SULTR4;2; sulfate transmembrane transporter	256244_at	-0.614918	-0.971103	0.00857241	0.0572917	6.01715	6.16638	5.98338	5.49772	5.38371	6.5621	7.79482	6.62874	5.76022	6.02097	6.29116
At1g04250	IAA17__AXR3 (AUXIN RESISTANT 3); transcription factor	263664_at	-0.617932	1.234	0.000299943	0.00626529	7.39837	7.52775	7.18967	6.4958	7.01219	6.09156	6.11898	5.73327	7.6748	7.06668	6.90433
At4g33905	peroxisomal membrane protein 22 kDa, putative	253293_at	-0.624733	-1.10742	0.000187755	0.0046909	5.65648	5.48325	5.33829	4.92793	4.80795	6.16609	6.1993	5.4336	4.81777	4.78779	4.87118
At4g26200	ACS7; 1-aminocyclopropane-1-carboxylate synthase	253999_at	-0.626198	-0.990188	0.000209223	0.00497122	9.49086	9.97559	9.6772	9.02809	9.14861	9.93918	10.234	9.57591	8.89051	9.0351	8.85294
At3g20210	DELTAVPE__DELTA-VPE; cysteine-type endopeptidase	257130_at	-0.62627	-0.960303	0.00182027	0.0206749	10.9134	11.4352	11.1826	10.4091	10.6926	11.4662	11.7325	11.5028	10.9748	10.0705	10.7753
At3g04170	germin-like protein, putative	258580_at	-0.628127	-2.22557	0.000589814	0.00972788	12.9034	13.0777	12.9023	12.1289	12.5371	12.6106	12.3234	11.2767	9.37898	10.7574	9.39751
At1g13340	unknown protein	259410_at	-0.631823	-1.27669	0.000321182	0.00651215	7.33702	7.12228	7.446	6.81288	6.527	8.05125	7.47125	6.98106	6.28012	6.2143	6.17909
At1g73750	EXPRESSED IN: 22 plant structures; EXPRESSED DURING: 13 growth stages; CONTAINS InterPro DOMAIN/s: Uncharacterised conserved protein UCP031088, alpha/beta hydrolase, At1g15070 (InterPro:IPR016969); BEST Arabidopsis thaliana protein match is: unknown protein (TAIR:AT1G15060.1); Has 121 Blast hits to 101 proteins in 28 species: Archae - 0; Bacteria - 44; Metazoa - 8; Fungi - 0; Plants - 61; Viruses…	260048_at	-0.634996	-1.60007	0.00129581	0.016531	9.19091	9.40405	8.93382	8.1021	8.98044	9.98452	9.93363	8.75692	7.80261	8.1785	7.89377
At3g09870	auxin-responsive family protein	258653_at	-0.637766	-1.17832	0.00194617	0.0214974	6.77236	6.51723	7.02709	6.50738	5.76155	6.9636	6.24472	7.23514	5.65197	5.46224	5.7943
At5g55240	caleosin-related family protein / embryo-specific protein, putative	248096_at	-0.643316	-1.30324	0.00274298	0.0266926	10.9703	11.0559	10.693	10.0489	10.4773	11.2603	11.1874	10.086	9.44921	9.95887	9.21582
At5g04550	unknown protein	250850_at	-0.644057	-0.999499	0.00519552	0.0408142	6.30012	6.5662	6.1329	5.44779	5.93024	6.53156	6.7209	5.83164	5.71007	4.88028	5.49526
At2g13160 At2g34130 At4g02314	0	265757_x_at	-0.646581	-1.29774	1.23513e-05	0.000858291	5.71169	5.98263	5.88325	5.35561	5.06961	6.51671	6.33367	5.97259	5.14698	4.85456	4.92822
At4g21326	ATSBT3.12 (SUBTILASE 3.12); identical protein binding / serine-type endopeptidase	254415_at	-0.6503	-0.998317	0.00058357	0.00964581	6.97065	6.54361	6.84014	6.24929	6.01971	6.98458	6.41448	6.68856	5.65022	6.05831	5.38414
At3g62660	GATL7 (Galacturonosyltransferase-like 7); polygalacturonate 4-alpha-galacturonosyltransferase/ transferase, transferring glycosyl groups / transferase, transferring hexosyl groups	251225_at	-0.651808	-1.18891	0.0060572	0.0453148	9.19928	9.1471	9.38249	8.71832	8.46398	8.93258	9.03034	8.78354	7.07403	8.65156	7.45414
At4g19810	glycosyl hydrolase family 18 protein	254543_at	-0.652536	-1.73104	0.000295632	0.00621193	5.67004	5.55809	5.68662	4.83691	5.13451	6.60998	5.99582	5.19186	3.90452	4.38248	4.31755
At5g16560	KAN1__KAN (KANADI); transcription factor	250132_at	-0.653303	-1.15135	0.00348695	0.0310918	6.32897	6.77491	6.38477	5.61392	6.07191	7.22115	7.47966	6.3611	6.26752	5.69722	5.64314
At1g56670	GDSL-motif lipase/hydrolase family protein	245676_at	-0.656053	-1.33932	3.75507e-05	0.00173387	6.5799	6.83835	6.39561	5.87077	6.02636	7.00974	7.65452	7.15535	5.93784	6.12318	5.74061
At3g62770	AtATG18a	251187_at	-0.660136	-0.97916	0.0119055	0.0711276	6.94952	7.18655	6.83853	6.15046	6.51234	7.4418	7.55434	6.23086	5.94005	6.39118	5.9583
At1g62830	ATSWP1_SWP1__LDL1 (LSD1-LIKE1); amine oxidase/ electron carrier/ oxidoreductase	262668_at	-0.665824	-1.04518	0.000334015	0.00666512	6.5453	6.44914	7.08762	6.18717	5.86922	6.92742	7.05285	7.03891	6.13793	5.61187	6.13384
At2g27920	SCPL51 (SERINE CARBOXYPEPTIDASE-LIKE 51); serine-type carboxypeptidase	264071_at	-0.672421	-1.29344	0.000906965	0.0128987	7.18446	7.11844	7.54671	6.68423	6.53734	8.25606	7.45115	8.37587	6.3239	6.74426	7.13459
At3g27420	unknown protein	257712_at	-0.677216	-1.02116	0.000624668	0.0100911	8.75389	9.07793	8.82894	7.93244	8.48698	9.03348	8.83969	8.46766	8.10833	7.61301	7.55601
At2g17300	unknown protein	264909_at	-0.680342	-1.65367	1.00662e-06	0.000176408	5.58374	5.82259	5.87304	5.22537	4.93353	6.30945	6.40664	6.8168	4.87019	4.90139	4.8003
At4g22590 At4g22592	trehalose-6-phosphate phosphatase, putative	254321_at	-0.68422	-1.09611	0.000101088	0.00325762	8.14856	8.53762	8.04413	7.46463	7.65382	7.8082	8.16939	7.52002	6.75402	6.66081	6.79447
At3g19370	LOCATED IN: plasma membrane; EXPRESSED IN: 22 plant structures; EXPRESSED DURING: 13 growth stages; CONTAINS InterPro DOMAIN/s: Protein of unknown function DUF869, plant (InterPro:IPR008587); BEST Arabidopsis thaliana protein match is: transport protein-related (TAIR:AT2G23360.1); Has 35914 Blast hits to 20425 proteins in 933 species: Archae - 357; Bacteria - 2527; Metazoa - 19254; Fungi - 2459; …	258017_at	-0.687727	-1.24207	3.42106e-05	0.00162911	5.55912	5.21695	5.38131	4.59072	4.80541	6.34257	5.98246	5.85974	4.76918	4.58032	5.10905
At1g27461	unknown protein	264494_at	-0.690542	-1.19533	0.00223724	0.0233767	10.7699	10.848	10.6651	9.93576	10.2052	11.1436	10.6781	10.0945	8.90371	9.87363	9.55286
At4g01970	AtSTS (Arabidopsis thaliana stachyose synthase); galactinol-raffinose galactosyltransferase/ hydrolase, hydrolyzing O-glycosyl compounds	255550_at	-0.692958	-1.3349	0.000146275	0.00403901	9.43228	9.72477	9.59411	8.87784	8.90368	9.70894	9.61477	9.07877	7.7653	8.57607	8.05641
At2g14095	unknown protein	263282_at	-0.693271	-2.56922	3.24941e-05	0.00158748	8.07688	8.44971	7.85481	7.21345	7.65427	9.36797	8.79239	7.93223	5.76087	6.29353	6.33054
At1g77380	AAP3; amino acid transmembrane transporter	246389_at	-0.70413	-2.17079	0.000839926	0.0123366	8.92652	8.70277	9.22303	8.2836	8.20969	10.0477	8.71767	8.71665	6.28851	7.80609	6.875
At2g39770	EMB101_GMP1_SOZ1_VTC1__CYT1 (CYTOKINESIS DEFECTIVE 1); mannose-1-phosphate guanylyltransferase/ nucleotidyltransferase	245060_at	-0.709436	-0.998042	0.00416143	0.0351694	10.0858	10.2093	9.75298	8.88261	9.7306	10.2547	10.387	9.45523	9.10135	9.09288	8.90854
At3g26770	short-chain dehydrogenase/reductase (SDR) family protein	258257_at	-0.70989	-1.88848	9.38311e-06	0.000720635	8.24863	8.20826	8.12691	7.51798	7.45145	9.08578	9.00308	8.45233	6.56075	7.39936	6.91564
At3g61880	CYP78A9 (CYTOCHROME P450 78A9); monooxygenase/ oxygen binding	251301_at	-0.726368	1.53975	0.00706722	0.050226	12.958	13.2617	13.1723	12.4551	12.3534	9.41869	9.00973	9.21901	9.84954	11.9574	10.4597
At1g76160	sks5 (SKU5 Similar 5); copper ion binding / oxidoreductase	261728_at	-0.72658	-1.54184	2.29068e-05	0.00123816	10.1894	9.70077	10.3509	9.2582	9.44937	10.2198	10.7199	10.3462	8.75613	9.16803	8.73624
At1g67410	exostosin family protein	265000_at	-0.728677	-1.13447	0.00500062	0.0397159	6.26597	6.96435	6.43071	5.77939	5.87061	6.934	6.71191	5.72336	5.46158	5.56509	4.9392
At1g41830	SKS6 (SKU5-SIMILAR 6); pectinesterase	261363_at	-0.728717	-2.3036	5.66179e-05	0.00225385	8.40319	8.1328	8.04052	7.30825	7.61865	8.53327	9.61958	8.46034	6.33698	7.11283	6.2526
At5g10580	unknown protein	250438_at	-0.729447	-1.45976	3.31328e-05	0.00160311	12.1375	12.3006	12.1368	11.3722	11.5521	12.0559	11.9774	11.7652	10.1905	11.0001	10.2287
At3g18400	anac058 (Arabidopsis NAC domain containing protein 58); transcription factor	257718_at	-0.733788	-1.14472	0.00209123	0.0224264	10.0501	10.0598	10.1904	9.26731	9.46532	9.26731	9.28162	8.67572	7.36289	8.58351	7.84409
At5g65550	UDP-glucoronosyl/UDP-glucosyl transferase family protein	247172_at	-0.735612	-1.50214	0.00613769	0.0457369	6.91467	6.49332	7.1483	6.08492	6.14805	7.98588	6.54254	6.49462	4.87313	5.94059	5.7029
At3g51730	saposin B domain-containing protein	252075_at	-0.735782	-1.14709	0.00690313	0.0496564	10.6874	10.8407	10.5045	9.59406	10.2894	11.0955	11.1329	9.83337	9.73346	9.6179	9.26909
At1g62660	beta-fructosidase (BFRUCT3) / beta-fructofuranosidase / invertase, vacuolar	265118_at	-0.736718	1.16011	0.0076918	0.0531667	8.21837	8.3798	7.9308	7.09995	7.77926	6.60308	5.39879	5.65534	7.5901	6.69624	6.85119
At4g12280 At4g12290	copper amine oxidase family protein	254833_s_at	-0.738888	-1.05913	0.000226646	0.00524108	9.81578	9.91034	9.64447	8.84092	9.2617	9.93299	9.69937	9.37617	8.30534	8.60869	8.91711
At1g70140	ATFH8 (formin 8); actin binding / actin filament binding / profilin binding	264717_at	-0.73896	-1.03124	5.41606e-05	0.00219043	8.89889	9.04041	9.13788	8.33647	8.23707	9.58686	9.06154	9.07697	8.2559	8.38167	7.99408
At4g27250	dihydroflavonol 4-reductase family / dihydrokaempferol 4-reductase family	253907_at	-0.744075	-1.44429	0.00498356	0.0396201	9.09278	9.52901	9.0372	8.09321	8.85797	9.23893	9.75447	8.24649	7.42894	8.14491	7.33319
At2g14520	CBS domain-containing protein	265828_at	-0.746247	-1.47825	2.57883e-06	0.000319691	7.68841	7.51194	7.65127	6.81333	6.92859	8.43203	8.20005	7.79792	6.57455	6.64077	6.77992
At5g50100	FUNCTIONS IN: molecular_function unknown; INVOLVED IN: biological_process unknown; LOCATED IN: mitochondrion; EXPRESSED IN: 22 plant structures; EXPRESSED DURING: 15 growth stages; CONTAINS InterPro DOMAIN/s: Thioredoxin-like fold (InterPro:IPR012336), Putative thiol-disulphide oxidoreductase DCC (InterPro:IPR007263); Has 598 Blast hits to 598 proteins in 152 species: Archae - 0; Bacteria - 266; …	248537_at	-0.754731	-1.24521	2.27973e-05	0.00123816	8.83588	9.25012	8.8954	8.15115	8.32698	8.91156	9.05852	8.51338	7.74593	7.41334	7.58855
At5g07530	ATGRP-7_ATGRP17__GRP17 (GLYCINE RICH PROTEIN 17); lipid binding	250637_at	-0.762721	-1.03426	0.00118438	0.0155567	8.33515	8.39164	8.37969	7.75899	7.45323	8.51307	8.09219	7.8277	6.80812	7.66524	6.85682
At5g04380	S-adenosyl-L-methionine:carboxyl methyltransferase family protein	245703_at	-0.763737	-1.40679	0.00131718	0.0167174	9.87818	10.2423	9.62808	8.95117	9.35375	10.8688	9.76026	9.53642	8.65681	8.69778	8.59049
At1g19900	glyoxal oxidase-related	255814_at	-0.764223	-1.22455	0.00375647	0.0326781	13.32	13.1934	13.3189	12.2814	12.745	13.2678	13.2125	12.3873	11.4284	12.4586	11.3069
At1g04350	2-oxoglutarate-dependent dioxygenase, putative	263668_at	-0.767045	-1.08164	0.00109411	0.0147935	6.61478	7.23355	6.7731	6.10264	6.11088	7.35013	6.69555	6.42801	5.99279	5.75971	5.47626
At5g66650	unknown protein	247047_at	-0.767855	-0.998008	0.00609168	0.0454981	8.23333	8.1243	8.28402	7.38517	7.50689	8.94986	8.63692	7.7901	8.00814	7.25498	7.11973
At2g16595	FUNCTIONS IN: molecular_function unknown; INVOLVED IN: biological_process unknown; LOCATED IN: endomembrane system; EXPRESSED IN: 20 plant structures; EXPRESSED DURING: 13 growth stages; BEST Arabidopsis thaliana protein match is: translocon-associated protein alpha (TRAP alpha) family protein (TAIR:AT2G21160.1); Has 191 Blast hits to 191 proteins in 71 species: Archae - 0; Bacteria - 0; Metazoa …	265356_at	-0.768189	-1.02821	0.00604702	0.0452831	8.02995	8.2127	7.83736	7.06407	7.45289	8.24806	8.03214	7.14242	7.30348	6.46483	6.56969
At4g01610	cathepsin B-like cysteine protease, putative	255590_at	-0.771014	-1.21765	0.00519795	0.0408142	10.673	10.767	10.4202	9.54726	10.1508	11.4083	11.5527	10.1193	9.99894	9.76505	9.66337
At1g54740	FUNCTIONS IN: molecular_function unknown; INVOLVED IN: biological_process unknown; EXPRESSED IN: 21 plant structures; EXPRESSED DURING: 14 growth stages; BEST Arabidopsis thaliana protein match is: structural constituent of ribosome (TAIR:AT1G22110.1); Has 479 Blast hits to 317 proteins in 60 species: Archae - 0; Bacteria - 25; Metazoa - 81; Fungi - 16; Plants - 88; Viruses - 0; Other Eukaryotes …	264238_at	-0.771654	-1.87922	0.000158548	0.00422917	7.22237	7.18742	6.95949	6.154	6.54888	8.31603	7.82721	6.92147	5.90807	5.99269	5.52629
At1g23250	calcium ion binding	263011_at	-0.775601	-1.10767	0.000686744	0.0107439	4.96254	4.88629	5.10316	4.07553	4.34126	5.2943	5.51562	5.70751	3.82303	4.88582	4.48556
At2g41000	heat shock protein binding	267070_at	-0.785427	-1.11024	0.00333095	0.0302826	7.27003	7.76047	7.38804	6.5349	6.83994	7.28668	7.3002	6.31375	6.31291	5.77945	5.47755
At3g57020	strictosidine synthase family protein	251658_at	-0.789992	-1.2477	0.00364982	0.032119	9.42707	9.65828	9.36857	8.58327	8.80603	10.8766	10.1456	9.26949	9.09553	8.76538	8.68768
At5g63030	glutaredoxin, putative	247418_at	-0.79335	-1.40182	3.35847e-05	0.00161277	10.753	10.4696	11.0169	9.95149	9.95487	11.3473	10.7303	10.6077	9.41424	9.57913	9.48642
At4g04955	ATALN (Arabidopsis allantoinase); allantoinase/ hydrolase	255310_at	-0.794952	-1.32595	1.91849e-05	0.0011396	9.15616	9.41938	9.00588	8.28831	8.50939	8.84553	8.9471	8.55307	7.75042	7.45284	7.16458
At3g49310	LOCATED IN: endomembrane system; EXPRESSED IN: 22 plant structures; EXPRESSED DURING: 13 growth stages; CONTAINS InterPro DOMAIN/s: Protein of unknown function DUF791 (InterPro:IPR008509), Major facilitator superfamily, general substrate transporter (InterPro:IPR016196); BEST Arabidopsis thaliana protein match is: unknown protein (TAIR:AT4G27720.1); Has 550 Blast hits to 545 proteins in 201 speci…	252308_at	-0.798674	-1.00639	0.00173926	0.0200962	8.80082	8.91344	8.37776	7.68258	8.11476	9.29048	9.22642	8.37776	8.11498	7.99857	7.76194
At1g65820	microsomal glutathione s-transferase, putative	262932_at	-0.802148	-1.08667	0.000311692	0.00642088	10.8728	10.783	10.7693	9.71436	10.2981	11.1325	10.6463	10.4648	9.97693	9.54709	9.45953
At3g01210	nucleic acid binding / oxidoreductase	257519_at	-0.802835	-1.81717	1.75602e-06	0.000255126	7.66438	7.64014	7.49804	7.10709	6.48895	8.74778	8.44071	8.32309	6.88548	6.65298	6.52159
At2g33590	cinnamoyl-CoA reductase family	255787_at	-0.803548	-1.08196	0.0082056	0.0554577	9.96303	9.41818	9.65606	8.64929	9.1018	10.4164	9.79461	8.96794	8.98442	8.64634	8.30236
At3g19550	unknown protein	256569_at	-0.805113	-1.02071	4.93213e-06	0.000491275	8.77764	9.14005	9.02471	8.18974	8.16163	8.79852	8.47315	8.5099	7.63736	7.52606	7.55601
At2g40330	Bet v I allergen family protein	263836_at	-0.811803	-1.06445	0.000194273	0.00479067	8.33052	9.09667	8.64889	7.81581	7.94464	8.59798	8.70792	8.9016	7.39665	7.90466	7.71283
At5g60360	SAG2__AALP (Arabidopsis aleurain-like protease); cysteine-type peptidase	247627_at	-0.812147	-0.971154	0.0036736	0.0322049	11.8823	12.0624	11.6393	10.7937	11.3046	11.7191	11.4636	10.6037	10.3401	10.5018	10.0311
At1g71960	ABC transporter family protein	260144_at	-0.817461	-1.45279	1.33655e-05	0.000910054	8.81723	8.73055	8.75129	7.7871	8.11069	8.62259	9.03962	8.28674	7.27856	7.31961	6.99242
At3g16800	protein phosphatase 2C, putative / PP2C, putative	257650_at	-0.818602	-0.975518	0.00166212	0.019419	5.86372	6.12752	6.18551	5.3675	5.11313	6.34257	5.96649	5.50447	4.5435	5.39188	4.95159
At4g22790	MATE efflux family protein	254301_at	-0.823656	-0.987096	0.000306405	0.00635372	8.5763	9.15355	8.76641	7.93711	8.07975	8.37748	8.45554	7.82915	7.3424	7.00405	7.35443
At5g48110	terpene synthase/cyclase family protein	248736_at	-0.825463	-1.98008	7.87257e-05	0.00278841	4.52305	4.84749	5.16362	4.18151	3.85701	5.39513	6.51449	6.42611	4.11885	3.87571	4.40094
At3g62090	PIF6__PIL2 (PHYTOCHROME INTERACTING FACTOR 3-LIKE 2); protein binding / transcription factor	251245_at	-0.826989	-1.26411	2.95045e-05	0.00147912	7.83206	8.21433	7.89205	7.08278	7.22219	7.51759	7.89853	7.13684	6.21897	6.24532	6.29634
At5g63970	copine-related	247312_at	-0.828675	-1.03422	0.000211194	0.00500242	9.38918	9.05894	9.11232	8.43646	8.27982	8.84194	8.38076	8.83595	7.24716	7.95323	7.7556
At5g07220	ATBAG3 (ARABIDOPSIS THALIANA BCL-2-ASSOCIATED ATHANOGENE 3); protein binding	250618_at	-0.832605	-0.982133	1.899e-05	0.00113384	10.3173	10.6757	10.3201	9.38895	9.82119	10.0538	10.0182	9.92767	8.92678	9.14451	8.98196
At1g15100	RHA2A; protein binding / ubiquitin-protein ligase/ zinc ion binding	262590_at	-0.833181	-0.982139	7.94853e-07	0.000147403	9.86283	9.83947	9.73411	8.98375	8.97416	9.22305	9.23695	8.96923	8.14125	8.20665	8.1349
At2g02780	leucine-rich repeat transmembrane protein kinase, putative	267481_at	-0.83714	-0.981458	0.00205315	0.0221429	10.2577	9.79885	9.82308	8.94479	9.30068	10.0196	10.235	9.60063	9.53311	8.71392	8.66379
At2g29940	ATPDR3__PDR3 (PLEIOTROPIC DRUG RESISTANCE 3); ATPase, coupled to transmembrane movement of substances	266866_at	-0.838787	-1.87545	2.39787e-07	6.58982e-05	7.93714	8.37235	7.86284	7.17236	7.26496	9.30626	9.38352	9.07931	7.34201	7.51178	7.28896
At1g52880	ANAC018_ATNAM_NARS2__NAM (NO APICAL MERISTEM); transcription factor	260156_at	-0.839641	-1.04188	0.000381322	0.00726646	12.4491	12.5574	12.2866	11.4994	11.6833	12.1767	11.8853	11.2263	10.6661	10.9077	10.5889
At4g11310 At4g11320	cysteine proteinase, putative	254915_s_at	-0.839657	-2.79697	0.000207942	0.0049645	9.66275	9.46999	9.24221	8.34785	8.88947	10.0408	9.94438	8.22965	7.12356	6.65932	6.04102
At5g57550	XTR3 (XYLOGLUCAN ENDOTRANSGLYCOSYLASE 3); hydrolase, acting on glycosyl bonds / xyloglucan:xyloglucosyl transferase	247866_at	-0.839662	-2.66706	0.000223388	0.00521011	9.91091	10.0372	10.1233	9.10362	9.26466	12.4804	10.7738	10.3163	8.32645	8.6165	8.62645
At2g39420	esterase/lipase/thioesterase family protein	266977_at	-0.839986	-1.02621	5.46056e-05	0.00220058	6.13029	5.92452	5.85551	5.11028	5.14997	6.28262	6.21112	5.76261	5.24917	5.14803	4.78052
At4g37560	formamidase, putative / formamide amidohydrolase, putative	253048_at	-0.844321	-1.52668	0.00855136	0.0571846	7.4037	7.31535	6.74791	6.10727	6.5154	7.95499	7.63328	6.07837	6.2153	5.397	5.47429
At5g39720	AIG2L (AVIRULENCE INDUCED GENE 2 LIKE PROTEIN)	249465_at	-0.850152	-1.72841	0.00535214	0.041567	5.0452	5.08092	5.50276	4.41652	4.30243	6.90234	4.7908	5.04415	3.84258	4.11952	3.58998
At3g58790	GAUT15 (Galacturonosyltransferase 15); polygalacturonate 4-alpha-galacturonosyltransferase/ transferase, transferring glycosyl groups / transferase, transferring hexosyl groups	251544_at	-0.860748	-0.993999	7.57285e-05	0.00272455	6.48829	6.87741	6.90588	5.72835	6.06454	6.49003	7.05253	6.65821	5.65941	5.81874	5.74061
At5g04000	unknown protein	250882_at	-0.86212	-1.47762	0.00095293	0.0134125	6.94234	6.84303	7.02979	6.0541	6.09843	8.21492	6.83335	7.77761	5.72171	6.12575	6.54557
At3g12720	ATY53__ATMYB67 (MYB DOMAIN PROTEIN 67); DNA binding / transcription factor	257704_at	-0.862231	-2.15858	0.00468708	0.038047	9.92197	9.49241	9.91484	9.20609	8.62226	8.37598	7.62352	7.72584	4.2104	6.61316	6.42603
At4g21380	ARK3 (A. THALIANA RECEPTOR KINASE 3); kinase/ transmembrane receptor protein serine/threonine kinase	254416_at	-0.862711	2.17935	2.4006e-05	0.00127597	7.60776	7.89062	7.61977	6.64205	7.04463	5.47111	4.73132	4.87875	7.82757	6.74702	7.04463
At5g02790	In2-1 protein, putative	250967_at	-0.865153	-1.11607	0.00342306	0.0308251	9.09524	9.32881	8.77718	7.72307	8.68078	9.79474	9.57531	8.84937	8.6109	8.2252	8.03512
253507_at	0	253507_at	-0.865703	-0.979181	0.00139764	0.0174304	6.98472	6.98622	6.9277	6.28327	5.91775	6.65297	6.5901	7.52944	5.63553	6.23927	5.96016
At5g02100	UNE18 (UNFERTILIZED EMBRYO SAC 18); oxysterol binding / sterol binding	251037_at	-0.865924	-1.14252	9.79361e-07	0.000174525	8.39189	8.20696	8.5083	7.40585	7.6004	8.43472	8.39567	8.26527	7.09543	7.31937	7.25329
At4g01410	harpin-induced family protein / HIN1 family protein / harpin-responsive family protein	255577_at	-0.869354	-1.04905	0.00419393	0.0353524	9.84263	10.1391	9.5627	8.72407	9.23352	10.0422	9.30768	8.94755	8.25055	8.83917	8.06052
At1g27520	glycoside hydrolase family 47 protein	262299_at	-0.873005	-1.06788	2.41394e-06	0.000309336	7.72189	7.90021	7.69944	6.78382	7.01786	7.80855	7.99564	7.7242	6.85902	6.61143	6.8543
At1g33360	ATP-dependent Clp protease ATP-binding subunit ClpX, putative	256510_at	-0.883719	-1.47762	0.00191058	0.0212948	5.94507	6.55127	5.77445	5.07444	5.33865	7.20313	7.11967	5.82034	5.49709	5.08162	5.13157
At4g03200	catalytic	255418_at	-0.889503	-1.13149	0.000615503	0.0100355	8.76332	8.29218	8.66581	7.57092	7.79762	9.33969	8.61322	8.222	7.57136	7.58099	7.62809
At1g14360	ATUTR3__UTR3 (UDP-GALACTOSE TRANSPORTER 3); pyrimidine nucleotide sugar transmembrane transporter	261485_at	-0.893137	-1.83129	0.00668671	0.0485942	8.63931	8.74474	8.29426	7.11011	8.22249	9.92436	9.80708	8.3521	8.36844	6.77847	7.44276
At1g50600	SCL5; transcription factor	261860_at	-0.894339	-1.38288	3.70816e-05	0.00172402	7.75604	7.30171	7.5702	6.35594	6.94069	8.32063	7.86897	7.73505	6.76559	6.47327	6.53716
At1g47420	FUNCTIONS IN: molecular_function unknown; INVOLVED IN: biological_process unknown; LOCATED IN: mitochondrion, nucleus; EXPRESSED IN: 26 plant structures; EXPRESSED DURING: 15 growth stages; BEST Arabidopsis thaliana protein match is: GAMMA CA2 (GAMMA CARBONIC ANHYDRASE 2); carbonate dehydratase (TAIR:AT1G47260.1); Has 85 Blast hits to 85 proteins in 16 species: Archae - 0; Bacteria - 0; Metazoa -…	262442_at	-0.896607	-1.06737	0.000767796	0.011583	10.3724	10.6147	10.1792	9.10138	9.88294	10.3567	10.6506	9.88294	9.46077	9.09188	9.13547
At1g76020	INVOLVED IN: biological_process unknown; LOCATED IN: cell wall, vacuole; EXPRESSED IN: 22 plant structures; EXPRESSED DURING: 13 growth stages; CONTAINS InterPro DOMAIN/s: Thioredoxin fold (InterPro:IPR012335), Thioredoxin-like fold (InterPro:IPR012336); BEST Arabidopsis thaliana protein match is: unknown protein (TAIR:AT1G20225.1); Has 118 Blast hits to 116 proteins in 37 species: Archae - 0; Ba…	262700_at	-0.906289	-1.09472	0.000237205	0.00537304	9.72004	9.94991	9.76517	8.90371	8.90712	9.59095	8.90712	8.66988	8.21535	7.81852	7.84992
At4g31590	ATCSLC05_CSLC05__ATCSLC5 (CELLULOSE-SYNTHASE LIKE C5); cellulose synthase/ transferase, transferring glycosyl groups	253533_at	-0.910834	-0.984985	0.00221215	0.0231745	9.65956	9.90045	9.69612	8.38698	9.29545	9.10223	9.5443	8.53268	8.13025	8.11365	7.98035
At1g19180	TIFY10A__JAZ1 (JASMONATE-ZIM-DOMAIN PROTEIN 1); protein binding	256017_at	-0.912239	-1.31758	0.00134046	0.0169396	9.97044	10.1172	9.88319	8.80568	9.3504	9.91053	9.50801	8.56687	8.251	8.06865	7.71301
At1g62810	copper amine oxidase, putative	262667_at	-0.91353	1.36494	0.00029048	0.00614073	6.77256	5.96998	6.75333	5.47198	5.69821	5.04173	4.57032	4.39471	5.7246	6.37417	6.00282
At1g70985	hydroxyproline-rich glycoprotein family protein	262290_at	-0.926447	-1.41903	8.41425e-06	0.000680891	9.2745	9.286	9.33737	8.50393	8.24175	9.11795	9.33314	9.30089	7.3889	7.98984	8.11615
At1g12110	ATNRT1_B-1_CHL1_CHL1-1__NRT1.1; nitrate transmembrane transporter/ transporter	264348_at	-0.933182	-1.2616	0.00348791	0.0310918	9.85054	10.1197	9.8327	8.84293	9.1593	10.0278	9.61945	8.54024	8.54448	8.12705	7.73118
At1g71910	unknown protein	260171_at	-0.934705	-1.09451	0.000474772	0.00834326	7.84716	7.86921	8.13461	7.11353	6.91771	7.11091	7.66103	8.07256	6.28611	6.40053	6.87432
At1g27460	NPGR1 (NO POLLEN GERMINATION RELATED 1); calmodulin binding	264449_at	-0.935859	-1.22452	2.19541e-06	0.000287801	8.33675	8.3429	8.63672	7.41856	7.58731	8.23216	8.48338	8.21019	7.24782	6.89087	7.11347
At3g46770	transcriptional factor B3 family protein	252495_at	-0.936323	-1.06773	0.00273597	0.0266926	6.18371	5.78621	5.99442	5.35775	4.74583	6.08731	5.9161	6.23583	4.26767	5.52057	5.24782
At1g76230	unknown protein	261779_at	-0.936773	-2.02515	0.00794369	0.0544294	8.73247	8.24951	9.19247	8.07124	7.50485	8.84115	7.46658	8.66913	5.01094	7.33451	6.55597
At1g05510	Protein is tyrosine-phosphorylated and its phosphorylation state is modulated in response to ABA in Arabidopsis thaliana seeds.	263175_at	-0.941871	-1.50852	0.000807249	0.0120035	13.0763	13.0828	12.8593	11.8202	12.3083	13.2452	12.8253	11.7513	11.2688	11.1015	10.9259
At1g62570	FMO GS-OX4 (FLAVIN-MONOOXYGENASE GLUCOSINOLATE S-OXYGENASE 4); 4-methylthiopropyl glucosinolate S-oxygenase/ 8-methylthiopropyl glucosinolate S-oxygenase/ flavin-containing monooxygenase/ monooxygenase	265119_at	-0.943927	1.4454	1.47172e-05	0.000964656	6.98261	7.13895	6.97899	5.86612	6.31305	4.75156	5.04854	4.4488	6.13399	6.49384	5.95728
At1g74280 At1g74290	hydrolase, alpha/beta fold family protein	260249_s_at	-0.944895	-1.25831	7.11614e-05	0.00262228	7.70792	7.62263	7.89109	6.80744	6.78387	7.8636	7.45473	7.5246	6.86685	6.18093	6.02021
At5g11790	Ndr family protein	250337_at	-0.950354	-0.970743	0.000208962	0.00497051	9.48054	9.64337	9.45196	8.57493	8.57493	8.81659	8.71282	8.14753	7.55805	7.93	7.27667
At2g29660	zinc finger (C2H2 type) family protein	266644_at	-0.957764	-0.84083	6.52785e-06	0.000586221	8.62979	8.48999	8.52155	7.72532	7.45337	7.82761	8.00547	7.69841	7.0391	7.12138	6.84852
At3g16990	TENA/THI-4 family protein	257888_at	-0.957786	-0.497532	0.000225126	0.00523693	9.28686	8.89447	9.22343	8.313	8.04127	8.44363	8.45988	8.47014	7.68538	8.19101	8.00466
At4g00900	ATECA2__ECA2 (ER-TYPE CA2+-ATPASE 2); calcium-transporting ATPase	255647_at	-0.959466	-0.155624	0.000984969	0.0137078	7.38699	7.28316	7.25812	6.40881	6.29111	6.69126	6.33316	6.37613	6.48851	6.50631	5.93885
At5g01800	saposin B domain-containing protein	251074_at	-0.960111	-1.12689	1.50446e-05	0.000978368	10.204	10.5142	10.1966	9.24832	9.44131	10.3243	10.1969	9.71487	8.98329	8.92823	8.94389
At3g27300	G6PD5 (glucose-6-phosphate dehydrogenase 5); glucose-6-phosphate dehydrogenase	257144_at	-0.960713	-1.16668	0.00898371	0.0593221	8.36872	8.5732	8.10439	7.08291	7.69319	8.73107	8.14895	7.15154	7.36599	6.68308	6.48245
At5g45320	FUNCTIONS IN: molecular_function unknown; INVOLVED IN: biological_process unknown; LOCATED IN: endomembrane system; EXPRESSED IN: inflorescence meristem, flower, root; EXPRESSED DURING: petal differentiation and expansion stage; CONTAINS InterPro DOMAIN/s: Harpin-induced 1 (InterPro:IPR010847); BEST Arabidopsis thaliana protein match is: unknown protein (TAIR:AT3G26350.1); Has 162 Blast hits to 1…	248998_at	-0.9609	-0.675572	0.00227894	0.0236779	6.84839	7.55973	7.25714	6.41336	6.10835	7.10195	6.94682	6.64077	6.63807	5.91387	6.11088
At2g05580	unknown protein	265567_at	-0.963083	-2.12151	4.72786e-05	0.00199339	13.2517	12.9153	12.9412	12.2349	11.911	12.8927	12.4842	11.8813	9.81516	10.8838	10.1947
At3g23050	AXR2__IAA7 (INDOLE-3-ACETIC ACID 7); transcription factor	257769_at	-0.963252	-1.37039	0.0027685	0.0268265	7.03083	7.97341	7.09925	6.43282	6.37634	7.58386	7.00687	6.08795	5.43611	5.69378	5.43763
At2g01890	ATPAP8__PAP8 (PURPLE ACID PHOSPHATASE 8); acid phosphatase/ protein serine/threonine phosphatase	263595_at	-0.963559	0.883555	0.000114542	0.00348905	8.34254	8.00864	8.24155	7.09642	7.37162	5.95095	5.85992	6.27493	6.6456	6.85332	7.23755
At5g05600	oxidoreductase, 2OG-Fe(II) oxygenase family protein	250793_at	-0.964738	-1.02529	8.59102e-05	0.00295567	8.12319	8.55912	8.60731	7.44877	7.4815	7.79199	7.52453	7.89774	6.47453	6.58845	7.07542
At5g12110	elongation factor 1B alpha-subunit 1 (eEF1Balpha1)	250304_at	-0.964848	-1.52767	0.00585064	0.0441851	8.94361	8.76008	8.54108	7.58677	7.98005	10.1331	9.60909	8.3472	8.515	7.66282	7.32861
At5g56140	KH domain-containing protein	247994_at	-0.96495	-1.47497	0.00166358	0.019419	8.66567	9.33214	8.32194	7.63869	7.97791	9.43498	9.41447	8.14912	7.49283	7.49507	7.58574
At3g10910 At3g10912	zinc finger (C3HC4-type RING finger) family protein	258757_at	-0.965039	-1.56006	0.0104582	0.0656443	7.81982	7.56941	8.14777	7.18022	6.58103	7.96883	6.66603	8.20492	5.10488	6.23134	6.82336
At5g52330	meprin and TRAF homology domain-containing protein / MATH domain-containing protein	248354_at	-0.966906	-0.565754	0.00514024	0.0405005	7.19322	7.73743	7.24305	6.2054	6.64326	7.25714	6.91735	6.47511	6.64326	5.99128	6.3178
At4g14010	RALFL32 (ralf-like 32); signal transducer	245386_at	-0.968319	0.641198	0.009782	0.0626411	9.67235	9.7269	9.88391	8.95459	8.63088	7.12217	7.61011	8.17416	7.73744	8.66397	8.42863
At2g30620	histone H1.2	267492_at	-0.968975	-0.0410008	0.00537003	0.0416351	10.615	11.1842	10.4898	9.6914	9.89661	9.58705	9.49977	9.116	9.62048	9.13533	9.32401
At5g17310	UTP--glucose-1-phosphate uridylyltransferase, putative / UDP-glucose pyrophosphorylase, putative / UGPase, putative	250074_at	-0.969063	-0.71895	0.000592492	0.00975794	11.3914	11.4128	11.1854	10.1171	10.6045	11.6235	11.3085	10.8349	10.6452	10.4398	10.525
At5g04370	NAMT1; S-adenosylmethionine-dependent methyltransferase	245713_at	-0.971389	-2.26299	0.000115829	0.00350871	6.69213	6.6481	6.57627	5.3327	6.00219	8.08343	7.10672	6.67266	4.53836	5.49117	5.0443
At5g03610	GDSL-motif lipase/hydrolase family protein	250918_at	-0.971528	-0.563933	2.75987e-05	0.00141785	7.67844	7.44026	7.49574	6.49696	6.63627	6.96929	6.94129	6.76418	6.50053	6.36199	6.12045
At5g17450	heavy-metal-associated domain-containing protein / copper chaperone (CCH)-related	246429_at	-0.971851	-0.0786803	0.00158523	0.0188524	5.08169	4.86892	5.48253	4.26027	4.08479	3.81564	4.13381	4.2764	3.86104	4.0024	4.12638
At1g72450	TIFY11B__JAZ6 (JASMONATE-ZIM-DOMAIN PROTEIN 6)	260429_at	-0.973725	-1.23482	3.43136e-06	0.000387557	6.12329	6.345	6.35591	5.50842	5.09359	5.50842	5.86871	5.87912	4.41925	4.57796	4.55457
At3g15940	glycosyl transferase family 1 protein	257797_at	-0.973853	-0.252122	0.000310407	0.0064134	8.04313	8.40251	8.10358	7.28517	7.13326	7.39233	7.17269	7.19811	7.26856	6.90275	6.83546
At4g19410	pectinacetylesterase, putative	254578_at	-0.976348	-1.1098	7.94056e-06	0.000663459	10.6599	10.5917	10.6218	9.63055	9.66573	10.5394	10.1809	9.89974	8.95598	9.18798	9.14665
At1g15670	kelch repeat-containing F-box family protein	259502_at	-0.978327	-0.25249	0.000248037	0.00553351	7.63593	7.85378	7.67219	6.99212	6.49249	7.49064	7.59024	7.39827	7.29819	7.08324	7.34025
At1g23120	major latex protein-related / MLP-related	264887_at	-0.97967	-0.895803	0.00285887	0.027365	9.2603	9.25563	9.17423	8.32252	8.17825	9.04904	8.87535	9.34155	7.48756	8.808	8.28297
At2g22000	PROPEP6 (Elicitor peptide 6 precursor)	263869_at	-0.980169	-0.232438	0.000645654	0.0103205	9.50245	9.43468	9.6355	8.68134	8.40674	8.52497	7.94044	8.33026	7.90365	7.97951	8.21519
At3g43110	unknown protein	252730_at	-0.981113	-0.564315	0.000301547	0.00628729	7.4093	7.12752	7.23786	6.11006	6.44417	6.5069	6.73747	6.37135	6.02477	6.22887	5.66914
At1g76990	ACR3; amino acid binding	264956_at	-0.983206	-1.14325	0.00174699	0.0201562	9.17822	9.10091	8.74604	7.82732	8.22305	9.03611	9.39091	8.05887	7.63657	7.85429	7.56528
At5g24120	ATSIG5_SIG5__SIGE (SIGMA FACTOR E); DNA binding / DNA-directed RNA polymerase/ sigma factor/ transcription factor	249769_at	-0.984431	-0.483025	0.003165	0.0291927	8.46529	8.44486	8.38654	7.44356	7.45204	8.25197	7.64519	7.34603	7.22886	7.60062	6.96464
At1g21790	FUNCTIONS IN: molecular_function unknown; INVOLVED IN: biological_process unknown; LOCATED IN: integral to membrane; EXPRESSED IN: 23 plant structures; EXPRESSED DURING: 15 growth stages; CONTAINS InterPro DOMAIN/s: TRAM, LAG1 and CLN8 homology (InterPro:IPR006634); Has 127 Blast hits to 127 proteins in 26 species: Archae - 0; Bacteria - 0; Metazoa - 84; Fungi - 0; Plants - 41; Viruses - 0; Other…	262496_at	-0.985003	-0.587772	0.00322608	0.0295292	8.53741	9.27389	8.90686	7.71636	8.12574	8.76147	8.28821	7.99993	7.93079	7.56103	7.79447
At1g06570	HPD__PDS1 (PHYTOENE DESATURATION 1); 4-hydroxyphenylpyruvate dioxygenase	262635_at	-0.985435	-0.731688	0.00198537	0.0217086	8.82527	8.97424	8.77243	7.68373	8.06003	9.24358	9.08281	8.20524	8.10728	8.21321	8.01607
At3g27610	FUNCTIONS IN: molecular_function unknown; INVOLVED IN: biological_process unknown; LOCATED IN: cellular_component unknown; EXPRESSED IN: 22 plant structures; EXPRESSED DURING: 13 growth stages; BEST Arabidopsis thaliana protein match is: nucleotidyltransferase (TAIR:AT2G01220.2); Has 367 Blast hits to 361 proteins in 33 species: Archae - 6; Bacteria - 21; Metazoa - 0; Fungi - 3; Plants - 35; Viru…	258228_at	-0.986023	-1.16853	9.24644e-06	0.000716234	5.28557	5.30445	5.14818	4.20374	4.31634	5.66117	5.30838	5.15994	4.27445	4.41635	3.93308
At3g07320	glycosyl hydrolase family 17 protein	259014_at	-0.98824	0.32083	0.000856378	0.0124977	10.0114	10.0622	9.79951	8.73061	9.20829	7.96701	8.2564	7.63256	8.26699	8.30341	8.24805
At3g23300	dehydration-responsive protein-related	258298_at	-0.992102	-0.472594	0.00540866	0.0418314	7.38393	7.30623	7.16357	6.07288	6.51207	6.9789	7.16613	6.2211	6.20786	6.61749	6.123
At5g50580 At5g50680	AT-SAE1-2__SAE1B (SUMO-ACTIVATING ENZYME 1B); SUMO activating enzyme	248523_s_at	-0.995304	-0.297663	3.50722e-05	0.00165974	8.7173	8.51168	8.53852	7.60423	7.58351	8.14463	7.77042	7.93389	7.6827	7.56485	7.70839
At1g12160	flavin-containing monooxygenase family protein / FMO family protein	260991_at	-0.995447	-0.340039	0.000481898	0.00842951	5.78972	6.11166	5.9153	4.97332	4.91358	4.77694	4.98392	5.36196	4.84387	4.76604	4.4928
At1g53210	sodium/calcium exchanger family protein / calcium-binding EF hand family protein	260587_at	-0.995627	-0.161425	0.000434703	0.00789457	11.4121	11.5033	11.427	10.4483	10.4553	10.7194	10.5732	10.073	10.2999	10.2033	10.3782
At1g64300	protein kinase family protein	259740_at	-0.995842	-0.974753	9.11857e-06	0.000715095	5.25412	5.43634	5.28571	4.3049	4.3542	5.59318	5.42124	5.37337	4.59549	4.69964	4.16841
At1g51440	lipase class 3 family protein	260491_at	-0.996753	-0.0787757	0.00139947	0.0174424	4.86151	5.32542	5.58045	4.43573	4.08235	4.71272	4.51781	4.69914	4.47729	4.59266	4.62338
At3g22370	ATAOX1A__AOX1A (ALTERNATIVE OXIDASE 1A); alternative oxidase	258452_at	-0.99699	-0.136652	0.000238111	0.00538286	7.81702	7.62448	7.75616	6.79248	6.67865	6.31525	5.8152	6.08147	6.00522	6.04159	5.75515
At2g36320	zinc finger (AN1-like) family protein	263901_at	-0.997103	-1.35243	0.000152465	0.00413522	7.65834	7.80653	7.89757	6.98475	6.59601	7.54523	7.38952	7.88422	5.98955	5.92042	6.85173
At5g45420	myb family transcription factor	248954_at	-0.998641	-0.0320292	2.85734e-05	0.00144836	6.48004	6.67613	6.3657	5.46916	5.54813	5.56498	5.64133	5.64057	5.63274	5.65762	5.46044
At3g27580	D6PKL3__ATPK7; kinase/ protein serine/threonine kinase	258029_at	-0.9998	0.0981788	2.24041e-05	0.00123137	6.84081	6.7662	6.96382	5.91889	5.7954	5.92471	5.65821	5.76261	5.91889	5.9161	5.80507
At1g54540	FUNCTIONS IN: molecular_function unknown; INVOLVED IN: biological_process unknown; LOCATED IN: cellular_component unknown; EXPRESSED IN: hypocotyl, flower, root; EXPRESSED DURING: petal differentiation and expansion stage; CONTAINS InterPro DOMAIN/s: Harpin-induced 1 (InterPro:IPR010847); BEST Arabidopsis thaliana protein match is: harpin-induced protein-related / HIN1-related / harpin-responsive…	263005_at	-1.00041	-1.70009	2.18003e-05	0.00120989	9.28787	9.33534	9.66847	8.17661	8.68368	8.79115	8.68368	8.70148	6.48584	7.41142	7.17877
At1g79520	cation efflux family protein	262940_at	-1.00166	-1.54743	1.94402e-05	0.00114581	7.74321	7.95358	7.93564	7.02631	6.72532	8.36314	7.58457	7.91848	6.51852	6.64136	6.064
At1g71697	CK__ATCK1 (CHOLINE KINASE 1); choline kinase	261506_at	-1.00183	-0.784047	5.34882e-05	0.0021865	7.61427	7.7667	8.05455	6.91608	6.70393	7.79046	7.40942	7.4867	6.57083	6.88156	6.88206
At4g00630	ATKEA2__KEA2; potassium ion transmembrane transporter/ potassium:hydrogen antiporter	255686_at	-1.00707	-0.484829	0.00101264	0.0139652	6.89965	7.00354	6.82643	5.65845	6.14716	6.97281	7.11035	6.5333	6.68997	6.20683	6.26517
At1g19485	AT hook motif-containing protein	260660_at	-1.00811	-0.143276	0.000382214	0.00727132	7.55931	7.92753	7.69724	6.63094	6.80888	7.29833	6.79824	7.23562	6.95341	7.04898	6.89997
At2g05940	protein kinase, putative	266037_at	-1.00867	-0.375339	0.00452261	0.0371349	7.15393	7.39522	7.46342	6.27472	6.38298	6.27286	6.59409	5.53245	5.74061	5.8648	5.66796
At1g26820	RNS3 (RIBONUCLEASE 3); RNA binding / endoribonuclease/ ribonuclease T2	263689_at	-1.00934	-1.4577	8.93846e-05	0.00302951	11.822	11.971	11.9068	10.8906	10.8906	11.2966	10.8587	10.7852	8.89238	9.86387	9.81116
At2g38480	integral membrane protein, putative	267038_at	-1.00997	-1.00237	3.50435e-06	0.00038803	9.1624	9.26127	9.28146	8.28419	8.16595	8.6341	8.35725	8.73985	7.42639	7.7779	7.51981
248544_at	0	248544_at	-1.01179	-1.39597	0.000295754	0.00621193	10.1815	10.061	9.99949	9.07855	9.05921	10.3591	9.95525	9.36347	8.11903	9.03567	8.33518
At4g35320	unknown protein	253165_at	-1.01183	-0.852004	0.0034336	0.0308712	7.87643	7.70492	8.17356	6.67447	7.13847	7.15088	7.88732	7.23928	7.10078	6.5242	6.09648
At2g43060	transcription factor	265245_at	-1.01336	-0.738573	0.00313127	0.0289636	9.24231	9.91895	9.22404	8.11679	8.78003	8.87828	9.32963	8.68192	8.48061	7.95648	8.23702
At1g69480	EXS family protein / ERD1/XPR1/SYG1 family protein	256296_at	-1.0141	-0.218042	0.000129267	0.00377058	4.93126	5.28789	5.2728	4.08008	4.21969	4.50338	4.62338	4.87414	4.51731	4.47454	4.35492
At1g62250	unknown protein	264738_at	-1.01459	-1.07657	8.51819e-08	3.03594e-05	7.913	7.96106	7.87254	6.94239	6.8595	8.64359	8.45993	8.64433	7.50637	7.49612	7.51566
At2g02580	CYP71B9; electron carrier/ heme binding / iron ion binding / monooxygenase/ oxygen binding	267267_at	-1.0161	-1.06262	1.25337e-05	0.000863724	8.46406	8.22047	8.65364	7.46368	7.39622	7.76711	7.46256	7.69007	6.5343	6.35609	6.84148
At4g23600	JR2__CORI3 (CORONATINE INDUCED 1); cystathionine beta-lyase/ transaminase	254232_at	-1.01666	-0.846244	0.00372412	0.0325094	6.93512	7.09029	7.0437	5.79692	6.21584	6.99135	6.98304	5.87758	5.50385	5.74777	6.06162
At1g12240	VAC-INV__ATBETAFRUCT4; beta-fructofuranosidase/ hydrolase, hydrolyzing O-glycosyl compounds	260969_at	-1.01707	-0.692255	0.000118644	0.00356557	6.50963	6.42861	6.74949	5.67746	5.41354	6.5453	6.20098	6.2912	5.48985	5.49709	5.97378
At3g23590	RFR1 (REF4-related 1)	258101_at	-1.01834	-0.799469	1.67606e-05	0.00103327	7.51054	7.62663	7.55347	6.48733	6.60309	7.62952	7.64244	7.1735	6.79856	6.71721	6.53127
At3g47730	ATATH1; ATPase, coupled to transmembrane movement of substances / transporter	252379_at	-1.01881	-0.844012	0.00184999	0.0208475	10.0211	9.67653	9.8397	8.84048	8.81343	9.60196	8.8354	8.53068	7.83952	8.4651	8.13138
At1g73590	ATPIN1__PIN1 (PIN-FORMED 1); transporter	259845_at	-1.01974	-0.344247	0.00241108	0.0245411	7.77243	7.64033	7.52592	6.58257	6.6704	7.20192	7.47186	6.68375	7.12554	6.59368	6.60557
At1g47128	RD21A__RD21 (responsive to dehydration 21); cysteine-type endopeptidase/ cysteine-type peptidase	245803_at	-1.02004	-1.4405	0.000907034	0.0128987	10.3021	10.6251	10.4852	9.36656	9.53498	10.4107	10.345	9.47445	8.04406	9.29601	8.5685
At1g78950	beta-amyrin synthase, putative	264138_at	-1.02145	-0.69034	0.000233537	0.00531343	6.28188	6.17023	6.23828	5.3675	5.04986	5.80969	5.35198	5.11543	4.61507	4.95952	4.63149
At3g61200	thioesterase family protein	251307_at	-1.02198	-0.0500074	0.00384921	0.0332074	8.94695	8.69894	8.91676	7.93237	7.73211	8.04072	7.19116	7.93237	7.54089	7.86962	7.60372
At1g50290	unknown protein	262421_at	-1.02413	-5.56723	7.89779e-11	6.00495e-07	4.72869	4.88963	5.07021	3.90172	3.84237	9.4478	9.08088	8.85396	3.45985	3.90263	3.31847
At3g14920	unknown protein	257209_at	-1.02521	-0.152678	0.000387621	0.00734966	7.7881	7.63094	7.75843	6.67078	6.73044	6.93906	6.64966	6.69835	6.42921	6.97033	6.42949
At5g61640	PMSR1 (PEPTIDEMETHIONINE SULFOXIDE REDUCTASE 1); oxidoreductase, acting on sulfur group of donors, disulfide as acceptor / peptide-methionine-(S)-S-oxide reductase	247514_at	-1.02524	-0.375169	0.00457694	0.0374462	8.76232	9.14842	8.65501	7.67821	7.98182	7.80843	7.76899	6.94088	7.25222	7.15126	6.98931
At4g10850	nodulin MtN3 family protein	254956_at	-1.02565	-0.702566	0.000437346	0.00792364	9.97661	10.0364	10.0429	8.83489	9.15108	9.44369	8.86443	8.73091	8.51647	8.39282	8.02205
At1g06200	serine-type peptidase	260785_at	-1.02647	-0.399095	0.00780747	0.0538032	8.69228	9.06921	8.57166	7.38868	8.11381	8.55699	8.47711	7.75105	7.99615	7.65504	7.93668
At3g14450	CID9 (CTC-Interacting Domain 9); RNA binding / protein binding	257275_at	-1.02685	-1.30344	4.47594e-05	0.00191743	8.00788	8.26601	8.28106	7.08472	7.23155	7.6008	8.00539	7.89251	6.02441	6.84223	6.72174
At5g40830	methyltransferase	249347_at	-1.02773	-0.740811	2.89658e-05	0.00146175	5.44275	5.47985	5.44053	4.29673	4.55657	5.43363	5.81655	5.40758	4.86185	4.59759	4.97588
At1g62990	IXR11__KNAT7 (KNOTTED-LIKE HOMEOBOX OF ARABIDOPSIS THALIANA 7); DNA binding / transcription activator/ transcription factor	261106_at	-1.03952	-0.738882	0.00113236	0.0151136	9.00957	9.36723	8.92046	7.83285	8.28629	8.32853	8.50242	7.7824	7.77677	7.433	7.18694
At5g40930	TOM20-4 (TRANSLOCASE OF OUTER MEMBRANE 20-4); P-P-bond-hydrolysis-driven protein transmembrane transporter	249322_at	-1.04142	-0.599746	5.58326e-05	0.00223821	9.73751	9.53135	9.58847	8.3577	8.79767	8.8688	8.98786	8.67248	8.40906	8.23198	8.08885
At3g29630	glycosyltransferase family protein	256953_at	-1.04156	0.160907	0.00296894	0.0280886	8.77562	8.22489	8.48544	7.52658	7.38094	7.04392	6.40734	6.70594	6.81713	7.20028	6.62252
At5g57240	ORP4C (OSBP(OXYSTEROL BINDING PROTEIN)-RELATED PROTEIN 4C); oxysterol binding	247951_at	-1.04224	1.458	4.12125e-05	0.00183822	8.70952	8.42382	8.61204	7.53695	7.54216	5.09865	4.94692	5.25396	5.95776	6.80869	6.90707
At1g61630	equilibrative nucleoside transporter, putative (ENT7)	265064_at	-1.04333	-0.219964	8.48171e-05	0.00292992	5.42516	5.27486	5.42004	4.39454	4.26551	4.28437	4.29649	4.39454	3.89283	4.02813	4.39454
At5g11930	glutaredoxin family protein	250344_at	-1.04368	-1.27575	3.60912e-05	0.00168732	7.71054	7.68577	7.60119	6.73771	6.5066	7.84981	8.53519	8.2221	7.12445	7.11664	6.53877
At1g74530	unknown protein	260215_at	-1.04484	-0.0436185	0.00234282	0.0241153	7.84791	8.06889	7.78495	6.74035	6.97114	7.41331	7.50181	6.90249	7.5901	7.11176	6.98489
At1g20390	0	259573_at	-1.04733	-0.0491657	0.000295182	0.00621134	4.39987	4.73218	5.00401	3.63748	3.6919	3.69679	3.87742	3.57378	3.62579	3.74996	3.62473
At5g48370	thioesterase family protein	248697_at	-1.04771	-0.584313	0.000332492	0.00665275	5.6899	6.04492	5.6838	4.72913	4.78787	6.12646	5.85158	5.77138	5.70201	5.26201	5.03247
At3g55910	unknown protein	251766_at	-1.05031	-0.288153	0.000512343	0.00880011	5.07284	4.36873	4.82932	3.78301	3.6303	4.17885	3.9197	3.99526	3.76021	3.85044	3.6187
At3g23580	RNR2A (RIBONUCLEOTIDE REDUCTASE 2A); ribonucleoside-diphosphate reductase	258106_at	-1.05279	-0.411366	0.00384566	0.033202	9.09768	9.41109	8.95062	7.97324	8.22743	8.17523	8.81751	7.7678	7.92367	7.80655	7.79621
At3g56360	unknown protein	251704_at	-1.05297	-0.634947	1.02221e-05	0.000759496	10.0977	10.1511	9.96168	9.16592	8.86843	9.30841	9.06252	9.16592	8.5085	8.69519	8.42832
At2g36380	ATPDR6__PDR6; ATPase, coupled to transmembrane movement of substances	263904_at	-1.05404	-0.317744	0.000743117	0.0113381	9.20441	9.04066	8.81801	7.80904	8.12494	8.14733	8.15855	7.90728	8.04023	7.82907	7.39063
At2g19900	ATNADP-ME1 (NADP-malic enzyme 1); malate dehydrogenase (oxaloacetate-decarboxylating) (NADP+)/ malic enzyme/ oxidoreductase, acting on NADH or NADPH, NAD or NADP as acceptor	266690_at	-1.05653	-1.50357	0.00548712	0.0422374	9.74074	9.71309	9.49041	8.26826	8.91484	10.3167	10.057	8.41881	8.37117	7.70531	8.20529
At4g37320	CYP81D5; electron carrier/ heme binding / iron ion binding / monooxygenase/ oxygen binding	253097_at	-1.05725	0.203428	0.01559	0.0850535	6.06922	6.32976	6.24183	5.60718	4.70553	5.24593	5.00996	5.65741	5.03348	5.6165	5.87362
At3g16190	isochorismatase hydrolase family protein	258052_at	-1.05741	-0.985593	0.00433535	0.0360647	11.1521	11.7101	11.1888	9.96314	10.6227	11.3326	10.9378	10.5337	10.5472	9.40333	9.89681
At3g14560	unknown protein	258091_at	-1.05826	-1.21176	0.000131089	0.00378773	10.0775	9.71489	10.0467	8.9163	8.85989	9.53059	8.91625	9.5848	7.70354	8.4545	8.23831
At3g54680	proteophosphoglycan-related	251859_at	-1.05953	-0.500771	0.0088976	0.0588615	7.12607	7.82868	7.07569	6.02636	6.54155	6.32912	6.47008	5.50134	5.61131	5.51997	5.66695
At3g26085	CAAX amino terminal protease family protein	258081_at	-1.06043	-0.201036	0.00624449	0.0462908	7.41443	7.37576	7.18851	6.01753	6.51408	6.59269	6.41607	5.99659	6.52634	5.64889	6.22701
At3g61160	shaggy-related protein kinase beta / ASK-beta (ASK2)	251358_at	-1.06343	0.00443671	0.0156449	0.0852099	7.56988	7.90711	7.75027	6.99574	6.36225	7.13726	6.28606	6.59861	6.1867	6.92427	6.92427
At5g54470	zinc finger (B-box type) family protein	248160_at	-1.06343	1.46926	7.91859e-06	0.000663459	7.21374	7.24072	7.01539	6.14339	6.04298	4.50096	4.27665	4.74432	6.37256	5.92256	5.63459
At5g02230	haloacid dehalogenase-like hydrolase family protein	251028_at	-1.06428	-2.18307	5.34129e-09	7.16675e-06	10.5881	10.7038	10.4958	9.52375	9.53947	11.8328	11.8638	11.5206	9.44596	9.57676	9.64521
At5g65160	tetratricopeptide repeat (TPR)-containing protein	247229_at	-1.06447	-0.30403	0.000428751	0.00781135	6.51023	6.82724	6.41057	5.60342	5.43299	5.97324	5.40903	5.47356	5.43484	5.29912	5.20977
At1g66250	glycosyl hydrolase family 17 protein	259823_at	-1.06553	0.153944	0.012997	0.0755509	7.49707	7.54046	7.05261	6.1351	6.46059	6.75433	6.68592	6.04791	7.02332	6.11497	6.8117
At3g10570	CYP77A6; electron carrier/ heme binding / iron ion binding / monooxygenase/ oxygen binding	258962_at	-1.06605	-0.670576	0.000290198	0.00614073	6.47523	6.38964	6.49415	5.3762	5.39771	5.50429	6.17004	5.63284	4.99966	5.4268	4.86898
At5g58090	glycosyl hydrolase family 17 protein	247845_at	-1.06606	-0.441516	0.00312019	0.0288938	8.6592	8.92169	8.54308	7.30583	7.97803	8.37142	8.76615	7.90676	8.03193	7.79308	7.89477
At3g16750	unknown protein	258424_at	-1.06627	-1.29766	1.83272e-06	0.000259975	4.38202	4.69494	4.33079	3.26262	3.54334	4.74349	4.98233	4.81942	3.43852	3.43835	3.77538
At1g05850	CTL1_ELP_ELP1_ERH2_HOT2__POM1 (POM-POM1); chitinase	261279_at	-1.06848	-1.1132	4.36085e-05	0.00189724	12.4961	12.7431	12.3858	11.2989	11.6474	12.4001	12.4484	11.7735	11.1208	10.9759	11.1857
At1g69530	AT-EXP1_ATEXP1_ATHEXP ALPHA 1.2_EXP1__ATEXPA1 (ARABIDOPSIS THALIANA EXPANSIN A1)	256299_at	-1.07942	-1.62214	0.00964197	0.0620632	9.80787	9.86012	9.42998	8.27906	8.96075	8.61433	10.1915	8.2102	6.91431	8.20387	7.03144
At3g03780 At5g17920	AtMS2; 5-methyltetrahydropteroyltriglutamate-homocysteine S-methyltransferase/ methionine synthase	259343_s_at	-1.07992	0.0621273	0.0303602	0.131457	10.2663	10.3204	10.0919	8.87669	9.41589	9.22979	9.18039	8.0484	9.24379	8.90257	8.4986
At1g33260	protein kinase family protein	256529_at	-1.08005	-0.665398	0.00304549	0.0285232	9.07303	8.87825	8.93992	7.82312	7.94424	8.41176	8.30384	7.33745	7.21733	7.68053	7.15899
At1g16730	unknown protein	255763_at	-1.0815	-0.668882	0.0010894	0.0147473	7.09325	7.13801	6.39376	5.76018	5.82684	6.77783	6.87797	6.17922	5.98903	5.8476	5.99174
At1g64270	0	259796_at	-1.0825	0.277592	0.000679462	0.010696	5.95765	6.18082	5.72313	4.98005	4.76269	4.61767	4.35005	4.62603	4.84322	5.11289	4.47041
At5g18450	AP2 domain-containing transcription factor, putative	250010_at	-1.08276	-0.732305	0.00400127	0.0342344	7.43525	7.25338	7.31296	6.14973	6.35249	6.62126	5.5815	5.65465	4.83799	5.65483	5.16769
At4g01840	ATKCO5_ATTPK5_TPK5__KCO5 (CA2+ ACTIVATED OUTWARD RECTIFYING K+ CHANNEL 5); outward rectifier potassium channel	255551_at	-1.08294	-0.602169	0.00294197	0.0279494	6.81056	6.49138	6.57456	5.41809	5.66703	6.41392	6.23543	5.37379	5.24549	5.69049	5.28065
At4g00430	PIP1E_TMP-C__PIP1;4 (PLASMA MEMBRANE INTRINSIC PROTEIN 1;4); water channel	255674_at	-1.08515	-0.1723	0.00571957	0.0434444	12.0078	12.1165	12.041	10.8149	11.125	11.1901	11.5449	10.6214	11.3562	10.7796	10.7035
At5g59360	unknown protein	247715_at	-1.08568	0.133213	0.00195125	0.0215113	7.39031	7.85899	7.28416	6.604	6.24694	5.85333	6.32179	6.29348	6.24014	6.55579	6.0723
At3g05800	transcription factor	258742_at	-1.08631	0.0656834	0.00011299	0.00346876	5.12943	5.4796	5.37036	4.27643	4.20389	4.12016	4.06355	4.47964	4.34463	4.16121	4.35455
At1g01560	ATMPK11; MAP kinase/ kinase	259428_at	-1.0874	-1.47561	0.000124254	0.0036932	5.40346	5.77647	5.42335	4.2507	4.64335	6.28976	5.47713	5.36539	3.91188	4.56567	4.22791
At5g02260	ATEXP9_ATHEXP ALPHA 1.10_EXP9__ATEXPA9 (ARABIDOPSIS THALIANA EXPANSIN A9)	250992_at	-1.08832	-0.455572	0.000884353	0.0127579	5.48039	5.72254	5.70189	4.36302	4.73023	4.82022	5.64516	4.98164	4.69491	4.75072	4.63468
At1g11450 At1g11460	nodulin MtN21 family protein	261868_s_at	-1.09032	-1.91425	9.02991e-09	7.90635e-06	4.4141	4.54277	4.46	3.46052	3.30341	5.12802	5.27704	5.0726	3.36585	3.30386	3.06521
At2g40670	RR16__ARR16 (ARABIDOPSIS RESPONSE REGULATOR 16); transcription regulator/ two-component response regulator	266078_at	-1.09115	-1.25874	0.000497634	0.00863197	9.63125	9.57873	9.5269	8.4945	8.48112	8.45643	7.96076	8.34545	6.3239	7.65297	7.00954
At1g68170	nodulin MtN21 family protein	260433_at	-1.09176	-0.387078	0.000124348	0.0036932	10.4784	10.2714	10.1942	8.98837	9.45743	9.58516	9.65892	9.32007	9.04327	9.27748	9.08216
At2g33220	FUNCTIONS IN: molecular_function unknown; INVOLVED IN: photorespiration; LOCATED IN: mitochondrion, mitochondrial membrane, plastid, respiratory chain complex I; EXPRESSED IN: 25 plant structures; EXPRESSED DURING: 15 growth stages; CONTAINS InterPro DOMAIN/s: GRIM-19 (InterPro:IPR009346); BEST Arabidopsis thaliana protein match is: MEE4 (maternal effect embryo arrest 4) (TAIR:AT1G04630.1); Has 2…	245169_at	-1.0949	0.126582	0.000359332	0.00697563	7.10991	7.68326	7.31022	6.24448	6.30132	6.02458	6.37248	5.94315	6.1173	6.30132	6.30132
At5g48520	unknown protein	248705_at	-1.09496	-0.851321	3.45657e-05	0.00164259	6.18616	6.05295	6.00424	5.01729	4.95502	6.18624	6.09857	6.24107	4.99105	5.26691	5.71396
At1g12010	1-aminocyclopropane-1-carboxylate oxidase, putative / ACC oxidase, putative	264346_at	-1.09613	-1.0472	0.000480884	0.00841825	12.5347	13.0081	12.2706	11.3408	11.6759	12.1815	12.5739	11.7547	11.2855	11.2573	10.8257
At1g21450	SCL1 (SCARECROW-LIKE 1); transcription factor	260878_at	-1.09646	-1.24403	0.000842933	0.0123728	6.92443	7.57595	7.17316	5.73744	6.51866	7.69946	7.7252	6.75001	6.19926	5.9997	6.24363
At1g02190	CER1 protein, putative	264180_at	-1.09661	-0.0570371	4.44278e-05	0.00191569	5.46278	5.35384	5.57799	4.50129	4.23522	4.49323	4.31649	4.37539	4.18194	4.53122	4.30082
At2g47520	AP2 domain-containing transcription factor, putative	245173_at	-1.09753	-0.0713646	0.000866319	0.0125865	5.65558	5.51633	6.00958	4.42734	4.83192	4.84268	4.55458	4.9002	4.41925	4.81426	4.84987
At2g22170	lipid-associated family protein	263431_at	-1.09893	-0.519179	4.87841e-05	0.00203431	11.0242	10.7566	10.9571	9.83111	9.79632	10.2496	10.1133	10.5241	9.74498	9.99904	9.58549
At4g31890	armadillo/beta-catenin repeat family protein	253498_at	-1.09946	-1.36837	0.00887672	0.0587574	6.3108	6.37073	6.07142	4.74504	5.558	5.74564	7.13403	5.25747	4.85242	5.04255	4.13706
At4g37240	unknown protein	246200_at	-1.10088	-0.486106	4.10567e-05	0.00183822	8.06277	8.13531	8.32351	7.15931	6.98666	7.4703	7.74584	7.66878	7.32647	6.88868	7.21146
At3g15540	MSG2__IAA19 (INDOLE-3-ACETIC ACID INDUCIBLE 19); transcription factor	258399_at	-1.10149	-0.139155	0.000458271	0.00814744	7.5825	7.28688	7.79889	6.69556	6.21364	6.48081	6.11784	6.34233	6.08737	6.25094	6.1852
At3g58450	universal stress protein (USP) family protein	251580_at	-1.10301	-1.73682	0.0072447	0.0510281	8.68487	8.67409	8.67012	7.59116	7.55553	10.5225	8.42006	8.22984	6.82191	7.4726	7.66741
At1g06000	UDP-glucoronosyl/UDP-glucosyl transferase family protein	260955_at	-1.10352	-0.862447	0.00379354	0.032939	9.6311	10.0646	9.59633	8.46878	8.85221	8.85221	9.59939	8.5888	8.28869	8.54628	7.61808
At2g36660	PAB7 (POLY(A) BINDING PROTEIN 7); RNA binding / translation initiation factor	265205_at	-1.10762	-0.942615	1.14673e-05	0.000819477	7.36521	7.21126	7.15059	6.20354	6.06593	6.60607	6.47934	6.83462	5.47435	5.99739	5.62043
At1g70700	JAZ9__TIFY7	260205_at	-1.11266	-2.20097	8.22567e-06	0.000674919	8.16639	8.67525	8.07222	7.04989	7.33403	8.43967	8.79132	7.8182	5.81601	6.32152	6.30873
At1g09790	COBL6 (COBRA-LIKE PROTEIN 6 PRECURSOR)	264710_at	-1.11287	-0.420633	0.00565037	0.0431053	8.83784	8.99702	9.08647	8.14051	7.5813	8.61009	8.4143	9.51851	8.29537	8.46822	8.51741
At5g62170	unknown protein	247457_at	-1.11459	-0.247559	0.0050726	0.0401478	7.82078	8.09343	7.85032	6.65051	6.96333	6.55746	6.84732	6.06323	6.43327	6.54573	5.74633
At1g23200	pectinesterase family protein	264891_at	-1.11728	-0.334276	3.46618e-06	0.000387557	11.4536	11.3757	11.3602	10.2505	10.3079	10.7528	10.4817	10.514	10.1866	10.2565	10.3025
At3g16390 At3g16400 At3g16410	NSP3 (NITRILE SPECIFIER PROTEIN 3)	259381_s_at	-1.12014	0.0743871	0.0103121	0.0650414	6.03807	6.02791	6.39206	5.20648	4.8586	6.67403	6.90497	7.63302	7.01958	6.83017	7.58544
At1g44100	AAP5; amino acid transmembrane transporter/ basic amino acid transmembrane transporter	245740_at	-1.12056	-0.305013	0.000248785	0.00553703	8.6867	8.57857	8.57838	7.41917	7.5688	7.45221	8.09618	7.44499	7.44255	7.3147	7.32109
At1g43790	TED6 (TRACHEARY ELEMENT DIFFERENTIATION-RELATED 6)	260867_at	-1.1219	-0.73842	5.01094e-05	0.00208196	6.24127	6.64362	6.85537	5.38711	5.52926	5.88792	6.16508	6.08147	5.12094	5.41429	5.38398
At1g14930	major latex protein-related / MLP-related	262857_at	-1.12298	-2.22551	0.000260787	0.00569784	8.86909	9.06475	8.89641	7.78344	7.85743	8.74268	7.20735	7.02564	4.95083	5.6701	5.6782
At1g55265	unknown protein	259661_at	-1.12313	0.379824	0.00103434	0.0141958	9.39106	9.33519	9.67627	8.12554	8.56323	8.33028	8.14313	8.87756	8.651	8.83517	9.00428
At1g44350	ILL6; IAA-amino acid conjugate hydrolase/ metallopeptidase	245244_at	-1.12404	-0.891527	8.70008e-05	0.00297971	8.07887	8.54957	8.44232	6.96822	7.49755	8.03494	8.06262	7.72493	7.1232	7.21801	6.80669
At5g24660	LSU2 (RESPONSE TO LOW SULFUR 2)	249752_at	-1.12613	0.683735	0.00657772	0.0479967	9.13843	8.54892	9.1035	8.24146	7.36685	7.16366	6.24941	7.16386	7.31669	7.59192	7.71953
At3g14020	NF-YA6 (NUCLEAR FACTOR Y, SUBUNIT A6); transcription factor	258198_at	-1.12624	-0.835672	0.000894485	0.0128	8.12241	8.3427	7.70712	6.7625	7.09985	7.84221	7.99849	7.19226	7.15618	6.72415	6.64562
At1g64190	6-phosphogluconate dehydrogenase family protein	262323_at	-1.12894	-0.557421	9.80496e-05	0.00320877	9.31919	9.23485	9.39617	8.3772	7.99839	8.94342	9.11894	9.42475	8.846	8.5423	8.42656
At1g10730	clathrin adaptor complexes medium subunit family protein	262787_at	-1.12906	-1.20671	0.000486282	0.00849968	6.39572	6.79977	6.3498	5.22063	5.55145	6.87646	6.79145	5.79638	5.39268	5.03372	5.41774
At5g49280	hydroxyproline-rich glycoprotein family protein	248592_at	-1.12966	-1.51251	0.000122943	0.00367059	10.5802	11.0619	10.5351	9.27202	9.92017	10.1817	10.3736	9.51269	8.83109	8.36526	8.33414
At3g52470	harpin-induced family protein / HIN1 family protein / harpin-responsive family protein	252058_at	-1.13257	-1.60935	0.000557685	0.00934666	6.90453	7.50767	7.00869	5.81745	6.198	7.29712	7.35355	6.25674	5.63405	5.66662	4.7787
At5g53450	ORG1 (OBP3-responsive gene 1); ATP binding / kinase/ protein kinase	248270_at	-1.13774	-0.363626	0.00696712	0.0499121	8.14092	8.29734	8.37465	7.10361	7.16284	7.92117	7.48947	6.80339	7.15161	6.60268	7.36887
At3g02350	GAUT9 (Galacturonosyltransferase 9); polygalacturonate 4-alpha-galacturonosyltransferase/ transferase, transferring glycosyl groups / transferase, transferring hexosyl groups	256327_at	-1.14337	-0.919036	0.00019607	0.00479878	8.57504	8.67409	8.2826	7.05234	7.68208	8.5318	8.39158	7.88742	7.46972	7.42258	7.16139
At1g51360	ATDABB1__DABB1 (DIMERIC A/B BARREL DOMAINS-PROTEIN 1)	265142_at	-1.14761	-0.111048	9.60164e-05	0.00317411	7.45076	7.46678	7.15796	6.15824	6.26355	6.6815	6.35471	6.17102	6.20921	6.27472	6.39016
At1g10090	unknown protein	264515_at	-1.149	-1.2701	7.12612e-06	0.000620577	6.3479	6.7618	6.27719	5.4537	5.17289	6.51766	6.5334	6.17639	5.26714	5.25024	4.89977
At3g27770	unknown protein	258244_at	-1.14972	-0.0540165	0.00102003	0.01405	10.3803	10.6337	10.4913	9.14539	9.55878	9.67309	9.14694	8.88104	9.18107	9.07437	9.28358
At3g02150	TCP13_TFPD__PTF1 (PLASTID TRANSCRIPTION FACTOR 1); transcription factor	259129_at	-1.15503	-1.19736	0.00143522	0.0177077	6.27051	6.64981	6.08858	5.08778	5.27475	6.26035	6.24539	5.19413	4.17436	5.04818	4.88525
At1g78680	ATGGH2 (gamma-glutamyl hydrolase 2); omega peptidase	264250_at	-1.15678	-0.469974	0.00198143	0.0216873	9.60603	9.64312	9.5006	8.09043	8.7625	9.1153	8.88108	8.18422	8.16151	8.34687	8.2623
At2g40460	proton-dependent oligopeptide transport (POT) family protein	255877_at	-1.15828	-0.579446	0.000202265	0.00489253	11.5713	11.3593	11.5696	10.3128	10.3708	10.1178	9.90754	9.49757	9.53921	9.28653	8.9588
At5g40670	PQ-loop repeat family protein / transmembrane family protein	249373_at	-1.16712	-1.72801	0.000225457	0.00523693	9.1093	9.31912	9.03056	7.6901	8.28165	10.1002	9.74583	8.88638	8.1274	7.34158	8.07941
At2g02990	RNS1 (RIBONUCLEASE 1); endoribonuclease/ ribonuclease	266743_at	-1.16827	0.315907	4.45905e-05	0.00191743	12.5579	12.522	12.745	11.4943	11.3857	10.4617	10.5354	10.7829	10.7931	10.7609	11.1737
At3g01930	nodulin family protein	259005_at	-1.16832	-0.596946	0.000630774	0.010161	6.75433	6.90537	6.68076	5.58717	5.63651	6.10679	6.47997	5.71044	5.30923	5.9161	5.28103
At5g47560	ATSDAT_ATTDT__TDT (TONOPLAST DICARBOXYLATE TRANSPORTER); malate transmembrane transporter/ sodium:dicarboxylate symporter	248756_at	-1.17127	-0.45779	4.02086e-05	0.00181615	7.60589	7.81339	7.72496	6.51866	6.56829	7.05915	6.55123	7.00235	6.28277	6.39286	6.56373
At2g18560 At2g18570	UDP-glucoronosyl/UDP-glucosyl transferase family protein	265929_s_at	-1.17447	-0.732263	5.3676e-05	0.00219025	7.80635	7.62015	7.6378	6.29039	6.73685	7.4078	7.25406	7.03533	6.51318	6.7536	6.23361
At1g34580	monosaccharide transporter, putative	261181_at	-1.17675	-1.33836	2.92051e-05	0.00147057	6.2501	6.25235	6.1183	5.0974	4.96293	6.38175	5.96474	6.73183	4.63072	5.13451	5.29801
At1g28340	AtRLP4 (Receptor Like Protein 4); protein binding	261469_at	-1.17794	-0.0265206	0.00533399	0.0414967	8.83541	9.04272	8.7177	7.49777	7.8769	8.26785	8.31343	7.33745	8.21342	7.76973	7.85603
At1g79330	AMC6_ATMCP2B__ATMC5 (ARABIDOPSIS THALIANA METACASPASE 5); cysteine-type endopeptidase	264143_at	-1.17835	-0.697948	0.00161707	0.0190524	7.92385	8.24882	8.05522	6.89762	6.89762	7.65999	6.89762	6.59495	6.26602	6.70966	6.08302
At3g12955	auxin-responsive protein-related	257859_at	-1.1848	1.62877	0.000254293	0.00563149	7.11813	7.36444	7.46513	6.40828	5.85392	5.69439	4.70422	5.6544	6.75591	6.64607	7.53734
At1g26930	kelch repeat-containing F-box family protein	263680_at	-1.18562	-1.39792	0.000113368	0.00347104	8.22052	7.63619	8.33979	7.12525	6.63451	8.55255	8.57454	8.74613	6.71018	7.36882	7.60048
At5g24270	CBL4__SOS3 (SALT OVERLY SENSITIVE 3); calcium ion binding / calcium-dependent protein serine/threonine phosphatase	249783_at	-1.18617	-1.03372	4.70285e-06	0.000474655	7.27041	7.28284	7.2802	6.02636	6.15693	6.56337	6.98114	6.44067	5.44993	5.80818	5.62591
At3g17860	JAI3_TIFY6B__JAZ3 (JASMONATE-ZIM-DOMAIN PROTEIN 3)	258189_at	-1.18782	-1.36604	2.01342e-05	0.00117052	8.62268	8.77738	8.25952	7.34183	7.38893	7.97412	7.79863	7.15741	6.33956	6.30762	6.18487
At1g61720	BAN (BANYULS); oxidoreductase	264401_at	-1.18812	-1.60539	4.14457e-05	0.00183925	8.31886	8.63084	8.22912	7.13464	7.27501	8.88751	8.79017	8.96934	7.00515	6.87216	7.95353
At4g09020	ATISA3__ISA3 (ISOAMYLASE 3); alpha-amylase/ isoamylase	255070_at	-1.18885	0.0756988	0.000897992	0.0128336	9.98102	10.1772	9.83087	8.52119	9.09385	8.40269	8.40392	8.09208	8.73081	8.1395	8.25548
At2g43290	MSS3 (multicopy suppressors of snf4 deficiency in yeast 3); calcium ion binding	266447_at	-1.18977	-0.0627877	0.0111848	0.0685821	7.0851	7.56601	6.89927	5.8889	6.09848	6.28605	5.9161	5.3975	6.31761	5.36128	5.7324
At4g36910	CDCP2__LEJ2 (LOSS OF THE TIMING OF ET AND JA BIOSYNTHESIS 2)	246225_at	-1.19028	-0.920143	3.5282e-05	0.00166409	9.13272	9.16006	8.94831	7.87493	7.90523	9.62777	9.64827	8.95197	8.58825	8.36032	8.51901
At3g19553	amino acid permease family protein	256567_at	-1.19098	-0.778365	0.00440169	0.0363841	7.49476	7.89212	7.43636	6.35497	6.47856	7.26903	6.47856	5.78857	5.93596	5.57581	5.68929
At1g05160	ATKAO1_KAO1__CYP88A3 (CYTOCHROME P450 88 A3); ent-kaurenoate oxidase/ oxygen binding	264586_at	-1.19132	-0.0570578	6.74294e-05	0.00254225	10.0734	10.2203	10.2822	8.82714	9.17413	9.18193	8.95403	9.1337	9.28587	8.86495	8.94767
At1g31440	SH3 domain-containing protein 1 (SH3P1)	256485_at	-1.19272	-0.316267	2.12947e-05	0.00119934	7.65708	7.30041	7.78005	6.3378	6.43513	6.7634	6.55899	6.55899	6.32694	6.34673	6.25891
At2g28900	ATOEP16-L_OEP16__ATOEP16-1 (OUTER PLASTID ENVELOPE PROTEIN 16-1); P-P-bond-hydrolysis-driven protein transmembrane transporter/ protein transporter	266225_at	-1.19658	2.2453	6.75889e-09	7.34144e-06	11.6778	11.7669	11.571	10.5076	10.4431	7.38905	7.14624	7.49055	9.66156	9.38715	9.71304
At5g62670	AHA11 (Arabidopsis H(+)-ATPase 11); ATPase	247439_at	-1.19924	-0.409221	0.000129231	0.00377058	10.1271	10.1644	9.95743	8.72155	9.04592	9.65825	9.47465	9.07282	9.19869	8.89621	8.88315
At5g44410	FAD-binding domain-containing protein	249047_at	-1.19951	-0.374014	0.00241755	0.024596	4.84137	4.39599	5.47279	3.64068	3.76707	3.71867	3.50917	3.83035	3.08038	3.57405	3.28172
At3g23340	ckl10 (Casein Kinase I-like 10); ATP binding / kinase/ protein kinase/ protein serine/threonine kinase	258300_at	-1.20464	-1.6279	0.000130624	0.00378594	6.7784	6.49032	6.66242	5.53078	5.34737	7.96578	7.28431	7.06578	5.16771	6.11712	6.14733
At3g23570	dienelactone hydrolase family protein	258108_at	-1.20501	-1.36946	0.00382026	0.033108	10.8397	11.1164	10.5618	9.27539	9.99316	10.1478	10.2542	8.828	8.94747	7.90072	8.27336
At5g42280	DC1 domain-containing protein	249245_at	-1.20754	0.55399	2.07694e-05	0.00119655	5.60361	5.9861	5.7854	4.56453	4.60379	3.9302	3.7546	4.17797	4.33571	4.59452	4.59452
At2g36830	GAMMA-TIP1_TIP1;1__GAMMA-TIP (GAMMA TONOPLAST INTRINSIC PROTEIN); water channel	263867_at	-1.21023	-1.19701	0.00039873	0.00748563	7.29207	7.88489	7.84404	6.70867	6.21821	8.58501	9.48557	9.56624	8.175	8.03747	7.83332
At2g39050	hydroxyproline-rich glycoprotein family protein	266170_at	-1.21147	-0.49021	0.0024829	0.0250394	7.52369	8.1131	7.6408	6.37456	6.7209	7.16364	6.84325	6.28034	6.63965	6.04767	6.12929
At3g08860	alanine--glyoxylate aminotransferase, putative / beta-alanine-pyruvate aminotransferase, putative / AGT, putative	258983_at	-1.22184	-1.28753	0.00266731	0.0262115	11.1416	11.2936	10.7906	9.7398	9.96707	10.1691	9.86952	8.74484	7.87463	8.91738	8.12887
At3g23560	ALF5 (ABERRANT LATERAL ROOT FORMATION 5); antiporter/ drug transporter/ transporter	258107_at	-1.22403	0.60686	5.7747e-07	0.000123104	8.17156	8.38894	8.22145	7.04511	7.02813	6.37448	6.37575	6.29104	6.83507	7.02813	6.99866
At5g43280	DCI1__ATDCI1 (DELTA(3,5),DELTA(2,4)-DIENOYL-COA ISOMERASE 1); delta3,5-delta2,4-dienoyl-CoA isomerase/ enoyl-CoA hydratase	249145_at	-1.22826	-0.957266	0.00538509	0.0417182	7.20411	7.20411	7.20525	5.13084	6.82162	7.7245	8.35901	7.96218	6.9843	7.27784	6.91174
At4g25640	MATE efflux family protein	254077_at	-1.23165	-0.300709	0.000875588	0.0126888	9.51129	9.72993	9.35819	8.11975	8.48322	8.44767	8.61222	8.0234	8.41528	7.71277	8.05311
At2g32660	AtRLP22 (Receptor Like Protein 22); kinase/ protein binding	267548_at	-1.23329	0.297162	1.41532e-05	0.000943963	4.77775	5.1108	5.2319	3.85169	3.76203	3.80644	3.5909	3.56664	3.98709	3.93419	3.93419
At5g49890	ATCLC-C__CLC-C (CHLORIDE CHANNEL C); anion channel/ voltage-gated chloride channel	248580_at	-1.23544	-0.466687	0.000263925	0.00574972	8.14856	8.72046	8.45742	7.01251	7.40091	7.77669	7.44555	7.44555	7.34898	6.83533	7.08343
At3g14067	subtilase family protein	256997_at	-1.23664	-0.457331	0.0167485	0.0887003	9.33756	9.45323	9.17291	7.87561	8.29358	8.87051	8.49889	7.50502	8.38779	7.7658	7.34884
At1g19700	BLH10__BEL10 (BEL1-LIKE HOMEODOMAIN 10); DNA binding / transcription factor	261139_at	-1.23745	-1.28877	4.43047e-07	0.000104184	7.05836	7.09137	7.36929	6.05628	5.81484	6.56155	6.43478	6.76962	5.34729	5.17913	5.37323
At5g45690	unknown protein	248915_at	-1.23757	-2.32181	0.000142418	0.00398908	12.2514	12.4655	12.1418	10.6956	11.4017	12.2846	11.849	10.9776	8.83784	10.1175	9.19043
At1g15880	atgos11__GOS11 (golgi snare 11); SNARE binding	259498_at	-1.23969	-0.831631	1.11878e-05	0.000814192	9.09632	8.86096	9.03347	7.81934	7.69512	8.81585	8.37418	8.34845	7.51244	7.89559	7.63555
At1g09155	AtPP2-B15 (Phloem protein 2-B15); carbohydrate binding	264263_at	-1.24036	-2.68515	1.67962e-08	1.16098e-05	7.24418	6.94439	7.03934	5.85145	5.81976	8.23345	7.61607	7.80316	5.31381	5.00989	5.27353
At5g50520 At5g50630	nodulin family protein	248521_s_at	-1.24038	0.500653	4.39146e-06	0.000452357	8.54818	8.20183	8.44597	7.24286	7.0737	6.66158	6.74035	6.60497	7.24286	7.24787	7.01813
At4g04020 At4g22240	FIB (FIBRILLIN); structural molecule	255364_s_at	-1.24074	-1.34781	0.000439294	0.00794	8.32894	8.52058	8.18776	6.80624	7.40381	8.92413	8.92407	7.89077	7.65084	7.01678	7.02792
At4g16770	iron ion binding / oxidoreductase/ oxidoreductase, acting on paired donors, with incorporation or reduction of molecular oxygen, 2-oxoglutarate as one donor, and incorporation of one atom each of oxygen into both donors	245307_at	-1.242	-2.41225	9.7053e-09	7.90635e-06	8.67445	8.5798	8.49857	7.36653	7.31802	9.13079	9.39625	8.92098	6.67744	6.94783	6.58601
At1g70810	C2 domain-containing protein	262314_at	-1.24739	-1.07747	0.00140706	0.0174663	9.7617	9.93048	9.56378	8.28167	8.72751	9.3387	8.44176	8.23613	8.05641	7.61245	7.11534
At1g30110	ATNUDX25 (ARABIDOPSIS THALIANA NUDIX HYDROLASE HOMOLOG 25); bis(5'-nucleosyl)-tetraphosphatase (asymmetrical)	256192_at	-1.24942	-0.547914	7.06242e-05	0.00261516	7.42148	7.50572	7.22868	5.93874	6.33302	6.612	6.61085	6.21447	5.99168	5.67704	6.12486
At2g43535	trypsin inhibitor, putative	260549_at	-1.25061	-1.62363	5.30243e-06	0.000510908	10.9708	10.4499	10.9136	9.54493	9.51006	9.61075	9.33733	10.1224	7.94591	8.17122	8.08243
At1g16850	unknown protein	256114_at	-1.25085	-2.33795	0.000423292	0.00774904	7.62894	6.88918	7.97865	6.42424	6.07192	8.22331	8.35329	9.38675	5.40386	6.6776	6.86805
At5g19580	glyoxal oxidase-related	245946_at	-1.25136	-1.02019	0.0018184	0.0206666	8.16215	7.07956	7.86768	6.50979	6.39375	7.48824	6.65808	7.04719	5.89634	6.51672	5.71989
At2g03240	LOCATED IN: integral to membrane; EXPRESSED IN: 18 plant structures; EXPRESSED DURING: 10 growth stages; CONTAINS InterPro DOMAIN/s: SPX, N-terminal (InterPro:IPR004331), EXS, C-terminal (InterPro:IPR004342); BEST Arabidopsis thaliana protein match is: unknown protein (TAIR:AT1G14040.1); Has 764 Blast hits to 738 proteins in 146 species: Archae - 0; Bacteria - 0; Metazoa - 262; Fungi - 250; Plant…	266732_at	-1.25344	-0.329616	2.15234e-05	0.00120626	7.80697	7.5186	7.71714	6.57281	6.28211	6.34021	6.73697	6.64103	6.34732	6.17017	6.21187
At1g52910	unknown protein	260151_at	-1.25426	-0.657156	0.000129015	0.00377058	9.72946	9.79242	9.74654	8.67146	8.3323	8.33317	8.01129	7.80285	7.18794	7.78893	7.19897
At5g43860	ATCLH2; chlorophyllase	249091_at	-1.25572	-1.40509	2.87825e-05	0.00145572	8.083	8.23859	7.5969	6.72039	6.71383	7.90705	8.27365	7.42787	6.30785	6.61764	6.4678
At3g17609	HYH (HY5-HOMOLOG); DNA binding / transcription factor	258349_at	-1.26121	0.0367865	0.0129962	0.0755509	5.1316	5.16578	5.13406	3.79015	3.97506	4.50272	4.07817	4.16335	5.18506	3.77518	3.89437
At3g51430	YLS2; strictosidine synthase	252117_at	-1.26344	-0.775588	0.000158877	0.00422917	9.21773	8.96729	9.04289	7.47718	8.14788	9.08935	8.48625	8.43683	7.96507	7.86716	7.85344
At1g51430	unknown protein	257497_at	-1.26442	0.00252794	0.00112521	0.0150534	4.39128	5.43161	5.07444	3.76124	3.64148	3.67597	3.56534	3.76219	3.59933	3.76124	3.65051
At2g37460	nodulin MtN21 family protein	265962_at	-1.26651	-1.03183	3.81369e-05	0.00174329	11.7857	12.0879	11.6846	10.3113	10.8612	11.1924	11.4517	10.8462	10.2806	10.1214	9.99282
At4g21680	proton-dependent oligopeptide transport (POT) family protein	254396_at	-1.26747	-1.04154	5.23687e-06	0.00050831	10.6975	10.768	10.7538	9.53223	9.41236	10.4087	9.94172	10.2352	9.14407	8.88732	9.42964
At3g52370	FLA15 (FASCICLIN-LIKE ARABINOGALACTAN PROTEIN 15 PRECURSOR)	256673_at	-1.26812	-1.10198	0.000650127	0.0103623	10.9613	10.9263	10.8893	9.48832	9.82675	10.5442	10.4529	9.57176	8.8962	9.62755	8.73919
At1g64980	unknown protein	262868_at	-1.26828	-0.689713	0.00314041	0.0290011	9.70721	9.82903	9.61043	8.23256	8.66199	8.96242	9.2614	7.94461	8.27474	8.02043	7.80411
At3g13510	unknown protein	256960_at	-1.27069	-1.85225	0.000265341	0.00576678	9.42901	9.24682	9.18632	7.74107	8.29231	9.76921	9.9853	8.69692	8.2108	7.50487	7.17903
At2g35860	FLA16 (FASCICLIN-LIKE ARABINOGALACTAN PROTEIN 16 PRECURSOR)	263942_at	-1.27439	-0.841348	0.00209501	0.0224459	8.66893	8.40047	8.61197	7.05594	7.51618	8.28406	8.80533	7.57955	7.69641	7.49689	6.95159
At3g50350	unknown protein	252205_at	-1.27471	-0.755169	0.00165363	0.019383	8.61458	8.41776	8.47308	7.27497	7.17921	7.82414	6.70139	6.72119	6.09667	6.67047	6.21407
At2g39890	ATPROT1__PROT1 (PROLINE TRANSPORTER 1); L-proline transmembrane transporter/ amino acid transmembrane transporter	267358_at	-1.27534	-0.11406	0.000355387	0.00694039	9.77525	10.2418	9.87575	8.81598	8.56188	8.47459	8.84454	8.35196	8.75243	8.23	8.34647
At5g22500	FAR1 (FATTY ACID REDUCTASE 1); fatty acyl-CoA reductase (alcohol-forming)/ oxidoreductase, acting on the CH-CH group of donors	249895_at	-1.27559	-1.10609	0.000145591	0.00403901	10.8267	10.6307	10.836	9.35307	9.62469	9.97525	9.81025	9.06323	8.25603	8.85633	8.41809
At3g10520	ARATH GLB2_GLB2_NSHB2__AHB2 (ARABIDOPSIS HAEMOGLOBIN 2); oxygen transporter	258920_at	-1.27751	0.0274718	9.94476e-06	0.000743738	5.4842	5.97765	5.72593	4.45242	4.45107	4.10088	3.96187	4.03842	4.06811	4.03225	4.08324
At2g29670	binding	266617_at	-1.27762	-0.0328439	9.28812e-06	0.000716234	8.81168	8.95671	8.77117	7.49777	7.64003	7.52566	7.36074	7.75416	7.607	7.39936	7.53567
At1g55740	AtSIP1 (Arabidopsis thaliana seed imbibition 1); hydrolase, hydrolyzing O-glycosyl compounds	264532_at	-1.27866	0.213701	0.00021605	0.00508051	8.28382	8.5926	8.36231	7.14258	7.12593	6.74899	6.64285	6.5285	6.52491	7.2917	6.74482
At1g65690	harpin-induced protein-related / HIN1-related / harpin-responsive protein-related	262930_at	-1.28301	-0.346572	0.000124175	0.0036932	7.2992	7.25	7.3662	5.81102	6.23323	5.9539	6.21473	5.59076	5.74061	5.58795	5.39111
At5g49900	catalytic/ glucosylceramidase	248581_at	-1.28341	-0.167922	0.000128355	0.00376393	9.6929	9.50631	9.76147	8.46302	8.27728	7.78923	7.24995	7.69885	7.28403	7.68119	7.26904
At4g26220	caffeoyl-CoA 3-O-methyltransferase, putative	253985_at	-1.28483	-0.673795	0.000270598	0.00585611	11.283	11.3689	11.2585	10.0796	9.95775	10.3816	9.62254	9.49169	9.03646	9.0219	9.41613
At2g37770	aldo/keto reductase family protein	267168_at	-1.28493	-0.612876	0.000233383	0.00531343	6.41031	6.94044	6.50913	5.26092	5.40915	5.80598	6.22118	5.45025	5.21133	5.3803	5.04716
At1g31820	amino acid permease family protein	246260_at	-1.28566	0.169148	6.33966e-05	0.00244683	5.34674	5.77647	5.79992	4.48794	4.22283	4.07518	4.04318	4.33601	4.14365	4.42837	4.38979
At5g40890	CLC-A_CLCA__ATCLC-A (CHLORIDE CHANNEL A); anion channel/ nitrate transmembrane transporter/ voltage-gated chloride channel	249327_at	-1.28655	-0.521247	0.000111799	0.00345872	7.13771	7.44297	7.19303	6.24384	5.69887	6.35079	5.81305	6.0381	5.54969	5.39511	5.6934
At1g31670	copper amine oxidase, putative	246574_at	-1.28794	-0.477943	0.00631528	0.0466035	10.262	9.90025	10.2647	8.8909	8.81787	8.40785	8.75264	8.6882	7.32854	8.81787	8.26846
At4g18010	IP5PII__AT5PTASE2 (MYO-INOSITOL POLYPHOSPHATE 5-PHOSPHATASE 2); inositol-polyphosphate 5-phosphatase	254707_at	-1.29165	-0.522365	9.29441e-06	0.000716234	5.99251	5.87784	5.69592	4.48375	4.6438	5.10822	5.00506	4.84487	4.23134	4.5132	4.64653
At2g32190 At2g32210	unknown protein	265670_s_at	-1.29361	-1.01118	2.95027e-05	0.00147912	10.473	10.5958	10.7317	9.53019	9.08291	8.9675	8.4357	8.84743	7.4355	7.82229	7.9593
At5g52400	CYP715A1; electron carrier/ heme binding / iron ion binding / monooxygenase/ oxygen binding	248358_at	-1.29423	-0.186185	3.14754e-05	0.00156077	6.45175	6.56908	6.32654	5.16215	5.14762	5.15407	5.05885	5.16215	4.60139	5.17643	5.0387
At3g23610	dual specificity protein phosphatase (DsPTP1)	258095_at	-1.29701	-0.849694	1.07419e-06	0.000181536	6.90735	7.11832	6.67236	5.56026	5.6444	6.24297	6.12382	6.18546	5.24908	5.44207	5.31202
At4g10955 At4g10960	lipase class 3 family protein	254952_at	-1.29948	-0.348849	0.000521056	0.00889557	7.32049	6.89039	6.596	5.64016	5.63214	6.09156	5.55504	5.58368	5.279	5.66674	5.238
At3g24530	AAA-type ATPase family protein / ankyrin repeat family protein	258134_at	-1.30407	-1.30549	4.22499e-05	0.00185331	7.36893	7.24554	7.13805	5.44813	6.44539	6.99542	6.81453	6.71751	5.6892	5.63011	5.29167
At3g15810	unknown protein	258251_at	-1.30726	-0.292608	5.64947e-06	0.000534707	8.14618	8.20988	8.15461	6.70867	7.01725	6.99215	7.01725	6.82385	6.61891	6.83465	6.50187
At3g06360	AtAGP27__AGP27	258914_at	-1.30838	1.06789	0.00324946	0.0296956	9.23683	8.58192	9.72036	8.21351	7.52914	5.12343	5.4093	6.12956	6.20831	7.00268	6.65499
At2g17850	FUNCTIONS IN: molecular_function unknown; INVOLVED IN: aging; LOCATED IN: endomembrane system; EXPRESSED IN: 9 plant structures; EXPRESSED DURING: 9 growth stages; CONTAINS InterPro DOMAIN/s: Rhodanese-like (InterPro:IPR001763); BEST Arabidopsis thaliana protein match is: unknown protein (TAIR:AT5G66170.2); Has 1960 Blast hits to 1954 proteins in 396 species: Archae - 22; Bacteria - 1018; Metazoa…	264846_at	-1.31186	1.48824	0.000941809	0.013302	9.07328	9.13125	9.51691	7.46694	8.3903	5.93471	5.07082	5.09462	6.23959	6.86175	7.46353
At1g35230	AGP5 (ARABINOGALACTAN-PROTEIN 5)	259550_at	-1.31359	0.0391468	0.000164677	0.0042929	6.14372	6.09426	6.27759	5.11726	4.59929	4.48394	4.29975	4.7798	4.56202	4.7798	4.33912
At2g35060	KUP11; potassium ion transmembrane transporter	267423_at	-1.31655	-0.629894	0.00324376	0.0296672	9.07038	8.77731	8.80609	7.58294	7.55315	8.02104	7.66291	6.78528	7.33132	6.70497	6.54328
At1g72150	PATL1 (PATELLIN 1); transporter	259803_at	-1.31673	-1.67517	2.7896e-05	0.00142907	9.54219	9.66434	9.22637	7.93888	8.38293	8.93639	9.89413	8.90575	7.48939	7.6136	7.60777
At3g15670	late embryogenesis abundant protein, putative / LEA protein, putative	258224_at	-1.31738	-2.62	0.00252304	0.0252858	10.3161	10.3866	10.2846	8.46735	9.55613	12.0491	10.325	8.97092	7.4877	7.95549	8.04183
At3g19920	unknown protein	257994_at	-1.31811	-2.22367	9.11129e-05	0.00306532	9.01213	8.82694	9.04671	7.65286	7.63476	9.35011	8.441	8.50955	5.63985	7.00618	6.98362
At2g47160	BOR1 (REQUIRES HIGH BORON 1); anion exchanger/ boron transporter	263319_at	-1.3184	-0.656159	0.0056743	0.0432082	8.32641	8.14716	7.99524	6.61432	7.06143	7.2017	7.36507	5.9621	6.28583	6.39267	5.8819
At4g01480	AtPPa5 (Arabidopsis thaliana pyrophosphorylase 5); inorganic diphosphatase/ pyrophosphatase	255587_at	-1.32121	-0.152088	0.00158878	0.0188761	8.04744	8.24641	8.29202	7.01857	6.72958	7.08021	6.86392	6.4366	6.86395	6.97033	6.09018
At4g05590	unknown protein	255243_at	-1.32581	-0.38573	0.00119538	0.015648	4.6665	5.10275	5.49999	3.60004	3.92783	4.46135	3.76531	3.70989	3.59536	3.51421	3.66979
At5g36110 At5g36130	CYP716A1; electron carrier/ heme binding / iron ion binding / monooxygenase/ oxygen binding	249684_s_at	-1.32714	-0.879479	0.000634245	0.0101953	7.4278	7.13174	7.32706	6.19954	5.73724	6.92552	5.86491	6.07425	5.09767	5.55859	5.56998
At1g02890	AAA-type ATPase family protein	262130_at	-1.32779	-0.205461	0.00784071	0.0539344	8.47921	8.24332	8.49992	6.34424	7.81514	9.2055	8.67592	8.94704	8.61515	8.85597	8.74096
At1g71330 At3g13080	ATNAP5; ATPase, coupled to transmembrane movement of substances / transporter	259937_s_at	-1.32994	-0.672741	1.25837e-05	0.000864559	7.25725	6.80974	7.29148	5.78102	5.79809	6.01077	6.09462	6.42457	5.42026	5.53474	5.55673
At4g29700	type I phosphodiesterase/nucleotide pyrophosphatase family protein	253697_at	-1.33783	0.224281	0.00816318	0.0552844	5.56132	5.95527	5.08755	4.201	4.19277	4.64386	3.96166	4.07008	5.12309	4.18814	4.03721
At2g46450	CNGC12__ATCNGC12; cation channel/ cyclic nucleotide binding / ion channel	263777_at	-1.34313	-0.475329	0.000114809	0.00348959	7.55441	7.81488	7.6511	6.01513	6.64553	7.29833	7.36128	6.99492	7.00949	6.63033	6.58871
At3g17520	late embryogenesis abundant domain-containing protein / LEA domain-containing protein	258347_at	-1.34529	-0.734374	0.00131775	0.0167174	9.77858	9.59945	9.61845	8.29604	8.34436	10.6546	9.78607	9.39818	8.96677	9.116	9.55295
At3g18560	unknown protein	256799_at	-1.35304	-0.32756	0.000972758	0.0136126	6.72313	7.01639	6.64103	5.2895	5.59146	6.12135	6.71493	5.66838	6.02325	5.78657	5.71216
At2g42270	U5 small nuclear ribonucleoprotein helicase, putative	267627_at	-1.35328	-1.35245	1.51366e-06	0.000230177	5.92429	5.78045	5.78045	4.47818	4.47205	5.64441	5.4861	5.79485	4.0543	4.13338	4.68033
At3g13672	seven in absentia (SINA) family protein	256789_at	-1.36473	-1.17854	7.36584e-08	2.89177e-05	9.22697	9.39557	9.38263	8.05977	7.88089	8.47086	8.20748	8.2556	7.05497	7.20364	7.13973
At1g11210	unknown protein	262452_at	-1.36657	-0.461987	6.44429e-05	0.00247209	6.62943	6.81744	6.82773	5.58904	5.19421	5.58904	5.11201	5.46606	4.91807	4.6695	5.19358
At2g31990	exostosin family protein	265728_at	-1.36939	-0.958147	7.60537e-05	0.00273194	8.89224	9.01316	8.75023	7.29494	7.7367	8.27648	8.37696	7.57029	6.92219	7.2709	7.1562
At2g37580	zinc finger (C3HC4-type RING finger) family protein	267177_at	-1.37835	-0.184864	0.00247285	0.0249749	7.87559	7.49769	8.19116	6.46927	6.48367	6.93681	6.15063	6.80728	5.96311	6.74702	6.63
At3g18880	ribosomal protein S17 family protein	256654_at	-1.38199	0.748351	3.96922e-06	0.000415481	7.0449	7.2673	7.17224	5.84968	5.70929	5.26244	4.72065	4.91151	5.82607	5.67815	5.63543
At5g45500	unknown protein	248944_at	-1.38279	-0.0516457	0.000859535	0.0125274	5.6833	5.00912	5.99573	4.26816	4.09169	3.96342	4.14718	4.19907	3.78621	4.28492	4.0836
At1g08630	THA1 (Threonine Aldolase 1); aldehyde-lyase/ threonine aldolase	264777_at	-1.38576	-1.65584	0.000452766	0.00810008	10.0625	10.5312	10.0379	8.44294	9.20662	10.3685	10.5403	9.20121	8.61121	8.55291	7.97841
At5g37600	GLN1;1__ATGSR1; copper ion binding / glutamate-ammonia ligase	249581_at	-1.39141	0.125974	0.00702292	0.0500759	11.9128	12.2826	12.0068	10.4461	10.9058	9.70128	10.0297	8.73411	9.63564	9.96441	9.24295
At3g13320	atcax2__CAX2 (CATION EXCHANGER 2); calcium:cation antiporter/ calcium:hydrogen antiporter	257662_at	-1.39208	-0.79395	0.000472556	0.00832356	8.06825	8.53953	7.96119	6.44652	7.14864	7.61542	7.35792	6.81616	6.60393	6.23178	6.57194
At3g15510	ANAC056_NARS1__ATNAC2 (ARABIDOPSIS NAC DOMAIN CONTAINING PROTEIN 2); transcription factor	258385_at	-1.39225	-1.91503	3.97084e-06	0.000415481	9.38085	9.65045	9.35294	7.855	8.28332	8.67686	9.3072	8.41638	6.86289	7.12031	6.67215
At5g66690	UGT72E2; UDP-glycosyltransferase/ coniferyl-alcohol glucosyltransferase/ transferase, transferring glycosyl groups	247059_at	-1.39583	0.0661116	8.29576e-05	0.00288266	7.89834	7.50317	7.52771	6.29355	6.20094	5.81022	5.70208	5.95247	5.51153	6.11503	6.03653
At1g31600	oxidoreductase, 2OG-Fe(II) oxygenase family protein	256493_at	-1.4035	-0.0856908	0.000144632	0.00402815	7.5158	8.09918	7.61872	6.17941	6.50272	6.42123	6.16101	5.95081	6.20137	6.18433	5.89028
At1g14685	ATBPC2_BBR/BPC2__BPC2 (BASIC PENTACYSTEINE 2); DNA binding / transcription factor	262848_at	-1.40352	-0.656078	0.000977015	0.0136555	8.46662	8.32786	8.25056	6.70267	7.18698	7.89167	8.0302	6.99028	7.22891	6.64956	7.06544
At1g63050	membrane bound O-acyl transferase (MBOAT) family protein	259683_at	-1.40387	0.338629	3.28441e-05	0.00159399	9.36523	9.11711	9.38302	8.01658	7.75259	7.76421	7.53857	8.10431	7.95607	8.25398	8.21294
265788_at	0	265788_at	-1.40469	-0.189096	1.87615e-06	0.000260753	6.05903	6.07804	6.22887	4.90775	4.52682	4.61643	4.67097	4.75725	4.49781	4.46479	4.51477
At5g40540	protein kinase, putative	249361_at	-1.40543	-1.48836	2.81967e-05	0.00143574	8.36938	8.3733	8.58575	6.95664	7.11813	7.85856	8.26184	8.23729	6.34394	7.26697	6.2817
At5g47910	ATRBOHD__RBOHD (RESPIRATORY BURST OXIDASE HOMOLOGUE D); NAD(P)H oxidase	248719_at	-1.40834	-0.253731	0.00233987	0.0241065	8.70865	8.54979	8.3206	6.9097	7.3263	7.90593	7.55101	6.86103	7.61145	7.01324	6.93209
At3g11050	ATFER2 (ferritin 2); binding / ferric iron binding / oxidoreductase/ transition metal ion binding	256416_at	-1.4111	-0.774488	0.0106852	0.0665564	10.8301	10.9473	10.6798	9.01762	9.79835	10.7957	10.1512	9.03943	9.67105	8.97726	9.0146
At3g26330	CYP71B37; electron carrier/ heme binding / iron ion binding / monooxygenase/ oxygen binding	256875_at	-1.41183	-2.23444	0.000128172	0.00376393	8.07306	7.783	8.44001	6.69297	6.68075	8.62867	7.60074	7.39827	5.37451	6.40994	5.13991
At4g14980	INVOLVED IN: intracellular signaling cascade; EXPRESSED IN: shoot apex, root, seed; EXPRESSED DURING: E expanded cotyledon stage; CONTAINS InterPro DOMAIN/s: Protein kinase C, phorbol ester/diacylglycerol binding (InterPro:IPR002219), DC1 (InterPro:IPR004146), C1-like (InterPro:IPR011424); BEST Arabidopsis thaliana protein match is: DC1 domain-containing protein (TAIR:AT5G54050.1); Has 1104 Blast…	245586_at	-1.41285	3.37032	4.55511e-09	6.49389e-06	10.109	10.2101	10.3857	8.75827	8.88594	4.92587	4.35439	4.59136	8.21289	8.09962	7.67007
At1g12640	membrane bound O-acyl transferase (MBOAT) family protein	255928_at	-1.41372	-0.857123	0.000456248	0.00813048	10.2438	10.2438	9.93913	8.48233	8.97477	9.21002	9.66547	8.47711	8.20353	8.23954	8.33817
At1g28600	lipase, putative	262745_at	-1.41475	-1.11869	1.78237e-05	0.00108127	8.74021	9.00432	9.00881	7.19835	7.8077	8.64001	8.3233	8.24486	7.13906	7.10372	7.60931
At3g25290	auxin-responsive family protein	257824_at	-1.41534	-0.735724	0.00614456	0.0457732	10.456	10.7109	10.4833	9.01336	9.25606	10.2962	10.1222	8.73457	9.35738	8.62341	8.96497
At4g16140	proline-rich family protein	245479_at	-1.41805	-1.31237	0.00413117	0.0350416	8.69753	8.89033	8.55593	6.94835	7.64474	8.29094	9.07173	7.20559	7.39173	6.8069	6.43251
At2g18370	protease inhibitor/seed storage/lipid transfer protein (LTP) family protein	265334_at	-1.42473	-2.67186	0.00174037	0.0200962	13.0575	13.1889	12.9428	11.6784	11.5983	12.6057	11.4115	10.779	7.39768	9.55957	9.82345
At5g61340	unknown protein	247522_at	-1.42518	-1.10861	0.00293945	0.0279396	9.34408	9.91156	9.43079	7.76634	8.50758	9.17518	8.78965	8.04852	7.8269	6.83339	8.02723
At1g24735	O-methyltransferase	245650_at	-1.428	-0.545145	0.000248814	0.00553703	11.038	11.1397	10.9558	9.64146	9.59156	9.79751	9.13609	8.88892	8.64997	9.04313	8.49399
At5g45830	GSQ5__DOG1 (DELAY OF GERMINATION 1)	248911_at	-1.43071	-1.35512	0.00178915	0.0204763	10.7497	11.3126	10.7517	9.00159	10.013	10.5925	10.2798	9.11249	8.84917	8.69393	8.37635
At5g14130	peroxidase, putative	250200_at	-1.43097	-0.936881	3.89127e-06	0.000411145	10.4252	10.3833	10.5846	8.9902	9.07658	9.77847	9.18005	9.23068	8.56725	8.36526	8.44605
At2g26740 At2g26750	ATSEH (Arabidopsis thaliana soluble epoxide hydrolase); epoxide hydrolase	267607_s_at	-1.43189	-0.554494	1.87722e-05	0.00112683	9.91501	10.0103	9.76903	8.14669	8.78576	9.0794	9.29406	8.95709	8.60556	8.57727	8.48424
At4g00770	unknown protein	255658_at	-1.43794	-0.903517	1.01987e-06	0.000176408	6.53823	6.63782	6.52141	5.04785	5.20792	5.94858	6.20212	5.85974	5.31442	5.08947	4.896
At1g23640	unknown protein	265177_at	-1.443	0.154153	3.8289e-06	0.000410034	4.83779	4.78455	4.44299	3.29024	3.20066	3.1313	3.23466	3.43899	3.43899	3.40957	3.41886
At3g01420	ALPHA-DOX1__DOX1; lipoxygenase	258957_at	-1.4431	-2.6388	0.000742756	0.0113381	10.0361	9.93482	9.80118	8.62383	8.33805	10.1251	10.2595	9.64374	5.82907	8.52631	7.75655
At5g20950	glycosyl hydrolase family 3 protein	246184_at	-1.44421	-0.364008	0.000144222	0.00402657	10.5954	10.5477	10.4772	9.00021	9.19158	9.50256	9.68537	8.82801	8.90928	9.16536	8.84927
At2g36410	unknown protein	263920_at	-1.44535	-0.986671	1.35856e-05	0.000922282	8.44678	8.71347	8.32678	6.90151	7.19915	7.57953	7.69428	7.10589	6.58312	6.60657	6.23
At1g67070	PMI2__DIN9 (DARK INDUCIBLE 9); mannose-6-phosphate isomerase	255881_at	-1.44589	-1.16366	3.19133e-05	0.00157563	7.41696	7.60412	7.30978	6.01077	5.98469	7.40861	6.75528	6.56985	5.62183	5.54228	6.07865
265674_at	0	265674_at	-1.44785	-0.834052	0.000148669	0.00405396	11.0548	11.0641	11.4855	9.94994	9.55726	9.26517	8.73258	9.01253	7.75242	8.58021	8.1755
At4g20860	FAD-binding domain-containing protein	254447_at	-1.45155	-0.56715	0.000171784	0.0044222	7.08557	7.29858	7.36675	5.71939	5.87811	5.99522	5.48372	5.91779	5.31878	4.76036	5.61614
At3g03910	GDH3 (GLUTAMATE DEHYDROGENASE 3); binding / catalytic/ oxidoreductase/ oxidoreductase, acting on the CH-NH2 group of donors, NAD or NADP as acceptor	259346_at	-1.4593	-1.48117	1.14012e-06	0.000185845	7.99939	7.92751	8.14097	6.68868	6.43796	7.65398	7.01731	7.21988	5.73144	6.03427	5.68195
At3g22840	ELIP1 (EARLY LIGHT-INDUCABLE PROTEIN); chlorophyll binding	258321_at	-1.46492	1.01517	0.0010667	0.0145088	10.4332	10.2436	10.1501	8.83463	8.78684	7.11053	6.34376	6.50647	8.22482	7.91485	6.86661
At1g43590	0	262719_at	-1.46667	0.992723	0.00118466	0.0155567	5.12215	5.83063	6.11651	4.22309	4.22309	4.12486	3.79325	3.55202	4.73855	4.26203	5.44771
At1g32900	starch synthase, putative	261191_at	-1.47269	0.623954	0.00228555	0.0237078	9.32742	9.43591	9.00276	7.61999	7.94536	7.37306	8.03977	7.26006	8.82557	7.56099	8.15819
At1g65670	CYP702A1; electron carrier/ heme binding / iron ion binding / monooxygenase/ oxygen binding	264634_at	-1.47357	0.945932	0.000559295	0.00936675	9.54163	9.3475	9.49691	7.79163	8.18525	7.06282	7.32499	6.33378	7.62163	8.41351	7.52425
At1g59700	ATGSTU16 (GLUTATHIONE S-TRANSFERASE TAU 16); glutathione transferase	262916_at	-1.4742	-1.20291	0.000158032	0.00422096	9.17935	8.60605	8.90465	7.59243	7.25254	9.37783	8.44616	9.25946	8.16632	7.48794	7.82046
At1g10370	ATGSTU17_GST30_GST30B__ERD9 (EARLY-RESPONSIVE TO DEHYDRATION 9); glutathione transferase	264436_at	-1.47651	-0.838348	0.00202227	0.0219239	6.92644	7.37572	6.75735	5.61045	5.4762	7.34011	7.59964	6.78093	7.17407	5.93849	6.09307
At2g31750	UGT74D1 (UDP-glucosyl transferase 74D1); UDP-glycosyltransferase/ abscisic acid glucosyltransferase/ transferase, transferring glycosyl groups / transferase, transferring hexosyl groups	263473_at	-1.47893	-0.0166701	0.0183043	0.0940576	7.48706	6.88991	6.40326	5.09882	5.79681	5.91353	6.1695	5.4901	6.5455	5.88893	5.08869
At3g23430	PHO1 (phosphate 1)	258293_at	-1.47931	-1.05681	0.000731703	0.0112273	8.08046	8.68436	7.86557	6.69636	6.76528	7.98837	7.70569	6.70968	6.5595	6.38246	6.29135
At1g24350	INVOLVED IN: biological_process unknown; EXPRESSED IN: 24 plant structures; EXPRESSED DURING: 15 growth stages; CONTAINS InterPro DOMAIN/s: Acid phosphatase/vanadium-dependent haloperoxidase related (InterPro:IPR003832); BEST Arabidopsis thaliana protein match is: unknown protein (TAIR:AT1G67600.1); Has 622 Blast hits to 622 proteins in 204 species: Archae - 0; Bacteria - 365; Metazoa - 0; Fungi …	264869_at	-1.48056	-1.97725	0.000831479	0.0122441	7.08557	7.60162	7.26747	4.9936	6.68172	7.82357	7.62264	6.89067	6.01799	4.82828	5.55886
At5g04200	AtMC9 (metacaspase 9); cysteine-type peptidase	245697_at	-1.48544	-1.68514	9.69767e-05	0.00320025	9.99348	10.1803	10.0138	8.50673	8.64744	10.3678	9.66116	9.38362	7.57521	8.76889	8.01306
At4g33450	ATMYB69__MYB69 (MYB DOMAIN PROTEIN 69); DNA binding / transcription activator/ transcription factor	253327_at	-1.4952	-1.09758	0.0024513	0.0248507	6.33302	6.90631	6.81941	5.24465	5.13745	6.56561	4.90966	5.14266	4.53654	4.62834	4.16031
At1g17430	hydrolase, alpha/beta fold family protein	261032_at	-1.50677	-1.76911	3.80114e-07	9.33268e-05	11.3542	11.6042	11.3753	9.81172	10.0639	11.0897	11.0903	10.5846	9.29763	9.26947	8.89019
At2g37750	unknown protein	267178_at	-1.50891	-1.58064	3.18796e-05	0.00157563	9.32886	9.14005	9.46698	7.78368	7.82241	8.7459	8.10838	8.67395	6.33235	7.04224	7.41171
At5g01360	EXPRESSED IN: 13 plant structures; EXPRESSED DURING: 4 anthesis, petal differentiation and expansion stage; CONTAINS InterPro DOMAIN/s: Protein of unknown function DUF231, plant (InterPro:IPR004253); BEST Arabidopsis thaliana protein match is: ESK1 (ESKIMO 1) (TAIR:AT3G55990.1); Has 688 Blast hits to 680 proteins in 18 species: Archae - 0; Bacteria - 0; Metazoa - 3; Fungi - 0; Plants - 685; Virus…	251093_at	-1.51178	0.135607	5.39167e-05	0.00219043	6.64251	6.42218	6.23348	5.17988	4.662	4.76705	4.80609	4.62893	4.61883	5.15506	4.835
At2g34840	coatomer protein epsilon subunit family protein / COPE family protein	267428_at	-1.51556	-2.15317	8.29472e-09	7.90635e-06	5.59219	5.4339	5.75848	4.21226	3.94632	6.26227	6.28126	5.99659	3.97419	3.94221	4.16423
At4g01070	UGT72B1__GT72B1; UDP-glucosyltransferase/ UDP-glycosyltransferase/ transferase, transferring glycosyl groups	255622_at	-1.52025	-1.14614	0.000200305	0.00486577	8.71189	8.56941	8.93958	7.49014	6.94994	8.02707	7.32497	7.42538	5.89296	6.55341	6.89266
At3g52780	ATPAP20__PAP20; acid phosphatase/ protein serine/threonine phosphatase	252004_at	-1.52465	-1.18921	8.23616e-05	0.00287258	10.3584	10.485	10.2512	8.77633	8.90409	9.40177	8.53787	8.26986	7.75734	7.30197	7.58256
At1g62380	ATACO2__ACO2 (ACC OXIDASE 2); 1-aminocyclopropane-1-carboxylate oxidase	260637_at	-1.52841	-1.43358	1.22938e-07	3.89475e-05	12.2479	12.5915	12.2422	10.8218	10.8425	12.4572	12.3471	12.305	11.1515	10.9206	10.7364
At2g34790	EDA28__MEE23 (MATERNAL EFFECT EMBRYO ARREST 23); FAD binding / catalytic/ electron carrier/ oxidoreductase	267414_at	-1.52896	-0.77355	6.66645e-05	0.002526	9.70808	9.49974	9.49425	8.09961	7.97718	8.50089	8.52185	7.87944	7.76981	7.70859	7.10312
At1g28470	SND3__ANAC010 (ARABIDOPSIS NAC DOMAIN CONTAINING PROTEIN 10); transcription activator/ transcription factor	261441_at	-1.53128	-0.980088	0.000396219	0.00746235	9.59377	9.97493	9.43777	7.94154	8.33356	8.96061	8.49234	7.72059	7.51805	7.18929	7.52594
At2g30340	LBD13 (LOB DOMAIN-CONTAINING PROTEIN 13)	255873_at	-1.53684	-0.0927408	4.64766e-06	0.000473273	6.91643	7.06748	7.12773	5.58834	5.41241	5.48283	5.3415	5.57739	5.1209	5.60998	5.39262
At1g59780	disease resistance protein (CC-NBS-LRR class), putative	262894_at	-1.54777	-0.424579	7.19618e-06	0.000621761	5.68994	5.6235	5.65209	4.07406	4.14074	4.53595	5.01583	4.6175	4.1408	4.1831	4.57165
At3g56170	CAN (CA-2+ DEPENDENT NUCLEASE); nuclease	251739_at	-1.55052	-1.17518	0.000686282	0.0107439	9.92527	10.0359	9.73064	7.99652	8.69696	9.48832	8.80502	8.03934	7.90527	7.38727	7.51461
At3g25585	AAPT2 (AMINOALCOHOLPHOSPHOTRANSFERASE); phosphatidyltransferase/ phosphotransferase, for other substituted phosphate groups	257933_at	-1.55941	-0.798219	0.0020046	0.0218257	10.4622	11.0157	10.6269	8.87858	9.40584	10.477	9.77922	9.17391	9.52707	8.71153	8.79688
At1g15950	ATCCR1_IRX4__CCR1 (CINNAMOYL COA REDUCTASE 1); cinnamoyl-CoA reductase	261792_at	-1.56295	-0.75481	6.13523e-05	0.00237597	11.49	11.5703	11.4603	9.93332	9.95452	10.393	9.95452	9.4976	9.34167	9.38112	8.8579
At1g77240	AMP-binding protein, putative	264477_at	-1.57167	-0.279787	0.00082545	0.0121946	10.0874	9.82176	9.91707	8.60177	8.13907	8.50864	7.35398	7.81344	7.7471	7.33306	7.75655
At3g56350	superoxide dismutase (Mn), putative / manganese superoxide dismutase, putative	251731_at	-1.5733	-3.235	1.38249e-05	0.000933272	11.7028	11.4825	11.9948	9.84582	10.461	12.0652	11.0842	10.4849	7.5175	8.64546	7.76626
At2g03980	GDSL-motif lipase/hydrolase family protein	263482_at	-1.59155	-2.92887	3.2525e-05	0.00158748	8.67463	8.33045	8.6394	7.07023	6.84299	8.69012	8.71974	9.62482	5.28367	5.87028	7.09412
At4g21990	ATAPR3_PRH-26_PRH26__APR3 (APS REDUCTASE 3); adenylyl-sulfate reductase	254343_at	-1.59881	-0.603576	0.0068738	0.0495232	8.05295	8.06585	8.16463	6.50144	6.4899	6.92382	8.30821	7.10251	6.27822	6.62385	7.62175
At1g47480	hydrolase	262444_at	-1.59888	-0.159489	1.12438e-05	0.000814192	6.29002	6.24254	6.53625	4.9762	4.53858	4.70312	4.70224	4.46269	4.41449	4.7026	4.2725
At1g53490	DNA binding	260973_at	-1.60865	-0.357768	1.87195e-06	0.000260753	5.42597	5.41532	5.82531	3.83088	4.06288	4.1357	4.21037	4.34544	3.78621	3.86877	3.96322
At1g23020	ATFRO3__FRO3; ferric-chelate reductase	264751_at	-1.61869	-0.152486	0.0118762	0.071008	6.56607	5.71793	6.24987	4.73633	4.3822	5.1015	4.85065	4.99536	4.62285	4.01149	5.85571
At2g41690	HSFB3__AT-HSFB3; DNA binding / transcription factor	245107_at	-1.63162	-0.971317	0.00121544	0.0158172	7.277	6.67363	6.79824	5.25711	5.31223	6.96658	5.50519	5.54878	4.90242	5.06149	5.14268
At5g44700	EDA23__GSO2 (GASSHO 2); ATP binding / protein binding / protein kinase/ protein serine/threonine kinase/ protein tyrosine kinase	249013_at	-1.63847	-1.19831	2.02412e-05	0.00117183	7.53707	7.72642	7.66373	5.67697	6.33089	7.08045	7.36405	7.08834	6.45117	5.86784	5.61888
At4g01140	unknown protein	255608_at	-1.6388	-1.32719	3.78484e-05	0.00174329	6.41256	6.21407	6.5833	5.0189	4.51012	5.93032	6.04766	5.59178	4.05027	4.46337	5.07454
At3g25810	myrcene/ocimene synthase, putative	257637_at	-1.64692	-0.28056	3.60987e-05	0.00168732	6.45046	6.18499	6.21915	4.54398	4.73191	5.24339	4.57357	4.9512	4.49828	4.95779	4.47041
At1g01480	AT-ACC2__ACS2; 1-aminocyclopropane-1-carboxylate synthase	259439_at	-1.65235	-1.51088	3.93296e-05	0.00178352	8.60711	8.15401	8.26249	6.45458	6.92313	7.44614	6.8292	6.27151	5.15068	5.53083	5.3327
At1g32200	ACT1__ATS1; glycerol-3-phosphate O-acyltransferase	245790_at	-1.65408	-0.374098	1.67343e-05	0.00103327	8.1588	8.35659	8.55116	6.74851	6.65436	7.20602	7.36907	7.8668	6.9864	7.28165	7.05155
At1g17710	phosphatase	259399_at	-1.66025	-1.59247	0.00010578	0.00335118	8.62981	9.215	8.91521	7.1918	7.32771	8.3116	7.35223	7.06887	5.52613	6.20638	6.22277
At1g65290	mtACP2 (mitochondrial acyl carrier protein 2); acyl carrier/ metal ion binding	264162_at	-1.66104	-1.41717	8.71399e-06	0.000694986	9.6528	9.927	9.63062	7.87815	8.27339	9.47815	9.93428	9.72107	8.67806	7.80609	8.39784
At4g22840	bile acid:sodium symporter family protein	254281_at	-1.66822	-0.0772094	7.15236e-05	0.00262714	7.72859	7.51671	7.77147	6.12016	5.88792	6.34789	6.03286	6.20768	6.6037	6.04087	5.71223
At1g07500	unknown protein	261065_at	-1.67085	-0.978004	0.000194893	0.00479567	8.90952	8.66674	8.8131	7.32448	6.92672	8.65902	7.42995	7.73293	6.71261	7.07391	7.10137
At3g58550	protease inhibitor/seed storage/lipid transfer protein (LTP) family protein	251531_at	-1.67092	-3.43043	0.00585922	0.0441981	13.7457	13.7289	13.822	12.3474	11.8418	12.8803	10.6858	11.4188	5.83335	8.75824	10.1021
At1g62200	proton-dependent oligopeptide transport (POT) family protein	264736_at	-1.67557	-1.43153	5.38521e-07	0.000118112	10.2357	9.94707	10.393	8.36703	8.66569	8.87449	8.69793	8.77751	7.06074	7.60835	7.38627
At5g40690	INVOLVED IN: biological_process unknown; EXPRESSED IN: 18 plant structures; EXPRESSED DURING: 10 growth stages; CONTAINS InterPro DOMAIN/s: EF-HAND 1 (InterPro:IPR018247); BEST Arabidopsis thaliana protein match is: unknown protein (TAIR:AT2G41730.1); Has 208 Blast hits to 177 proteins in 46 species: Archae - 0; Bacteria - 4; Metazoa - 51; Fungi - 25; Plants - 42; Viruses - 6; Other Eukaryotes - …	249377_at	-1.67594	-1.93527	9.28117e-05	0.00310445	8.65386	9.32156	8.9058	6.97074	7.59819	8.45138	8.30573	7.07174	5.82237	6.25345	5.94722
At1g52760	esterase/lipase/thioesterase family protein	260153_at	-1.68547	-2.79802	3.44163e-06	0.000387557	11.367	11.38	11.0424	9.25737	9.89796	11.3045	11.7283	10.3509	8.45897	8.41001	8.12072
At3g60730	pectinesterase family protein	251382_at	-1.68676	-3.91542	2.94902e-06	0.000346738	12.3968	12.1887	12.21	10.5738	10.583	11.9953	11.7146	11.07	6.57168	8.32775	8.13425
At1g68380	unknown protein	260437_at	-1.69712	-1.47294	8.50417e-08	3.03594e-05	12.3783	12.1344	12.2107	10.616	10.472	11.9114	11.6205	11.9302	10.4826	10.4624	10.0983
At1g12550	oxidoreductase family protein	259524_at	-1.70119	-0.990952	3.80508e-07	9.33268e-05	9.19566	9.35394	9.28761	7.77767	7.37809	8.13341	8.32798	8.13881	7.37925	6.99143	7.25665
At3g30720	QQS (QUA-QUINE STARCH)	256940_at	-1.71395	3.77862	3.39888e-07	8.71107e-05	8.9631	8.86675	9.49123	7.50738	7.27878	5.66847	4.7461	6.13244	9.27426	9.54243	9.06617
At1g53730	SRF6 (STRUBBELIG-RECEPTOR FAMILY 6); ATP binding / protein binding / protein kinase/ protein serine/threonine kinase	259958_at	-1.71563	-1.00068	1.96372e-06	0.000265045	10.1313	10.0031	10.0548	8.49008	8.20481	10.0245	9.55804	9.30773	8.63657	8.6974	8.55425
At2g44450	BGLU15 (BETA GLUCOSIDASE 15); catalytic/ cation binding / hydrolase, hydrolyzing O-glycosyl compounds	267388_at	-1.71868	-1.36081	1.46304e-05	0.00096173	12.4382	12.315	12.3028	10.3052	10.9614	11.855	11.6514	10.9177	10.1574	10.0402	10.1441
At4g25010	nodulin MtN3 family protein	254090_at	-1.72739	-0.079006	1.88961e-07	5.38775e-05	5.83672	6.17912	6.02903	4.28756	4.28756	4.06806	4.14839	4.12312	3.93291	4.1468	4.02283
At5g51810	AT2353_ATGA20OX2__GA20OX2 (GIBBERELLIN 20 OXIDASE 2); gibberellin 20-oxidase	248371_at	-1.72892	-0.842855	4.92642e-05	0.00205058	10.3072	10.3906	10.2698	8.3986	8.78866	8.71934	9.09114	8.15774	7.98116	7.97865	7.47985
At4g22680	AtMYB85__MYB85 (myb domain protein 85); DNA binding / transcription activator/ transcription factor	254277_at	-1.76116	-1.30398	2.15073e-05	0.00120626	7.43579	7.01855	7.35246	5.50463	5.51092	6.89003	5.87056	6.03577	5.03902	5.12448	4.72093
At5g18130	unknown protein	250028_at	-1.7709	-1.41728	3.56892e-05	0.0016785	9.52115	9.1151	9.16702	7.83279	7.16092	9.0839	8.24293	8.52698	6.77017	7.46897	7.36283
At5g35960	protein kinase, putative	249676_at	-1.78467	-0.997844	0.00293972	0.0279396	7.67685	7.77905	7.66214	5.49399	6.34869	6.25308	5.7951	4.55168	4.18892	5.11084	4.30658
At5g48100	LAC15__TT10 (TRANSPARENT TESTA 10); copper ion binding / laccase	248735_at	-1.79108	-1.35999	7.62397e-07	0.000143721	12.2946	12.3111	12.2278	10.5486	10.425	11.5534	11.6279	11.9314	10.6261	9.93221	10.4744
At2g29490	GST19__ATGSTU1 (GLUTATHIONE S-TRANSFERASE TAU 1); glutathione transferase	266290_at	-1.7921	-0.0274011	5.92508e-05	0.0023182	5.5706	6.01767	5.01227	3.85024	3.63258	3.72358	3.63695	3.8784	3.66626	3.84285	3.64762
At1g69230	SP1L2 (SPIRAL1-LIKE2)	260353_at	-1.79273	0.947249	0.000704571	0.0109627	9.20431	9.27737	9.57252	7.52567	7.59167	5.33832	5.97758	5.79612	5.95149	7.52567	6.4766
At3g44540	FAR4 (FATTY ACID REDUCTASE 4); binding / catalytic/ oxidoreductase, acting on the CH-CH group of donors	252638_at	-1.79675	-0.783826	0.0136784	0.0782161	11.3655	11.4829	11.3023	9.64345	9.53017	9.74005	8.81531	8.15509	7.02916	9.16923	8.16058
At1g70670 At1g70680	caleosin-related family protein	260208_s_at	-1.81458	-1.70839	6.41901e-06	0.000578726	11.8257	12.3822	12.0511	10.0687	10.4749	11.3776	11.1224	10.8328	9.0085	9.90257	9.29658
At2g36670	aspartyl protease family protein	265206_at	-1.82416	-1.33864	0.000312458	0.00642088	9.76741	9.99485	9.55671	8.02018	7.87748	9.30369	8.32919	7.61896	6.97473	7.36091	6.90027
At1g47960	ATC/VIF1__C/VIF1 (CELL WALL / VACUOLAR INHIBITOR OF FRUCTOSIDASE 1); enzyme inhibitor/ pectinesterase/ pectinesterase inhibitor	259616_at	-1.85066	-2.01231	0.000305761	0.00635192	9.61115	9.43722	9.83831	7.78249	7.77397	9.16179	8.45933	9.16318	5.72476	7.38903	7.63356
At1g50590	pirin, putative	261876_at	-1.85552	-2.10963	1.22005e-06	0.000197371	8.25422	8.30337	8.27913	6.4309	6.41588	7.63341	7.07715	6.61611	4.63782	5.11346	5.2465
At2g30300	nodulin-related	255862_at	-1.86239	-0.734333	8.30297e-05	0.00288266	9.00514	8.77617	9.06137	7.09237	7.07797	7.54658	7.04981	6.40664	6.19988	6.57254	6.02761
At3g21370	BGLU19 (BETA GLUCOSIDASE 19); catalytic/ cation binding / hydrolase, hydrolyzing O-glycosyl compounds	256814_at	-1.86573	-1.41675	0.00445596	0.0366536	6.73239	7.50063	6.90759	4.83855	5.52373	7.50281	5.27078	5.52373	4.74821	4.97107	4.32779
At1g18520	TET11 (TETRASPANIN11)	261670_at	-1.87095	0.0342228	2.57367e-06	0.000319691	6.97641	6.84801	6.84438	5.36752	4.66978	5.12423	5.06433	5.08072	5.02449	5.13451	5.21294
At1g35140	EXL7__PHI-1 (PHOSPHATE-INDUCED 1)	245757_at	-1.87097	-0.946821	9.8868e-05	0.00322629	6.80814	6.86826	7.03135	4.99533	5.06791	5.94437	7.16855	5.99659	5.51776	5.31365	5.43763
At5g65310	ATHB-5__ATHB5 (ARABIDOPSIS THALIANA HOMEOBOX PROTEIN 5); protein homodimerization/ sequence-specific DNA binding / transcription activator/ transcription factor	247191_at	-1.88298	-1.07594	0.000148291	0.00405396	6.54069	6.63616	6.37456	4.58205	4.68626	5.91353	5.65668	5.02277	4.97374	3.77533	4.61607
At3g04150	germin-like protein, putative	258582_at	-1.88829	-2.14711	0.000418099	0.00770614	10.6694	10.1157	10.6286	8.72115	8.44475	10.1197	9.57855	9.40295	6.42399	8.6872	7.54867
At2g43880	polygalacturonase, putative / pectinase, putative	267222_at	-1.90357	-1.20219	7.37095e-06	0.000634458	8.87467	8.34403	8.68734	6.51376	6.94979	6.55746	6.18156	5.76696	4.75111	5.01742	5.13089
At1g75280	isoflavone reductase, putative	256454_at	-1.91445	-2.26521	0.000570467	0.00949807	9.54861	10.1039	9.33285	7.63507	7.85962	10.7078	10.4117	8.65577	8.25184	6.99347	7.73437
At5g46230	unknown protein	248889_at	-1.91528	-1.7104	2.79845e-08	1.60422e-05	10.9821	11.2982	11.3165	9.08281	9.48448	9.44161	9.67513	9.51689	7.89809	7.69433	7.91
At5g26120	ATASD2__ASD2 (ALPHA-L-ARABINOFURANOSIDASE 2); alpha-N-arabinofuranosidase/ hydrolase, acting on glycosyl bonds	246874_at	-1.9294	-2.58627	5.20751e-07	0.000115511	9.49626	9.76337	9.39549	7.5519	7.69272	10.0151	9.62764	8.90866	7.00828	6.66187	7.12245
At1g68450	VQ motif-containing protein	260261_at	-1.93023	-0.609596	0.000307307	0.00636665	8.08391	7.79657	8.1711	6.40422	5.7697	6.73348	5.89673	7.10053	5.93379	5.68641	6.28176
At1g44800	nodulin MtN21 family protein	261335_at	-1.95263	-1.25972	8.78002e-05	0.00298914	10.4592	11.2537	10.5224	8.51194	9.07305	9.62911	9.79241	8.74462	8.00313	8.34413	8.03971
At1g15180	MATE efflux family protein	262569_at	-1.95561	-3.01972	1.29449e-06	0.000205051	7.08887	7.08867	7.04819	4.9668	5.27246	8.10307	8.42897	6.97823	5.07877	4.64297	4.72936
At3g16280	DNA binding / transcription factor	259374_at	-1.97492	-1.79871	7.15226e-05	0.00262714	9.12032	9.3281	8.84458	7.06095	7.18455	7.93869	7.19803	6.38412	5.03825	5.2563	5.83016
At3g18270	CYP77A5P; catalytic	257067_at	-1.97734	-0.0491162	1.21412e-05	0.000852125	7.8783	7.7904	7.55552	5.74776	5.78036	6.14493	6.62438	5.6989	6.10766	6.11606	6.09714
At5g44260	zinc finger (CCCH-type) family protein	249065_at	-1.97866	-1.95326	0.000376936	0.00720497	7.41557	7.17662	7.20669	5.36661	5.20866	9.16711	8.22117	6.98105	5.74413	6.54531	6.22012
At3g05170	phosphoglycerate/bisphosphoglycerate mutase family protein	259352_at	-2.00358	-2.11629	1.3599e-07	4.19179e-05	5.72089	5.85576	5.85794	3.80253	3.81338	5.90577	6.4976	6.49434	3.81388	4.44115	4.2938
At5g62520	SRO5 (SIMILAR TO RCD ONE 5); NAD+ ADP-ribosyltransferase	247431_at	-2.00465	-0.640517	0.0108685	0.0673305	8.99243	9.3934	9.03713	6.89992	7.37276	8.10314	7.46495	6.04956	7.50347	5.98021	6.21243
266155_at	0	266155_at	-2.00732	-2.20945	1.76803e-07	5.10492e-05	6.47649	6.11344	6.64532	4.58453	4.22432	5.85295	5.63823	6.12076	3.46129	4.01917	3.50311
At1g17745	PGDH (3-PHOSPHOGLYCERATE DEHYDROGENASE); phosphoglycerate dehydrogenase	259403_at	-2.03083	-0.151463	0.00199833	0.0217783	8.52484	8.46193	8.36451	6.32315	6.51603	7.9723	6.55803	7.30903	7.57285	6.31636	7.49576
At2g18360	hydrolase, alpha/beta fold family protein	265341_at	-2.03598	-1.81261	1.14065e-06	0.000185845	12.1328	12.2295	12.0035	10.0166	10.1553	10.6685	10.1553	9.73972	8.03695	8.59664	8.49207
At2g13810	ALD1 (AGD2-LIKE DEFENSE RESPONSE PROTEIN1); catalytic/ pyridoxal phosphate binding / transaminase/ transferase, transferring nitrogenous groups	265658_at	-2.06395	-0.0608409	2.07731e-05	0.00119655	6.96563	6.5767	7.17369	4.89022	4.79255	4.80511	4.49807	5.02421	4.29009	5.02421	4.83058
At3g26070 At3g26080	plastid-lipid associated protein PAP / fibrillin family protein	258071_s_at	-2.08114	-1.86679	4.68858e-07	0.000108027	9.5497	9.78226	9.46585	7.67711	7.35915	9.99643	9.72656	9.25009	8.07716	7.50744	7.78811
At2g32670	VAMP725__ATVAMP725	267547_at	-2.08551	-0.219431	2.12057e-05	0.00119934	6.24565	7.15532	6.93158	4.85733	4.52668	4.94668	4.67708	4.82134	4.44431	4.85932	4.48317
At3g51810	AT3_ATEM1_GEA1__EM1 (LATE EMBRYOGENESIS ABUNDANT 1)	246299_at	-2.09631	-0.982761	0.0149192	0.0825785	8.70835	8.53633	9.0118	6.98072	6.33098	8.18014	5.97041	5.49011	4.95069	5.54442	6.19727
At5g13400	proton-dependent oligopeptide transport (POT) family protein	250261_at	-2.09974	-1.35757	7.08322e-07	0.000136922	7.33999	7.11113	7.43703	5.45456	4.93805	6.49708	6.87651	6.93097	5.19186	5.3254	5.71461
At2g04780	FLA7 (FASCICLIN-LIKE ARABINOOGALACTAN 7)	263628_at	-2.11607	-0.65814	4.4389e-06	0.000454042	11.5316	11.588	11.5841	9.60497	9.29869	9.42493	9.03607	9.53402	8.50756	8.38471	9.12832
At1g17310	MADS-box protein (AGL100)	260845_at	-2.12424	0.11547	1.82271e-08	1.19019e-05	6.59604	6.67995	6.82938	4.52702	4.62808	4.37593	4.50357	4.5721	4.4785	4.6588	4.66071
At5g67210	unknown protein	247030_at	-2.12978	-0.977049	7.47706e-05	0.00270288	7.94438	7.77591	7.90104	5.95096	5.53702	6.81896	5.69378	5.51297	5.08632	4.80201	5.20625
At5g50315	0	248510_at	-2.13204	-2.02585	1.49188e-05	0.000975063	8.29396	8.47351	8.34433	6.28788	6.18923	8.67699	7.63335	7.25219	5.60031	5.60542	6.27925
At5g66985	unknown protein	247024_at	-2.14863	-1.07601	6.13502e-05	0.00237597	10.148	9.35608	10.1589	7.73253	7.74555	8.90324	7.91409	8.08231	6.99421	7.07419	7.60321
At1g60970	clathrin adaptor complex small chain family protein	259728_at	-2.15042	-2.21439	9.40493e-10	2.22213e-06	10.6581	10.6073	10.6178	8.6831	8.2715	10.8524	10.5964	10.6683	8.53898	8.52279	8.41217
At1g35250	thioesterase family protein	257512_at	-2.17117	0.0715581	3.38886e-05	0.00162395	7.26466	7.24243	7.59747	5.44506	4.94899	4.86391	4.84031	5.32957	4.54678	5.32957	5.37211
At1g13080	CYP71B2 (CYTOCHROME P450 71B2); electron carrier/ heme binding / iron ion binding / monooxygenase/ oxygen binding	262826_at	-2.19911	-0.747446	6.17775e-06	0.000568204	7.10304	7.26636	7.5255	5.25316	4.9452	6.31008	5.53823	5.94563	5.43902	5.25729	4.85528
At2g41380	embryo-abundant protein-related	266368_at	-2.22515	-2.013	5.68183e-08	2.40005e-05	7.08118	6.72668	6.95305	4.8556	4.53469	6.52569	6.73109	6.14678	4.52111	4.63414	4.20933
At4g24110	unknown protein	254200_at	-2.24486	-0.885107	0.00085914	0.0125274	10.3505	9.99904	10.127	7.94224	7.88577	8.82717	8.63124	7.33521	8.13131	7.25659	6.75039
At4g09610	GASA2 (GAST1 PROTEIN HOMOLOG 2)	255049_at	-2.24793	-3.162	3.89335e-06	0.000411145	8.33146	7.76295	8.49303	6.03136	5.86441	8.70976	7.03455	7.86494	4.33503	5.02929	4.75893
At1g17860	trypsin and protease inhibitor family protein / Kunitz family protein	255904_at	-2.25591	0.952765	3.25708e-05	0.00158748	9.00514	8.89168	8.94126	6.52593	6.8543	5.70002	5.22448	5.05262	5.56556	6.5608	6.70907
At1g17620	FUNCTIONS IN: molecular_function unknown; INVOLVED IN: biological_process unknown; LOCATED IN: plasma membrane; EXPRESSED IN: 23 plant structures; EXPRESSED DURING: 13 growth stages; CONTAINS InterPro DOMAIN/s: Harpin-induced 1 (InterPro:IPR010847); BEST Arabidopsis thaliana protein match is: unknown protein (TAIR:AT5G11890.1); Has 539 Blast hits to 538 proteins in 22 species: Archae - 0; Bacteri…	260686_at	-2.28996	-2.21306	6.25605e-07	0.000127411	10.8923	10.8615	10.8936	8.46977	8.71519	9.48795	8.87363	8.40668	6.38669	6.74702	6.99538
At4g25040	integral membrane family protein	254104_at	-2.33395	-0.81763	0.000335238	0.00667259	10.0338	9.78309	10.0884	7.83195	7.437	7.55465	6.4277	6.92243	5.37295	6.88868	6.19025
At1g02850	BGLU11 (BETA GLUCOSIDASE 11); catalytic/ cation binding / hydrolase, hydrolyzing O-glycosyl compounds	262118_at	-2.35247	0.158076	0.000274022	0.00590779	11.755	11.7539	11.7985	9.2661	9.56716	11.0559	9.52291	9.53879	10.2583	10.1728	10.1607
At1g30135	tify5a__JAZ8 (JASMONATE-ZIM-DOMAIN PROTEIN 8)	256159_at	-2.3677	-0.443801	2.85683e-06	0.000339397	6.48474	5.90822	6.73287	3.93001	4.08515	4.44696	4.11341	4.64117	3.86132	3.91843	4.09039
At5g63560	transferase family protein	247359_at	-2.37077	-3.65128	0.000226239	0.00524108	12.7933	12.9873	12.5082	10.4469	10.3374	11.8306	10.3515	9.47574	5.5034	7.08721	8.11347
At3g23470 At3g23480	cyclopropane-fatty-acyl-phospholipid synthase	257175_s_at	-2.42356	-0.55591	1.08237e-06	0.000181536	6.37414	5.79325	6.29545	3.63267	3.82877	4.74374	4.42466	4.16564	3.88091	3.70134	4.08406
At1g12070	Rho GDP-dissociation inhibitor family protein	264395_at	-2.42452	-0.0951527	3.86312e-06	0.000411145	6.44667	6.96178	6.21557	4.38191	3.85173	4.28756	4.24967	3.78849	3.98709	4.03225	4.02093
At1g58160	jacalin lectin family protein	246394_at	-2.52394	0.132808	2.83441e-07	7.60623e-05	6.90721	6.22147	6.89163	4.18151	4.11748	3.96655	3.79387	3.96861	4.03117	4.08892	4.00738
At5g51500	pectinesterase family protein	248407_at	-2.53053	0.462058	3.82235e-06	0.000410034	9.2917	9.33423	9.56025	6.83311	6.89662	5.49506	5.26565	5.38872	5.2352	6.30724	5.99316
At2g02850	ARPN (PLANTACYANIN); copper ion binding / electron carrier	267472_at	-2.54782	-0.881523	0.00132911	0.0168428	11.1172	11.3208	11.2525	8.74121	8.6234	10.4937	8.31121	8.28078	8.2382	7.93372	8.26919
At3g05400	sugar transporter, putative	259133_at	-2.54864	-1.07685	5.20552e-06	0.000507427	9.96814	10.4941	10.0186	7.69737	7.52595	8.73078	8.02496	7.92187	7.18917	6.73117	7.52672
At1g08990	PGSIP5 (PLANT GLYCOGENIN-LIKE STARCH INITIATION PROTEIN 5); transferase, transferring glycosyl groups	264643_at	-2.55985	-1.63875	1.93941e-05	0.00114581	8.16504	8.57388	8.24117	5.61991	5.91378	7.6891	6.63722	6.19873	5.36003	4.81114	5.43763
At1g80730	ATZFP1__ZFP1 (ZINC-FINGER PROTEIN 1); nucleic acid binding / transcription factor/ zinc ion binding	261910_at	-2.56503	0.134179	9.6892e-08	3.36047e-05	6.68333	6.49375	6.75199	4.36211	3.79388	3.22441	3.04108	3.14331	3.20238	3.16794	3.44101
At2g36210	auxin-responsive family protein	263959_at	-2.58545	-1.2529	0.000192711	0.00476971	8.91951	8.92609	9.1292	6.8247	5.98759	7.48824	5.69031	6.60046	4.9254	5.74441	5.35051
At1g43640	AtTLP5 (TUBBY LIKE PROTEIN 5); phosphoric diester hydrolase/ transcription factor	262726_at	-2.62929	-0.474288	1.10991e-07	3.62623e-05	10.297	10.6374	10.6132	7.98366	7.7895	8.41493	7.81107	7.93143	7.62451	7.51595	7.59412
At1g71340	glycerophosphoryl diester phosphodiesterase family protein	259934_at	-2.67664	-0.782135	3.17493e-08	1.76635e-05	6.96199	7.12181	7.02273	4.63894	4.07881	5.80222	5.88733	6.13242	5.09309	5.12667	5.25581
At1g12400	DNA binding	259529_at	-2.68501	-2.72896	4.35048e-09	6.49389e-06	7.65096	7.39102	7.78537	5.11001	4.73821	7.83823	7.50788	7.93396	5.15156	4.73618	5.20546
At1g61800	GPT2; antiporter/ glucose-6-phosphate transmembrane transporter	264400_at	-2.69929	-1.13038	0.000957903	0.0134543	12.2637	12.4997	12.1235	9.43672	9.75594	8.8276	10.9731	9.10148	9.0892	8.57503	7.84686
At1g78670	ATGGH3 (gamma-glutamyl hydrolase 3); catalytic/ hydrolase/ omega peptidase	264300_at	-2.71776	0.465012	7.47981e-08	2.89177e-05	7.3089	7.46056	6.937	4.59072	4.44473	3.91705	3.79151	3.58156	4.00563	4.28154	4.39798
At4g09600	GASA3 (GAST1 PROTEIN HOMOLOG 3)	255048_at	-2.73697	-3.13867	0.000290225	0.00614073	11.6447	10.9276	11.5414	8.76277	8.50575	9.82725	8.2124	7.84089	3.96397	6.23005	6.2705
At1g59900	AT-E1 ALPHA; oxidoreductase, acting on the aldehyde or oxo group of donors, disulfide as acceptor / pyruvate dehydrogenase (acetyl-transferring)	262908_at	-2.76862	-1.03415	5.47581e-08	2.35667e-05	9.59863	9.39352	9.52114	6.42759	7.04404	9.3165	9.51733	9.03769	8.19884	8.32461	8.24562
At1g02700	unknown protein	260917_at	-2.79045	0.103083	0.00154178	0.0185192	8.25324	8.47248	8.53723	5.78975	5.47131	7.50761	5.4296	7.11373	7.18543	5.93622	7.23853
At4g12730	FLA2 (FASCICLIN-LIKE ARABINOGALACTAN 2)	254785_at	-2.8127	-0.819661	4.35116e-06	0.00045195	9.35575	9.40858	9.20755	6.82173	6.20079	7.52751	7.03439	6.39221	6.3443	6.21376	5.93707
At1g17170	GST__ATGSTU24 (GLUTATHIONE S-TRANSFERASE TAU 24); glutathione binding / glutathione transferase	262518_at	-2.82428	0.151791	1.25091e-08	9.20425e-06	6.81814	6.32144	6.72536	3.79817	3.79656	3.49925	3.52331	3.65845	3.78621	3.56339	3.78679
At3g22231	PCC1 (PATHOGEN AND CIRCADIAN CONTROLLED 1)	256766_at	-2.84421	-0.00309677	9.3033e-09	7.90635e-06	8.83737	8.73134	9.15837	6.13701	5.99261	6.1736	6.02787	6.29626	6.06214	6.29396	6.13234
At1g06640	2-oxoglutarate-dependent dioxygenase, putative	262637_at	-2.90015	0.17439	4.54168e-07	0.00010571	7.84175	8.40448	7.71822	4.97018	5.20582	4.99024	4.87262	4.53503	4.77101	5.2503	4.89977
At3g19515	FUNCTIONS IN: molecular_function unknown; INVOLVED IN: biological_process unknown; LOCATED IN: cellular_component unknown; EXPRESSED IN: 22 plant structures; EXPRESSED DURING: 13 growth stages; CONTAINS InterPro DOMAIN/s: Apoptosis inhibitory 5 (InterPro:IPR008383); BEST Arabidopsis thaliana protein match is: unknown protein (TAIR:AT1G23935.1); Has 489 Blast hits to 360 proteins in 69 species: Ar…	258027_at	-2.91048	-1.41155	9.40856e-07	0.000168984	7.37279	7.47043	7.14615	4.60282	4.23581	7.09706	6.1171	6.00215	4.98747	4.94935	5.04485
At1g72570	DNA binding / transcription factor	259918_at	-2.92637	-0.40002	1.11869e-06	0.000185845	7.28014	8.1817	7.57291	4.82611	4.67764	4.62918	4.28756	4.35805	3.89002	4.37692	3.80779
At5g11920	AtcwINV6 (6-&1-fructan exohydrolase); hydrolase, hydrolyzing O-glycosyl compounds / inulinase/ levanase	250302_at	-2.9459	-1.46486	0.000304872	0.00633923	8.08939	8.24948	7.72586	5.2378	4.91356	7.07919	5.03973	5.07448	3.89566	4.03886	4.86431
At3g17130	invertase/pectin methylesterase inhibitor family protein	257876_at	-2.96898	-1.76254	4.48184e-05	0.00191743	10.3965	10.4529	10.4126	7.31047	7.59293	10.8853	9.99471	9.45187	9.27719	8.05408	7.713
At3g26290	CYP71B26; electron carrier/ heme binding / iron ion binding / monooxygenase/ oxygen binding	257628_at	-3.01223	-1.57638	8.872e-07	0.000160611	11.4282	11.4408	11.349	8.29684	8.49073	9.67518	9.48137	8.96917	8.44141	7.61042	7.34474
At2g46750	FAD-binding domain-containing protein	266712_at	-3.07176	-3.01106	0.000313306	0.00642671	11.4652	11.4593	11.5165	8.69514	8.12202	10.1415	7.90719	8.38097	4.26416	6.572	6.56031
At5g55050	GDSL-motif lipase/hydrolase family protein	248118_at	-3.09738	0.101072	6.38979e-07	0.000128983	7.0348	7.78048	7.94605	4.71522	4.26424	4.60977	4.40282	4.52344	4.39909	4.66578	4.77438
At3g55920	peptidyl-prolyl cis-trans isomerase, putative / cyclophilin, putative / rotamase, putative	251772_at	-3.39414	-3.00709	7.63486e-11	6.00495e-07	7.69058	7.23733	7.47452	4.06508	4.0816	7.39047	7.39302	7.53047	4.65646	4.26014	4.3761
At4g01130	acetylesterase, putative	255607_at	-3.41367	-2.82806	9.39648e-10	2.22213e-06	7.87414	7.73689	8.04846	4.77012	4.17553	6.90047	7.16878	7.3037	4.28065	4.1377	4.47041
248522_at	0	248522_at	-3.42588	0.0660019	8.86153e-10	2.22213e-06	7.49949	7.78291	7.39953	4.24953	4.02	4.05777	4.00015	4.10856	3.96438	4.21659	4.1835
At2g31945	unknown protein	263475_at	-3.50609	-3.39002	1.33505e-07	4.17158e-05	9.26191	9.04097	9.44424	5.99073	5.49517	9.49261	8.81426	10.0281	5.55991	6.04075	6.56424
At5g50400	ATPAP27__PAP27 (PURPLE ACID PHOSPHATASE 27); acid phosphatase/ protein serine/threonine phosphatase	248499_at	-3.59173	-0.317631	1.82624e-08	1.19019e-05	9.51485	9.71227	9.82988	6.1079	6.07997	7.0515	6.65723	7.18855	6.7057	6.30522	6.93347
At3g53480	ABCG37_ATPDR9__PDR9 (PLEIOTROPIC DRUG RESISTANCE 9); ATPase, coupled to transmembrane movement of substances	251942_at	-3.63697	-1.74067	3.39832e-05	0.00162507	10.535	10.3853	10.6489	7.09842	6.67377	8.80702	6.49003	7.08132	5.54541	5.67983	5.93113
At1g35612	0	262010_at	-3.71486	0.216875	1.31401e-06	0.000206707	7.75292	6.34198	7.48749	3.47026	3.48828	3.45501	3.26539	3.56088	3.5987	3.76093	3.57227
At3g28360	PGP16 (P-GLYCOPROTEIN 16); ATPase, coupled to transmembrane movement of substances	257872_at	-3.71965	-0.0739058	1.60597e-07	4.75744e-05	8.57505	7.88208	8.33073	4.61014	4.4758	5.17628	4.5209	5.01747	4.47729	5.1768	4.83885
At1g55940	CYP708A1; electron carrier/ heme binding / iron ion binding / monooxygenase/ oxygen binding	260599_at	-3.9335	-3.60243	1.18378e-07	3.8031e-05	8.96637	8.2708	8.8718	5.16215	4.37684	8.26877	6.97844	7.21498	3.62212	4.18524	3.84755
At5g44380	FAD-binding domain-containing protein	249045_at	-4.18893	-3.00709	8.40707e-07	0.000153412	10.3538	10.4584	10.2466	6.17628	6.15175	9.86095	8.15442	8.2402	5.83687	5.21698	6.18046
At3g16770	ERF72_RAP2.3__ATEBP (ETHYLENE-RESPONSIVE ELEMENT BINDING PROTEIN); DNA binding / protein binding / transcription activator/ transcription factor	258434_at	-4.32852	-4.79668	1.01393e-07	3.45189e-05	13.0565	13.0948	13.1965	9.09121	8.4836	13.0906	12.9885	13.5932	7.45445	9.49963	8.32811
