# Supplementary material for: ALTERED MERISTEM PROGRAM 1 Is involved in Development of Seed Dormancy in Arabidopsis
Source: PLoS One. 2011 May 26;6(5):e20408. doi: 10.1371/journal.pone.0020408 (PMC3102729; doi:10.1371/journal.pone.0020408)
Supplement: Table S2 — Probes differentially expressed in amp1-1. (XLS) [file pone.0020408.s007.xls]

## Sheet: Sheet1
Table S2. Probes differentially expressed in amp1-1. Comparisons were done in developing seeds at 10 days after pollination.
			Log2FC				Log2 Expression in All Samples
AGI	Annotation	ProbeID	Col.Amp1vsWT	c24.Amp1vsWT	P.Value	adj.P.Val	Col.WT	Col.WT	Col.WT	Col.Amp1	Col.Amp1	c24.WT	c24.WT	c24.WT	c24.Amp1	c24.Amp1	c24.Amp1
At5g48490	protease inhibitor/seed storage/lipid transfer protein (LTP) family protein	248683_at	6.33254	4.33063	5.78337e-05	0.00228454	3.90286	4.31238	4.51496	10.7852	10.3667	5.4581	6.18697	10.1756	11.2948	11.581	11.9368
At5g01870	lipid transfer protein, putative	251065_at	5.25389	2.94174	7.78331e-08	2.92017e-05	5.50833	5.8709	5.19122	10.7577	10.797	7.63307	8.47836	9.40563	11.6953	11.2739	11.3731
At2g33830	dormancy/auxin associated family protein	267461_at	4.34698	0.64923	0.000351037	0.00689085	5.22547	5.27591	6.36116	10.2062	9.72945	6.89266	7.90006	8.72666	7.01218	8.82503	9.62985
At5g38780	S-adenosyl-L-methionine:carboxyl methyltransferase family protein	249532_at	4.15636	-1.03996	6.20807e-07	0.000127411	3.94267	3.92188	3.93944	8.36272	7.81932	8.50521	8.21274	8.71097	6.58906	7.7301	7.98988
At5g40155	Encodes a defensin-like (DEFL) family protein.	249402_at	4.08963	1.5162	0.000322758	0.0065267	5.95765	4.57439	4.4523	9.64631	8.52251	6.3027	6.42813	8.19127	7.59683	8.35001	9.52386
At1g09750	chloroplast nucleoid DNA-binding protein-related	264672_at	3.8995	1.35026	3.73354e-07	9.33268e-05	5.14825	5.51622	5.36157	9.29751	9.18552	8.13937	9.05406	9.49254	10.5321	10.0646	10.1401
At1g76100	PETE1 (PLASTOCYANIN 1); copper ion binding / electron carrier	261769_at	3.75689	1.5784	5.02451e-07	0.000114609	5.44773	5.36653	5.9212	9.38774	9.28301	8.40237	9.28301	9.81	10.8178	10.6403	10.7724
At4g38410	dehydrin, putative	252988_at	3.42533	3.18885	3.66357e-08	1.92399e-05	5.67776	6.10488	5.89529	9.46313	9.17281	6.43759	6.50609	7.47871	9.6638	10.0749	10.2502
At5g03810 At5g03820	carboxylesterase/ hydrolase, acting on ester bonds / lipase	250894_s_at	3.28947	0.130384	2.42964e-05	0.00128287	5.29247	4.90637	5.45938	8.44808	8.56967	8.5179	8.19183	9.63603	8.44808	8.86838	9.42046
At4g21280	PSBQ_PSBQ-1_PSBQA__oxygen-evolving enhancer protein 3, chloroplast, putative (PSBQ1) (PSBQ)	254398_at	3.17745	1.41037	4.3987e-07	0.000104184	5.14515	5.00137	5.0392	8.40654	8.07216	7.62108	7.96491	8.7603	9.45437	9.3674	9.75562
At1g27540 At1g27580	F-box family protein	262319_s_at	3.01982	7.54059	5.18109e-13	1.18181e-08	8.81693	8.31984	8.62017	11.7292	11.4817	3.88319	3.7403	3.82744	11.186	11.65	11.2367
At3g50820	OEC33_PSBO-2__PSBO2 (PHOTOSYSTEM II SUBUNIT O-2); oxygen evolving/ poly(U) binding	252130_at	2.96608	1.59207	1.32669e-06	0.000207272	5.88823	6.45001	6.26853	9.16834	9.16834	8.30962	9.16834	9.44501	10.7915	10.2606	10.6472
At3g22540	unknown protein	256926_at	2.85982	2.34512	5.13121e-06	0.000507427	7.1076	7.05609	7.48003	10.2194	9.92943	7.67572	7.3993	8.99086	10.0316	10.4782	10.5914
At3g54560	HTA11; DNA binding	251846_at	2.85638	1.11116	0.000806896	0.0120035	6.48173	4.44879	5.47678	8.43455	8.21641	7.14627	7.78367	8.81763	9.04072	8.64469	9.39562
At4g28365 At4g32490	plastocyanin-like domain-containing protein	253433_s_at	2.84734	1.4281	2.30825e-05	0.00124177	6.10799	6.06775	5.95212	8.65949	9.12043	7.54409	8.43131	8.89838	10.0369	9.05023	10.071
At1g28290	AGP31 (arabinogalactan-protein 31)	245688_at	2.75649	2.71919	1.41103e-05	0.000943856	5.84977	5.14199	5.48221	8.04613	8.4495	5.76545	6.42346	7.7368	9.55384	9.03687	9.49257
At1g70830	MLP28 (MLP-LIKE PROTEIN 28)	262312_at	2.71966	-0.054087	0.0219799	0.105862	4.48981	4.47086	4.81389	6.9147	7.70768	7.23617	9.74527	10.691	9.31999	8.32645	9.86379
At3g20950	CYP705A32; electron carrier/ heme binding / iron ion binding / monooxygenase/ oxygen binding	256802_at	2.69919	-1.20697	1.61074e-06	0.000235519	3.40924	3.38399	3.65972	6.31467	6.05233	6.87453	6.81168	7.85001	6.10175	5.91856	5.89499
At1g75690	chaperone protein dnaJ-related	262970_at	2.5555	1.32482	1.2002e-05	0.000844955	4.67202	4.9387	4.79845	7.51422	7.20289	7.15979	6.87313	8.19114	8.97388	8.42486	8.79978
At1g06080	ADS1 (DELTA 9 DESATURASE 1); oxidoreductase	260957_at	2.5355	1.15034	0.000100715	0.00325762	7.78189	7.50645	7.73656	10.1576	10.2633	7.75557	8.90376	9.61766	10.0609	9.83269	9.83443
At1g73600 At1g73602	methyltransferase/ phosphoethanolamine N-methyltransferase	259842_at	2.5095	-0.120462	0.000227901	0.00525623	5.69048	5.79364	5.93773	7.98645	8.64711	7.97719	8.41832	8.40923	9.01726	7.36805	8.05804
At2g16060	ARATH GLB1_ATGLB1_GLB1_NSHB1__AHB1 (ARABIDOPSIS HEMOGLOBIN 1); oxygen binding / oxygen transporter	263096_at	2.48657	-0.595866	0.00490109	0.0391435	8.7053	8.82711	9.14221	11.3837	11.3725	9.46104	10.1696	9.98519	7.66481	10.2002	9.96323
At1g25275	unknown protein	245642_at	2.44904	1.77475	0.000453407	0.00810517	5.92341	6.14652	6.12369	8.74427	8.2829	6.29403	6.08811	7.99497	7.92875	8.43586	9.33674
At5g08250	cytochrome P450 family protein	250576_at	2.4456	-0.33321	9.66625e-06	0.00073009	6.28069	6.94047	6.79175	9.12742	9.1057	8.65736	8.90615	8.95082	8.50057	8.99762	8.01652
At4g31840	plastocyanin-like domain-containing protein	253480_at	2.41413	2.00145	0.000271679	0.00587394	7.18974	7.14275	7.21399	9.61414	9.57843	7.28556	8.0152	9.73041	10.2384	10.2588	10.5384
At5g39860	PRE1 (PACLOBUTRAZOL RESISTANCE1); DNA binding / transcription factor	249383_at	2.38844	1.02569	0.000730684	0.0112273	4.20389	4.1355	3.93202	6.66307	6.29474	6.04636	5.64629	7.69765	7.34414	7.29486	7.82836
At5g24490	30S ribosomal protein, putative	249742_at	2.35996	0.544351	2.09735e-06	0.000278142	6.00967	5.9529	6.13661	8.42819	8.35785	9.66554	9.33586	10.0653	10.1555	9.94554	10.5987
At5g49180	pectinesterase family protein	248593_at	2.35763	0.326838	0.000459547	0.00815805	7.5158	7.37064	7.79589	9.88102	9.95579	9.01973	9.77475	10.595	9.52387	10.3865	10.4595
At1g29270	unknown protein	260883_at	2.34992	3.54563	0.000598409	0.00980583	3.27575	3.73627	3.27825	5.65554	5.90448	3.14647	3.87199	6.77794	8.16025	7.79027	8.48276
At5g64570	ATBXL4__XYL4; hydrolase, hydrolyzing O-glycosyl compounds / xylan 1,4-beta-xylosidase	247266_at	2.32843	1.49463	1.52375e-05	0.000978368	7.06679	6.96535	7.22257	9.50282	9.32384	7.48651	8.23277	8.41373	10.1999	9.16303	9.25398
At1g68590	plastid-specific 30S ribosomal protein 3, putative / PSRP-3, putative	262283_at	2.30474	1.85981	5.7867e-05	0.00228454	5.25275	5.18634	5.59318	7.77865	7.51901	6.99093	6.70019	8.36647	9.09408	8.94754	9.59541
At4g27440	PORB (PROTOCHLOROPHYLLIDE OXIDOREDUCTASE B); oxidoreductase/ protochlorophyllide reductase	253871_at	2.27802	1.42143	1.04332e-05	0.000767678	5.63139	6.14457	6.00459	8.21291	8.19683	7.98586	8.27887	8.81699	9.86242	9.23635	10.2472
At2g23550	ABE1_ATMES6__MES6 (METHYL ESTERASE 6); hydrolase	267122_at	2.25459	0.193561	0.014967	0.0827422	6.05581	6.90278	6.46623	8.21453	9.24451	7.50082	9.52601	9.92223	9.36787	8.60117	9.5607
At2g47450	CPSRP43__CAO (CHAOS); chromatin binding	245123_at	2.24693	0.644174	0.000133747	0.00383747	5.26503	5.21206	5.817	7.73085	7.62573	7.66129	6.94742	8.40793	8.24134	8.23329	8.47452
At3g26510	octicosapeptide/Phox/Bem1p (PB1) domain-containing protein	257615_at	2.20756	1.47283	2.19e-05	0.00121247	6.02517	6.7734	6.50126	8.82144	8.46024	8.77418	7.59238	8.43179	9.99804	9.62181	9.59701
At1g18250	ATLP-1	256125_at	2.19189	2.06987	1.93238e-05	0.00114487	4.72129	5.21117	5.15689	7.15011	7.29323	5.75387	6.42339	7.37865	8.65616	8.34303	8.76633
At2g46600	calcium-binding protein, putative	265460_at	2.18512	0.636976	0.0015413	0.0185192	5.12184	4.81369	5.44545	7.25204	7.37218	6.4465	5.51696	6.74289	7.70373	6.03525	6.8783
At2g30210	LAC3 (laccase 3); laccase	267307_at	2.16558	0.364036	0.000203411	0.00490465	4.91952	4.85092	5.27561	6.99161	7.37025	7.46062	8.70407	8.11513	8.87924	8.42749	8.0652
At2g42190	unknown protein	267637_at	2.15513	0.985403	0.000162879	0.00426099	5.92954	5.9934	6.28587	8.60955	7.83992	7.38631	7.66099	8.79159	8.88926	8.93114	8.97471
At3g08940	LHCB4.2 (light harvesting complex PSII); chlorophyll binding	258993_at	2.12983	1.42598	3.09578e-06	0.000357461	8.14699	8.08217	8.41722	10.6842	10.0063	9.82246	9.81777	10.5746	11.4083	11.5894	11.495
At5g08000	PDCB2__E13L3 (GLUCAN ENDO-1,3-BETA-GLUCOSIDASE-LIKE PROTEIN 3); callose binding / polysaccharide binding	250565_at	2.12336	3.11774	2.14952e-07	6.00382e-05	6.49329	6.43085	6.49355	8.72914	8.4627	5.80483	6.1747	7.04699	9.69049	9.21229	9.47697
At3g05600	epoxide hydrolase, putative	258895_at	2.1114	1.71438	2.09188e-05	0.00119889	7.72634	7.51972	7.54671	9.77573	9.64225	8.25903	8.67365	9.77739	10.5851	10.5877	10.6804
At2g26500	cytochrome b6f complex subunit (petM), putative	245044_at	2.10216	0.560063	0.000107141	0.00338956	9.73662	9.6969	9.95217	12.0167	11.7781	11.1086	11.0683	12.272	11.9477	11.915	12.2664
At4g15910	DI21__ATDI21 (ARABIDOPSIS THALIANA DROUGHT-INDUCED 21)	245523_at	2.08896	1.82527	1.82921e-06	0.000259975	9.02673	8.59619	8.92868	11.0962	10.7828	8.33597	8.60778	9.3743	10.5221	10.5612	10.7105
At5g57560	XTH22__TCH4 (Touch 4); hydrolase, acting on glycosyl bonds / xyloglucan:xyloglucosyl transferase	247925_at	2.08303	0.0580689	0.000928905	0.013136	6.58854	6.33986	7.34982	8.98411	8.70076	9.80302	9.22871	9.64324	10.3883	9.08091	9.37996
At2g27250	CLV3 (CLAVATA3); kinase activator/ protein binding / receptor binding	265624_at	2.05047	3.00776	6.54285e-08	2.7135e-05	4.38991	4.63479	4.52184	6.99676	6.13521	4.45945	4.33896	4.21203	7.13803	7.14497	7.75072
At3g25855	unknown protein	258083_at	2.04416	-0.566882	0.00151513	0.0183149	5.50809	5.83269	6.08205	8.06115	7.64239	6.08205	6.54027	6.55785	5.03079	6.82593	5.62281
At5g42830	transferase family protein	249188_at	2.0336	1.52363	2.15832e-07	6.00382e-05	5.83663	5.60894	5.8603	7.61645	7.98799	5.60882	6.0355	6.22041	7.35833	7.64834	7.42896
At2g03750	sulfotransferase family protein	264037_at	2.01648	0.402099	9.57869e-06	0.000728299	6.1833	6.02046	6.36295	8.18808	8.22268	8.3253	8.09158	8.9599	8.73043	9.0192	8.83344
At2g19200	unknown protein	267437_at	2.01062	1.17795	9.02062e-05	0.0030482	3.77565	4.18436	3.86617	6.43629	5.46907	3.77032	3.4306	3.77629	4.67935	5.45513	4.37659
At5g44630	terpene synthase/cyclase family protein	249005_at	1.99595	2.59027	1.83791e-06	0.000259975	4.56302	4.19712	4.32866	6.25975	6.45802	4.08433	4.96426	4.93709	7.73744	6.69857	7.32046
At5g38520	hydrolase, alpha/beta fold family protein	249524_at	1.9776	0.677352	6.90578e-07	0.000134633	6.69766	7.01046	6.79263	8.69276	8.92959	8.92959	8.88435	9.24792	9.92919	9.46849	9.69623
At4g09650	ATPD (ATP SYNTHASE DELTA-SUBUNIT GENE); hydrogen ion transporting ATP synthase, rotational mechanism / proton-transporting ATPase, rotational mechanism	255046_at	1.97577	0.402763	7.64612e-05	0.00273515	5.84354	5.92704	5.46594	7.36011	8.08244	8.26434	8.88018	8.74345	9.29182	8.64142	9.16303
At2g32765	ATSUMO5_SUM5__SUMO5 (SMALL UBIQUITINRELATED MODIFIER 5); protein tag	267555_at	1.97536	1.54544	0.000130828	0.00378705	6.41734	6.31101	6.43732	8.2639	8.46393	6.30553	7.32617	8.09973	8.77278	8.70774	8.88723
At1g09200	histone H3	264262_at	1.96897	1.79649	0.000452725	0.00810008	6.76035	6.21407	6.79184	8.6179	8.49754	6.90376	7.33098	8.84692	9.17403	9.34252	9.95459
At5g42500 At5g42510	disease resistance-responsive family protein	249195_s_at	1.96366	0.880248	7.55295e-07	0.000143721	5.00799	5.42948	5.22414	7.06799	7.3004	6.40692	6.19335	6.29238	6.86617	7.41982	7.2474
At5g45310	unknown protein	248969_at	1.96062	0.117865	0.00282799	0.0271727	7.30663	6.93798	7.76899	9.52925	9.06773	10.4888	9.38352	10.27	9.38352	10.4484	10.664
At3g27690	LHCB2.4__LHCB2.3; chlorophyll binding	258239_at	1.95333	1.79367	0.000108481	0.00339896	4.76377	4.72149	5.01585	7.05636	6.51772	7.05636	7.05636	8.51434	9.58038	8.96876	9.45894
At5g16250	unknown protein	246505_at	1.94574	1.66055	0.000243204	0.00546013	5.95767	6.50556	5.7581	8.03462	8.0044	6.75801	7.10401	8.52113	9.11706	9.07508	9.17267
At2g23580	ABE4_ATMES4__MES4 (METHYL ESTERASE 4); hydrolase/ hydrolase, acting on ester bonds / methyl salicylate esterase	267125_at	1.92896	0.414775	0.00218304	0.022984	7.95913	8.37129	8.22975	9.77157	10.4598	8.30671	9.50956	10.0032	9.71573	9.4338	9.91423
At4g15390	transferase family protein	245555_at	1.92737	2.55578	1.49424e-06	0.000229674	7.04719	6.96496	7.29834	9.23584	8.8259	6.97899	6.96843	7.8747	9.84959	9.40166	10.2382
At1g34245	FUNCTIONS IN: molecular_function unknown; INVOLVED IN: biological_process unknown; LOCATED IN: endomembrane system; EXPRESSED IN: 13 plant structures; EXPRESSED DURING: 9 growth stages; BEST Arabidopsis thaliana protein match is: EPF1 (EPIDERMAL PATTERNIN	262543_at	1.92083	0.395355	0.00310464	0.0288448	5.99166	5.47709	6.15172	8.00294	7.58571	6.62289	6.74617	6.66906	8.05867	6.16102	7.00449
At5g39130	germin-like protein, putative	249491_at	1.9081	-0.0308365	0.000846988	0.0124163	6.68081	7.25158	7.4561	8.87273	9.20246	7.98728	8.251	9.24508	8.251	8.40422	8.73563
At1g08560	ATSYP111_KN__SYP111 (SYNTAXIN OF PLANTS 111); SNAP receptor	264802_at	1.90559	3.02143	0.000123833	0.00369232	5.22103	5.18357	5.46538	7.00523	7.38593	4.5651	5.47832	7.16286	8.73451	8.52869	9.00735
At3g52970	CYP76G1; electron carrier/ heme binding / iron ion binding / monooxygenase/ oxygen binding	252017_at	1.88989	0.636668	0.00195956	0.0215618	4.98226	4.97077	5.11724	7.09854	6.72809	5.56379	6.04626	7.28072	6.6939	6.70762	7.39926
At5g15180	peroxidase, putative	250157_at	1.86736	-0.192135	0.0193892	0.0976574	4.0621	4.55145	4.26902	5.72849	6.59463	6.73573	7.72456	8.96975	7.47082	7.16763	8.21519
AtCg00790	RPL16__chloroplast gene encoding a ribosomal protein L16, which is a constituent of 50S large ribosomal subunit	244983_at	1.86662	0.8618	0.0131859	0.0762796	4.94859	6.57276	7.11196	8.29906	7.85639	7.74092	7.343	8.83045	8.63205	9.06727	8.80046
At2g25060	plastocyanin-like domain-containing protein	264377_at	1.86452	2.32852	0.000197326	0.00480876	6.35364	5.93124	6.09676	8.03454	7.94892	5.89222	6.66242	8.12702	9.33031	8.93403	9.40287
At2g47770	benzodiazepine receptor-related	266462_at	1.85957	0.141848	2.38979e-05	0.00127362	8.2547	8.29075	8.566	10.2125	10.2476	9.95792	9.40653	9.72644	9.47347	10.2363	9.80665
At2g05520	ATGRP-3_GRP3__GRP-3 (GLYCINE-RICH PROTEIN 3)	265560_at	1.85575	3.40038	3.5953e-06	0.000396178	4.16514	3.91878	4.08433	6.0123	5.81138	4.32701	4.26295	4.53365	8.32974	6.65847	8.33652
At1g53885 At1g53903	senescence-associated protein-related	262226_at	1.85049	0.686163	0.00233008	0.0240277	5.2371	5.0555	5.5247	7.56291	6.68293	4.34089	3.853	5.2371	4.59959	5.64725	5.24264
At2g38810	HTA8 (HISTONE H2A 8); DNA binding	263264_at	1.82767	1.81238	2.81611e-06	0.000339397	4.94859	4.50031	4.5152	6.45957	6.50517	5.00578	5.35301	6.00023	7.33899	7.04808	7.4091
At3g08770	LTP6; lipid binding	258675_at	1.82169	2.96697	0.00412359	0.0350053	6.86029	6.99289	7.03843	8.12851	9.44261	5.92067	6.47732	8.95017	10.1709	8.85	11.2281
At5g48485	DIR1 (DEFECTIVE IN INDUCED RESISTANCE 1); lipid binding / lipid transporter	248684_at	1.82147	2.15912	0.00186272	0.0209211	6.9758	6.79643	7.50763	9.17333	8.65618	6.91451	7.30456	9.54273	9.8968	10.0997	10.2427
At5g17960	DC1 domain-containing protein	250068_at	1.81834	2.04761	4.67523e-06	0.000473965	4.59456	4.54868	4.30815	6.56045	6.04381	4.69293	4.87313	5.61485	6.67422	7.33225	7.31726
At1g64800	DNA binding / transcription factor	262917_at	1.81377	-0.193161	9.12408e-06	0.000715095	6.01281	6.0433	6.30473	7.99096	7.87713	7.80662	7.80662	8.3407	7.51131	7.9664	7.89676
At3g15450	unknown protein	258402_at	1.79625	-0.418967	0.00160582	0.0189817	7.91686	8.3056	8.63045	10.2409	9.92015	11.0761	11.3862	11.9851	10.3604	11.209	11.621
At1g60000	29 kDa ribonucleoprotein, chloroplast, putative / RNA-binding protein cp29, putative	263736_at	1.79519	1.56223	7.07205e-08	2.83006e-05	7.72003	7.51165	7.82251	9.52865	9.43119	8.5166	8.58716	9.04164	10.2997	10.2416	10.2907
At5g64040	PSAN; calmodulin binding	247320_at	1.79471	0.691773	0.000204688	0.00492503	9.17577	9.57207	8.99836	11.041	11.0459	10.6255	10.6284	11.4098	12.0156	11.1144	11.6091
At1g32470	glycine cleavage system H protein, mitochondrial, putative	260704_at	1.7824	1.49378	1.13581e-05	0.000817282	6.70676	6.83276	6.87522	8.45692	8.71771	7.34933	7.52229	8.39448	9.42033	8.99238	9.33474
At3g15630	unknown protein	258225_at	1.77766	-0.298316	0.00216247	0.0228361	7.09034	7.22973	7.45711	9.08223	8.99121	9.98172	9.35432	10.1262	8.68233	9.6755	10.2095
At1g75580	auxin-responsive protein, putative	257460_at	1.77718	0.280366	1.61064e-06	0.000235519	6.7559	6.76135	6.98441	8.43966	8.78248	8.06714	7.79674	7.71127	7.96274	8.16721	8.2863
At1g51400	photosystem II 5 kD protein	265149_at	1.77693	0.705702	1.40056e-05	0.000939613	9.21766	8.87765	9.16278	10.9463	10.7796	10.8188	10.6872	11.458	11.7085	11.5102	11.8624
At4g28703	FUNCTIONS IN: molecular_function unknown; LOCATED IN: cellular_component unknown; EXPRESSED IN: 6 plant structures; EXPRESSED DURING: 4 anthesis, F mature embryo stage, petal differentiation and expansion stage, D bilateral stage, E expanded cotyledon sta	253737_at	1.77391	1.10136	0.000759913	0.0115078	6.42117	6.47336	6.768	8.36775	8.28842	7.30072	6.71132	8.33394	8.08866	8.75888	8.80253
At1g31950	terpene synthase/cyclase family protein	255751_at	1.76645	2.1478	5.83291e-07	0.000123193	4.60618	4.432	4.53242	6.17596	6.40401	4.94346	5.13716	5.4462	7.85183	7.1276	6.99079
At2g16750	protein kinase family protein	265405_at	1.76489	0.185652	0.000893454	0.0128	7.14304	6.29019	7.22155	8.45978	8.83985	7.49191	7.83934	8.27332	7.86237	8.49132	7.80783
At4g33330	PGSIP3__transferase, transferring glycosyl groups	253379_at	1.7636	1.30155	0.0053439	0.0415171	4.95982	5.12345	5.28304	7.1406	6.63081	5.24492	5.77528	7.53058	7.11435	7.34823	7.99284
At5g02160	unknown protein	251036_at	1.76307	-0.158958	2.73617e-05	0.00141204	6.24034	6.39582	6.33334	7.85902	8.31346	8.91059	9.18714	8.71417	9.14724	8.47364	8.71413
At1g21500	unknown protein	260877_at	1.75534	0.491874	0.00711378	0.0504399	5.9049	5.65909	5.85853	7.67954	7.44615	7.36492	7.64482	9.26541	8.2017	8.65161	8.89746
At4g10340	LHCB5 (LIGHT HARVESTING COMPLEX OF PHOTOSYSTEM II 5); chlorophyll binding	254970_at	1.75351	0.818008	5.8653e-06	0.000548309	10.5508	10.6905	10.3973	12.3104	12.2891	11.7188	12.2415	12.4267	13.0924	12.7091	13.0396
At3g16520	UGT88A1__UDP-glucoronosyl/UDP-glucosyl transferase family protein	257205_at	1.74632	1.76455	0.00198623	0.0217086	6.21155	4.97023	5.95391	7.68805	7.22839	6.29418	5.82286	7.70636	7.99603	8.14273	8.97827
At5g47370	HAT2; DNA binding / transcription factor/ transcription repressor	248801_at	1.74166	1.4626	2.72434e-05	0.00140912	6.67805	7.24715	6.98206	8.71758	8.70392	7.23211	7.50874	8.08596	8.76793	8.8765	9.57018
At3g06390	integral membrane family protein	258905_at	1.72952	2.63288	1.66185e-05	0.00103288	9.18497	9.31291	9.63917	11.0803	11.1367	7.57458	8.88215	8.39494	10.2745	11.526	10.9498
At4g14540	NF-YB3 (NUCLEAR FACTOR Y, SUBUNIT B3); transcription factor	245592_at	1.72915	1.42167	0.0019906	0.0217281	4.24848	4.47065	4.56824	6.38956	5.92699	5.64467	5.41058	7.39792	7.2862	7.52017	7.91182
At5g05390	LAC12 (laccase 12); laccase	250770_at	1.72601	2.00129	3.3094e-06	0.000377437	6.2289	6.1679	6.25064	7.82619	8.05746	5.9996	6.48546	6.76012	8.88524	8.45219	7.91163
At1g75030	ATLP-3	259987_at	1.72578	-0.958612	0.00450136	0.0369737	6.14114	6.05079	6.10522	8.10584	7.54382	8.89024	9.15844	9.64023	7.10034	9.03009	8.68266
At2g30570	PSBW (PHOTOSYSTEM II REACTION CENTER W)	267526_at	1.72336	0.502416	1.42018e-06	0.000220369	9.7845	9.90585	9.87251	11.7142	11.4411	11.4742	11.5485	11.9983	12.2203	12.1762	12.1318
At1g67830	ATFXG1 (alpha-fucosidase 1); alpha-L-fucosidase/ carboxylesterase	245215_at	1.70795	0.398144	1.38293e-05	0.000933272	6.28745	6.65059	5.99189	7.98748	8.04837	7.54924	7.78874	7.84214	8.23706	7.85461	8.28287
At5g10220	ANNAT6__ANN6 (ANNEXIN ARABIDOPSIS 6); calcium ion binding / calcium-dependent phospholipid binding	250473_at	1.70752	1.97978	0.00365677	0.0321529	3.6895	3.33216	3.68409	5.43288	5.11933	3.31742	4.19363	6.09594	6.15454	6.31732	7.07447
At3g17680	FUNCTIONS IN: molecular_function unknown; INVOLVED IN: biological_process unknown; LOCATED IN: cellular_component unknown; EXPRESSED IN: 16 plant structures; EXPRESSED DURING: 8 growth stages; CONTAINS InterPro DOMAIN/s: KIP1-like (InterPro:IPR011684); BE	258376_at	1.69975	0.302954	4.01206e-07	9.63316e-05	6.5891	6.68296	6.42665	8.24709	8.28489	8.36495	8.30803	8.2625	8.78807	8.40011	8.65615
At4g25170	FUNCTIONS IN: molecular_function unknown; INVOLVED IN: biological_process unknown; EXPRESSED IN: 23 plant structures; EXPRESSED DURING: 13 growth stages; CONTAINS InterPro DOMAIN/s: Uncharacterised conserved protein UCP012943 (InterPro:IPR016606); BEST Ar	254057_at	1.69695	0.474616	2.54289e-06	0.000318699	4.25626	4.51183	4.54402	6.08089	6.18775	7.65922	7.22336	7.11268	7.86587	7.70804	7.8452
At3g18080	BGLU44 (B-S GLUCOSIDASE 44); (R)-amygdalin beta-glucosidase/ 4-methylumbelliferyl-beta-D-glucopyranoside beta-glucosidase/ beta-gentiobiose beta-glucosidase/ cellobiose glucosidase/ esculin beta-glucosidase/ hydrolase, hydrolyzing O-glycosyl compounds	258151_at	1.69353	0.234305	4.51264e-05	0.00192399	7.59399	7.52146	7.43271	9.00188	9.41729	8.93313	9.27322	8.99145	9.66683	8.87132	9.36255
At1g52220	FUNCTIONS IN: molecular_function unknown; INVOLVED IN: biological_process unknown; LOCATED IN: chloroplast thylakoid membrane, chloroplast; EXPRESSED IN: 23 plant structures; EXPRESSED DURING: 13 growth stages; BEST Arabidopsis thaliana protein match is:	259838_at	1.69128	0.0829857	0.000457104	0.00813861	8.0876	8.10949	8.38883	10.0851	9.68811	9.90331	10.1371	11.0247	10.2884	10.397	10.6286
At4g02060	MCM7__PRL (PROLIFERA); ATP binding / DNA binding / DNA-dependent ATPase/ nucleoside-triphosphatase/ nucleotide binding	255513_at	1.68946	1.77847	0.000316079	0.00646231	3.56206	3.88696	3.88141	5.70599	5.22654	4.79602	4.73036	6.27625	6.56639	7.27828	7.29335
At3g20670	HTA13; DNA binding	256666_at	1.6874	1.57291	0.00127677	0.0163797	7.01603	6.54142	6.75068	8.39163	8.52192	6.95912	7.06075	8.73893	8.99699	8.77582	9.70474
At5g10400	histone H3	250433_at	1.68573	0.921941	0.000421344	0.00772577	5.91406	6.06014	5.97385	7.37035	7.96649	6.87781	6.95	7.68243	8.3428	7.44278	8.49049
At5g35790	G6PD1 (GLUCOSE-6-PHOSPHATE DEHYDROGENASE 1); glucose-6-phosphate dehydrogenase	249694_at	1.68114	0.80642	0.000610568	0.00996213	6.53628	6.56207	6.46594	8.31931	8.08584	8.95037	7.59324	8.84325	9.44715	9.03698	9.32198
At5g07550	ATGRP19__GRP19 (GLYCINE-RICH PROTEIN 19); lipid binding	250610_at	1.67184	1.62556	1.0333e-05	0.000762769	4.79851	4.84497	4.55894	5.98286	6.82911	4.92118	4.79563	5.06174	6.99151	6.17381	6.48993
At5g35630	ATGSL1_GLN2__GS2 (GLUTAMINE SYNTHETASE 2); glutamate-ammonia ligase	249710_at	1.6669	1.90918	0.000512048	0.00880011	5.43478	5.57407	5.49902	7.09008	7.24897	5.7762	6.60898	7.94793	8.89037	8.45104	8.71924
At3g07350	unknown protein	259015_at	1.66678	1.14516	0.00249356	0.0250538	5.85929	5.79325	5.88545	7.71047	7.31508	6.81883	6.61089	8.31358	7.85891	8.47453	8.84535
At2g35370	GDCH; glycine dehydrogenase (decarboxylating)	266636_at	1.66647	1.11195	0.000128047	0.00376393	6.57164	6.23816	6.43242	8.00428	8.15681	6.98513	7.43186	8.30424	8.79805	8.54289	8.71613
At5g02550	unknown protein	251010_at	1.65999	1.70586	0.00213288	0.0226165	7.432	7.02712	7.59044	9.37585	8.64384	7.86634	7.29672	9.3169	9.25891	9.979	10.3596
At1g12330	unknown protein	259528_at	1.65998	0.872502	0.000415548	0.00767502	7.25966	6.42767	7.33514	8.75398	8.58096	7.27793	7.89161	8.38014	8.62462	8.84233	8.70024
At4g19460	glycosyl transferase family 1 protein	254575_at	1.65918	0.559208	0.00115349	0.0152883	4.78814	5.08565	5.12758	6.73724	6.58204	5.37853	5.90129	6.22999	6.15871	5.90129	7.12744
At2g18700	ATTPSB_TPS11__ATTPS11; transferase, transferring glycosyl groups	266072_at	1.65443	-0.0160192	0.00741013	0.0518482	5.88619	5.22678	6.10116	7.62604	7.1589	8.43191	7.95038	9.17538	7.84778	8.7063	8.95554
At4g09010	APX4 (ASCORBATE PEROXIDASE 4); heme binding / peroxidase	255078_at	1.65293	0.850972	2.30266e-05	0.00124169	7.07858	6.68571	6.96367	8.50881	8.61569	8.15367	8.75683	8.79607	9.7388	9.14459	9.37609
At4g23800	high mobility group (HMG1/2) family protein	254233_at	1.64143	2.11009	0.00106105	0.0144752	4.37458	4.11179	4.226	5.87888	5.87888	4.45793	5.31651	6.97762	7.70907	7.41677	7.95649
At3g56240	CCH (COPPER CHAPERONE); copper chaperone	251733_at	1.6388	0.129117	0.00106188	0.0144778	8.30956	8.57272	8.59142	9.75274	10.5073	7.70859	7.7325	8.71982	8.37133	8.00823	8.16871
At1g13590	ATPSK1 (PHYTOSULFOKINE 1 PRECURSOR); growth factor	256158_at	1.63582	0.970655	0.0064347	0.0472243	7.272	6.84673	7.14664	9.19468	8.25387	7.59551	7.43238	9.20346	8.73085	9.01663	9.39584
At1g55490	LEN1__CPN60B (CHAPERONIN 60 BETA); ATP binding / protein binding	265076_at	1.63381	1.38792	9.38883e-05	0.00312641	4.93225	4.70431	5.35568	6.64475	6.61771	6.26304	6.67138	7.32051	8.31341	7.68472	8.42055
At2g16850 At4g35100	PIP3B__PIP2;8 (PLASMA MEMBRANE INTRINSIC PROTEIN 2;8); water channel	266533_s_at	1.62518	0.864989	6.32613e-05	0.00244575	9.69523	9.63643	9.68651	11.1899	11.4059	10.3836	11.2734	11.29	12.0636	11.5974	11.881
At4g14270	Protein containing PAM2 motif which mediates interaction with the PABC domain of polyadenyl binding proteins.	245602_at	1.62272	0.177709	0.000452025	0.00810008	7.73048	8.34077	8.3705	9.85545	9.6845	10.3624	9.72656	10.5076	10.4613	10.0234	10.6451
At5g13630	CCH_CCH1_CHLH__GUN5 (GENOMES UNCOUPLED 5); magnesium chelatase	250243_at	1.62128	1.36286	1.52843e-06	0.000230885	7.18995	7.22753	7.32456	8.92661	8.81065	8.75088	8.66835	9.25948	10.43	9.93633	10.401
At5g01530	chlorophyll A-B binding protein CP29 (LHCB4)	251082_at	1.62085	0.481853	1.57727e-06	0.00023362	9.60068	9.72434	9.44004	11.1505	11.2679	11.5411	11.9677	11.7132	12.3621	12.0746	12.2308
At3g13660	disease resistance response	256782_at	1.60705	0.275295	0.0135486	0.0776852	6.35377	6.39566	6.99504	8.44963	7.92745	7.36022	7.81761	9.08843	7.87292	8.61068	8.60855
At2g43390	unknown protein	260535_at	1.60659	0.853685	0.000221787	0.00518335	7.43436	7.48803	7.99015	9.17511	9.31308	7.53729	7.97414	8.31279	8.31279	9.21771	8.85478
At1g04645	self-incompatibility protein-related	264610_at	1.6023	0.0919893	0.0100451	0.0638422	4.96047	4.85506	4.94744	6.52528	6.52129	6.59537	6.52129	7.20448	7.1045	5.83301	7.6596
At1g20340	PETE2__DRT112; copper ion binding / electron carrier	255886_at	1.60135	0.606378	5.75284e-06	0.00054001	10.2018	9.75752	9.86562	11.487	11.599	11.0354	11.354	11.5962	12.0217	11.8708	11.9122
At1g10640	polygalacturonase	261834_at	1.59385	1.17629	0.00108349	0.0146761	5.44491	5.83138	5.74205	7.00835	7.52492	6.2086	7.15507	6.76014	8.71859	7.60779	7.3263
At5g26731	unknown protein	246842_at	1.59296	0.29241	0.0152343	0.0837334	6.39112	6.07278	6.77196	8.28641	7.72342	6.95582	6.83453	8.23961	6.96537	7.70675	8.23507
At2g46130	AtWRKY43__WRKY43; transcription factor	266597_at	1.5909	0.77893	0.000279695	0.0059699	9.16957	9.08751	9.47576	10.9131	10.7573	8.63733	8.76992	8.99624	9.34347	10.2752	9.12165
At1g26680	transcriptional factor B3 family protein	261260_at	1.56683	1.78964	4.35901e-06	0.00045195	6.57053	6.59026	6.5483	7.91184	8.36121	6.67403	7.05825	7.14165	9.21186	8.26584	8.76514
At5g19120	aspartic-type endopeptidase	249923_at	1.56469	0.105322	0.00193688	0.0214376	4.86624	4.78698	5.45385	6.80938	6.39138	8.72814	8.17422	9.28451	8.62427	8.70159	9.17698
At5g45140	NRPC2; DNA binding / DNA-directed RNA polymerase/ ribonucleoside binding	248984_at	1.56319	-0.619851	7.59586e-07	0.000143721	6.59933	6.90906	6.81529	8.33984	8.33566	8.80863	8.8498	9.14166	8.19166	8.33566	8.41322
At1g54780	thylakoid lumen 18.3 kDa protein	264185_at	1.56259	0.908974	6.17414e-07	0.000127411	7.68666	7.50658	7.60146	9.16082	9.16082	9.16082	9.32324	9.41149	10.4541	9.9509	10.2175
At3g59400	GUN4; enzyme binding / tetrapyrrole binding	251519_at	1.56178	0.628093	8.35999e-06	0.000680891	6.23603	6.0612	6.35272	7.72186	7.83501	8.46172	8.7866	8.95876	9.65007	9.17668	9.26461
At3g61470 At5g28450	LHCA2; chlorophyll binding	251325_s_at	1.55484	0.132768	6.12366e-05	0.00237597	11.0951	10.6016	10.8508	12.5769	12.2311	12.6655	12.7627	13.2431	12.8454	13.1508	13.0734
At1g54120	unknown protein	263151_at	1.54992	0.565939	0.00934943	0.0608532	5.83746	6.11859	5.76114	7.84274	7.06855	6.51279	6.66886	7.98169	7.06091	7.7733	8.02695
At1g21140	nodulin, putative	261448_at	1.5499	0.490474	5.30843e-06	0.000510908	7.87714	8.20567	8.13619	9.42551	9.82029	8.79348	8.69222	9.06257	9.45986	9.23289	9.32695
At5g44670	unknown protein	249011_at	1.5494	0.857816	7.07617e-06	0.000620577	6.38158	6.38931	6.48071	8.07496	7.85823	7.75266	7.49429	8.0431	8.41806	8.5004	8.94503
At1g01620	PIP1;3_TMP-B__PIP1C (PLASMA MEMBRANE INTRINSIC PROTEIN 1C); water channel	259431_at	1.54602	0.8206	8.4477e-06	0.000680891	8.5495	8.26802	8.57759	10.0714	9.95071	9.3409	9.82765	10.0476	10.5306	10.4806	10.6668
At1g08380	PSAO (photosystem I subunit O)	261746_at	1.54593	0.551781	1.90059e-06	0.00026116	10.2812	10.1947	10.3144	11.839	11.7797	11.6955	11.8455	12.2446	12.5475	12.4346	12.4589
At3g01480	CYP38 (cyclophilin 38); peptidyl-prolyl cis-trans isomerase	259193_at	1.54346	1.06046	3.02726e-06	0.000352305	6.09382	5.99567	6.14509	7.6793	7.564	7.4274	7.1402	7.86436	8.60086	8.38494	8.62755
At5g22880	H2B__HTB2; DNA binding	249916_at	1.54312	1.76963	1.13572e-06	0.000185845	7.09547	7.02611	7.1567	8.86904	8.40273	6.97052	7.12371	7.66878	8.949	8.87081	9.25211
At1g01170	ozone-responsive stress-related protein, putative	261572_at	1.54179	0.266188	0.00272595	0.0266291	9.57939	9.60548	10.1091	11.4395	11.1733	11.1679	10.317	11.5795	10.9029	11.4059	11.5542
At5g09570	FUNCTIONS IN: molecular_function unknown; INVOLVED IN: biological_process unknown; LOCATED IN: chloroplast; EXPRESSED IN: 23 plant structures; EXPRESSED DURING: 14 growth stages; CONTAINS InterPro DOMAIN/s: CHCH (InterPro:IPR010625); BEST Arabidopsis thal	250515_at	1.54136	-1.7432	2.88133e-06	0.000340535	6.67094	6.49607	6.43584	8.15396	7.99733	10.0412	9.98732	10.4755	8.16917	8.16917	8.93614
At1g64720	CP5	262884_at	1.53528	0.221211	0.00132738	0.0168302	6.71471	6.58654	6.66257	7.93436	8.44541	9.47832	8.6912	8.32144	9.26023	8.71956	9.1748
At3g27160	GHS1 (GLUCOSE HYPERSENSITIVE 1); structural constituent of ribosome	256753_at	1.53447	0.839301	0.000329536	0.00661102	4.40561	4.20599	4.37725	5.92779	5.80039	5.97108	5.80727	6.08005	7.35595	6.06909	6.95127
At5g52750	heavy-metal-associated domain-containing protein	248327_at	1.53138	-0.135985	0.000185027	0.00466837	4.6672	4.58905	5.1907	6.5209	6.17318	6.14493	6.32676	6.80834	6.33959	6.41645	6.11604
At2g41110	ATCAL5__CAM2 (CALMODULIN 2); calcium ion binding / protein binding	267064_at	1.5307	0.317922	2.3049e-06	0.000297033	6.99698	7.11043	6.71179	8.3818	8.55907	7.57922	7.64666	7.69157	8.13598	7.90702	7.82821
At5g13900	protease inhibitor/seed storage/lipid transfer protein (LTP) family protein	250230_at	1.52954	0.120103	0.0168411	0.0889403	6.19555	6.68647	6.78236	8.13875	8.02991	7.40231	8.61359	9.04774	7.89391	8.95428	8.57575
At3g57240	BG3 (BETA-1,3-GLUCANASE 3); cellulase/ hydrolase, hydrolyzing O-glycosyl compounds	251673_at	1.51593	1.06166	0.00202518	0.0219265	5.81501	6.1622	5.87455	6.79068	8.14235	6.38276	6.84937	6.50174	8.31751	7.38508	7.21628
At4g02770	PSAD-1 (photosystem I subunit D-1)	255457_at	1.51206	0.626502	5.24581e-08	2.30109e-05	8.98898	8.93259	8.95915	10.4137	10.5309	10.3708	10.4584	10.4764	11.04	10.9812	11.1638
At1g48930	AtGH9C1 (Arabidopsis thaliana glycosyl hydrolase 9C1); catalytic/ hydrolase, hydrolyzing O-glycosyl compounds	260758_at	1.5091	1.05357	0.00788963	0.0542056	5.98641	5.67911	5.28415	7.12702	7.19096	5.95637	7.62739	7.57204	7.95015	7.62288	8.7435
At1g52230	PSAH-2_PSI-H__PSAH2 (PHOTOSYSTEM I SUBUNIT H2)	259840_at	1.50178	1.11194	0.000193517	0.00477822	8.39726	8.38068	8.4708	9.86937	9.96669	9.53412	10.0644	10.7257	11.4944	10.8243	11.3414
At5g09520	hydroxyproline-rich glycoprotein family protein	250541_at	1.5013	0.634915	0.000278835	0.0059699	9.40364	9.14282	9.67824	10.8816	10.9375	10.0304	10.5963	10.5041	10.741	11.5393	10.7552
At1g23520	unknown protein	265176_at	1.49719	0.449123	0.0018638	0.0209218	4.70613	4.74171	4.60152	5.97637	6.38425	4.98199	5.4058	6.24107	5.60466	6.26068	6.11088
At2g39470	PPL2 (PsbP-like protein 2); calcium ion binding	266979_at	1.49608	0.799977	7.94771e-07	0.000147403	5.62113	5.82246	5.55058	7.08683	7.23479	7.23479	7.38391	7.619	8.3423	8.11217	8.18316
At1g64860	RPOD1_SIG1_SIG2_SIGB__SIGA (SIGMA FACTOR A); DNA binding / DNA-directed RNA polymerase/ sigma factor/ transcription factor	262879_at	1.4912	-0.29528	1.89621e-05	0.00113384	5.85549	6.33357	5.93313	7.39669	7.66717	7.90363	8.06715	7.70347	7.66686	7.70562	7.41593
At3g22210	unknown protein	256796_at	1.48916	0.816035	0.00429291	0.0359044	4.98581	4.96287	5.12654	6.7323	6.29615	6.48217	5.91664	7.58369	7.13551	7.40264	7.89247
At3g08030	unknown protein	258641_at	1.48392	1.86033	2.47734e-05	0.00130203	6.78347	6.75963	6.86401	8.15637	8.41621	6.82288	7.16243	7.93746	9.08734	8.79531	9.62112
At1g33055	unknown protein	261567_at	1.48334	1.24731	0.00259576	0.0257972	9.9821	9.10394	10.4774	11.6451	11.0305	10.6542	9.46506	10.6542	11.6765	11.2798	11.5591
At3g22740	HMT3; homocysteine S-methyltransferase	258322_at	1.48018	0.189232	0.000398138	0.00748105	5.69271	5.61959	6.00119	7.42454	7.07815	6.18443	6.27651	6.72318	6.10766	6.80165	6.8425
At4g30110	HMA2; cadmium-transporting ATPase	253657_at	1.47933	0.699435	0.00679763	0.0491298	5.21473	4.64045	4.9264	6.69734	6.11571	5.95184	5.64728	7.21451	6.60064	7.02995	7.28134
At2g33800	ribosomal protein S5 family protein	267435_at	1.47662	1.01839	1.5633e-06	0.000233065	7.58323	7.31778	7.42961	9.01733	8.823	8.80968	8.823	9.18157	10.0345	9.71485	10.1201
At5g41250	exostosin family protein	249287_at	1.47575	-0.372429	0.0178254	0.0924296	4.058	4.22341	4.18683	5.39444	5.86922	6.0537	6.32407	7.67345	6.11367	5.86922	6.95105
At2g21100	disease resistance-responsive protein-related / dirigent protein-related	264010_at	1.46951	0.618371	7.22141e-05	0.00263132	8.45254	8.54327	8.86355	10.0377	10.1409	9.15903	8.90917	8.88008	9.46134	10.0665	9.27555
At3g25640	unknown protein	256759_at	1.46868	0.091637	0.000191996	0.00476025	5.78629	6.07675	5.88354	7.18164	7.58677	7.15484	7.72654	7.25425	7.74944	7.52846	7.13264
At1g71250	GDSL-motif lipase/hydrolase family protein	259935_at	1.46391	0.620251	3.7504e-05	0.00173387	8.98598	8.72617	8.95926	10.4063	10.3024	9.53625	9.58134	10.2098	10.4249	10.1914	10.5719
At1g54040	ESR_TASTY__ESP (EPITHIOSPECIFIER PROTEIN); enzyme regulator	263174_at	1.45648	-0.798869	1.41971e-05	0.000944127	3.93751	4.13308	4.06074	5.5915	5.409	5.77443	5.53734	5.2371	4.44889	4.67594	5.02744
At5g65890	ACR1 (ACT Domain Repeat 1); amino acid binding	247118_at	1.45016	0.457454	3.27436e-05	0.0015925	6.77274	7.13446	7.12777	8.5195	8.40415	8.34937	8.63857	8.72052	8.69825	9.12256	9.26002
At2g23240	plant EC metallothionein-like family 15 protein	245070_at	1.4498	-1.07996	0.000794666	0.0118628	5.55965	6.19299	6.08953	7.61081	7.18357	9.93895	9.00107	9.182	7.82045	8.24013	8.82156
At5g12420	unknown protein	245181_at	1.44524	-0.757121	0.0013859	0.0173219	7.85619	8.76762	8.51182	9.59046	10.0571	9.45687	10.4051	9.51086	8.88835	9.26217	8.95095
At1g05190	emb2394 (embryo defective 2394); structural constituent of ribosome	264575_at	1.44464	0.785009	0.00024084	0.00542307	6.41169	6.56216	6.35682	7.66297	8.11343	7.70916	7.71625	7.77472	8.90047	7.87958	8.7751
At5g45040	cytochrome c6 (ATC6)	248975_at	1.44339	0.533934	0.00178079	0.0204325	5.36459	5.45633	5.07046	6.93278	6.54824	7.42225	6.63616	7.44504	7.43462	7.3759	8.29474
At3g53190	pectate lyase family protein	251982_at	1.4429	1.36389	5.32875e-05	0.00218221	6.90453	6.74888	6.93057	8.33709	8.27137	6.76221	7.57887	7.99509	8.85942	8.8334	8.73501
At2g05310 At4g13500	unknown protein	263048_s_at	1.44135	0.679666	0.00986356	0.0630395	8.78355	8.46706	9.00123	10.4829	9.90099	10.0923	8.96503	10.6888	10.1905	10.7799	10.8147
At2g31980	cysteine proteinase inhibitor-related	265672_at	1.44052	0.149674	4.4026e-06	0.000452357	11.1034	10.8219	11.1615	12.4239	12.5151	12.8913	12.8996	12.5549	12.9073	12.9844	12.9032
At5g24165	unknown protein	249778_at	1.43906	0.961133	0.00421471	0.0354751	8.76306	8.3913	8.95469	10.3648	9.91938	8.6875	7.96923	9.69386	9.59787	9.54682	10.0893
At4g23750	CRF2 (CYTOKININ RESPONSE FACTOR 2); DNA binding / transcription factor	254235_at	1.43841	1.93064	1.90382e-05	0.00113384	4.86204	4.35532	5.02039	6.18399	6.18466	4.76674	5.37615	5.77063	6.90374	7.18444	7.61726
At3g57930	unknown protein	251610_at	1.43746	0.888196	0.000288799	0.0061279	6.12102	5.99069	6.15399	7.86493	7.18712	5.83235	6.33037	6.9054	7.1295	7.25483	7.34838
At2g43820	GT__UGT74F2 (UDP-GLUCOSYLTRANSFERASE 74F2); UDP-glucose:4-aminobenzoate acylglucosyltransferase/ UDP-glucosyltransferase/ UDP-glycosyltransferase/ transferase, transferring glycosyl groups / transferase, transferring hexosyl groups	260567_at	1.4326	-0.251305	0.0137658	0.07846	6.44124	6.46101	6.17903	7.53647	8.04958	9.11834	9.68611	7.99805	9.03066	8.63096	8.38697
At1g80920	J8; heat shock protein binding / unfolded protein binding	261901_at	1.43216	0.355364	0.0189552	0.0960817	8.82266	7.63498	8.59892	9.81459	9.75411	9.96427	9.63773	10.6547	9.75256	10.5253	11.045
At5g64310	ATAGP1__AGP1 (ARABINOGALACTAN PROTEIN 1)	247279_at	1.42859	1.53123	2.11386e-05	0.00119934	7.35173	7.64957	7.8385	9.13558	8.94813	8.1197	7.86912	8.77903	9.97338	9.46139	9.92677
At1g75750	GASA1 (GAST1 PROTEIN HOMOLOG 1)	262947_at	1.42409	-1.40007	0.00303036	0.0284333	7.15951	6.8247	7.56799	8.50155	8.71476	10.0976	10.8212	11.6193	8.67621	9.57604	10.0856
At3g22620	protease inhibitor/seed storage/lipid transfer protein (LTP) family protein	256937_at	1.42191	-0.347552	0.009115	0.0598437	7.8739	8.11964	8.27676	9.51201	9.51201	9.29988	10.9499	10.5051	9.82319	10.1663	9.72282
At1g32170	XTH30__XTR4 (XYLOGLUCAN ENDOTRANSGLYCOSYLASE 4); hydrolase, acting on glycosyl bonds / hydrolase, hydrolyzing O-glycosyl compounds / xyloglucan:xyloglucosyl transferase	245794_at	1.41953	1.41423	0.000112037	0.00345872	6.93154	6.88667	7.10944	8.28718	8.50366	6.53614	6.71109	7.64395	8.43958	8.70013	7.99417
At4g04040	MEE51 (maternal effect embryo arrest 51); diphosphate-fructose-6-phosphate 1-phosphotransferase	255365_at	1.41535	-0.268819	0.000509022	0.00876286	5.1259	5.26526	5.50798	7.01845	6.41167	7.68263	7.56178	7.92267	7.01225	7.55673	7.79164
At3g47470	CAB4__LHCA4 (LIGHT-HARVESTING CHLOROPHYLL-PROTEIN COMPLEX I SUBUNIT A4); chlorophyll binding	252430_at	1.41409	0.558062	8.69265e-05	0.00297971	10.2764	10.453	10.1496	11.6261	11.788	11.4524	11.7539	11.06	12.2446	11.6913	12.0046
At1g60030	xanthine/uracil permease family protein	263734_at	1.41318	0.989881	7.98016e-06	0.000663738	7.8634	8.23263	8.37003	9.54116	9.59592	8.3739	8.51875	8.9365	9.5911	9.7256	9.48209
At4g25050	ACP4 (acyl carrier protein 4); acyl carrier	254102_at	1.41076	0.660495	0.000112069	0.00345872	7.38106	7.43384	7.41938	8.90257	8.7418	8.76052	8.55141	9.38004	9.47065	9.34781	9.855
At1g64460	phosphatidylinositol 3- and 4-kinase family protein	262003_at	1.40806	0.273478	3.531e-05	0.00166409	5.60836	5.44201	5.62387	6.77437	7.15791	6.58374	7.03099	7.17193	7.15557	7.1672	7.28431
At1g76800	nodulin, putative	259871_at	1.40799	1.76783	4.80207e-06	0.000482534	6.21372	6.24697	6.10289	7.74516	7.44654	5.84249	5.54059	5.92511	7.18085	8.09764	7.33319
At5g66570	MSP-1_OE33_OEE1_OEE33_PSBO-1__PSBO1 (PS II OXYGEN-EVOLVING COMPLEX 1); oxygen evolving/ poly(U) binding	247073_at	1.4042	0.247964	0.000571733	0.00950528	9.42401	8.94874	9.00817	10.3941	10.6682	10.789	11.1628	10.5558	11.5229	10.8218	10.9069
At5g67510	60S ribosomal protein L26 (RPL26B)	247010_at	1.40037	0.744275	0.00207387	0.0223061	9.07068	9.00108	9.25877	10.5298	10.4913	9.13328	10.2416	10.4975	10.3699	10.9629	10.7723
At4g28750	PSAE-1 (PSA E1 KNOCKOUT); catalytic	253738_at	1.39956	0.672052	1.46118e-05	0.00096173	9.61456	9.45324	9.55666	11.0321	10.85	11.0321	11.2121	11.5362	12.0717	11.6359	12.089
At5g63650	SNRK2-5_SRK2H__SNRK2.5 (SNF1-RELATED PROTEIN KINASE 2.5); kinase	247352_at	1.39478	1.62292	5.02403e-08	2.30109e-05	7.31449	7.72511	7.46726	8.87009	8.92404	7.8801	7.8008	7.99943	9.3753	9.51268	9.66111
At5g01750	unknown protein	251073_at	1.39395	0.613713	6.38019e-06	0.000577704	5.78026	6.05884	5.93554	7.25669	7.38096	7.21213	7.57068	7.11409	8.09111	7.78376	7.86317
At1g10540	xanthine/uracil permease family protein	263258_at	1.38668	0.75499	3.58719e-05	0.00168362	8.70222	8.61858	8.82052	10.1725	10.0284	8.96607	9.06672	9.36384	10.2742	9.52133	9.86608
At3g18780	DER1_ENL2_LSR2__ACT2 (ACTIN 2); structural constituent of cytoskeleton	257749_at	1.38562	1.05845	8.16059e-07	0.000150115	6.94484	7.05753	6.94343	8.33464	8.40047	7.91466	8.21106	8.22326	9.35605	8.91433	9.25396
At2g38820	unknown protein	263265_at	1.37417	-0.175873	0.000147548	0.0040504	7.97834	8.00213	8.15192	9.45565	9.38095	9.88393	9.37066	9.89358	9.19795	9.83777	9.58483
At5g16650	DNAJ heat shock N-terminal domain-containing protein	250079_at	1.37226	-0.0637931	0.00220404	0.0231145	7.29066	7.7899	7.87717	8.96141	9.08827	8.904	8.40485	9.4132	8.52132	8.90577	9.10357
At2g43030	ribosomal protein L3 family protein	265247_at	1.37047	0.769587	0.000107871	0.00339385	8.00714	7.99136	7.78431	9.05866	9.53749	9.61349	9.48428	9.74873	10.7231	9.90895	10.5232
At5g36710 At5g36800	unknown protein	249659_s_at	1.36896	2.11058	0.000402144	0.00751878	4.97303	4.57587	4.93021	6.16453	6.22614	4.73881	5.48972	6.83614	7.62997	7.83145	7.93501
At3g07970	QRT2 (QUARTET 2); polygalacturonase	258631_at	1.36825	-0.681454	0.00171444	0.0198711	6.57894	6.54608	6.65931	8.17864	7.74742	8.00322	8.97316	9.17983	7.84871	7.84871	8.41443
At5g14910	heavy-metal-associated domain-containing protein	246548_at	1.36798	0.5443	0.000789858	0.011822	6.64362	6.71542	6.78659	8.00957	8.15681	8.45176	8.50864	8.5707	9.43265	8.34053	9.3908
At3g23810	SAHH2 (S-ADENOSYL-L-HOMOCYSTEINE (SAH) HYDROLASE 2); adenosylhomocysteinase/ binding / catalytic	257173_at	1.36149	0.0825009	0.00434928	0.0361404	9.30711	9.34891	9.35389	10.5091	10.8871	9.70287	10.0681	9.1848	10.0094	10.102	9.09185
At1g16510	auxin-responsive family protein	262703_at	1.36077	0.302825	0.0075818	0.0526018	8.33214	8.03683	8.46091	9.64518	9.62963	8.39871	8.67875	9.3977	8.52008	9.7568	9.10675
At3g16140	PSAH-1 (photosystem I subunit H-1)	258285_at	1.35726	0.428296	3.47876e-06	0.000387557	10.143	9.80201	10.0125	11.3923	11.2939	11.2538	11.4328	11.6239	11.8204	11.8949	11.88
At5g15580	LNG1 (LONGIFOLIA1)	246562_at	1.35611	0.910053	0.00171195	0.0198624	4.30754	4.09245	4.22213	5.5352	5.59178	4.73636	5.28529	6.26151	6.16804	6.57612	6.26916
At3g56090	ATFER3 (ferritin 3); binding / ferric iron binding / oxidoreductase/ transition metal ion binding	251735_at	1.35374	1.13017	0.000181145	0.00459102	5.01261	5.69254	5.49999	6.78009	6.73082	6.18027	6.73082	6.7429	7.76683	7.20033	8.07735
At2g40160	INVOLVED IN: biological_process unknown; LOCATED IN: endomembrane system; EXPRESSED IN: stem, leaf whorl, hypocotyl, root, leaf; EXPRESSED DURING: LP.02 two leaves visible; CONTAINS InterPro DOMAIN/s: Protein of unknown function DUF231, plant (InterPro:IP	263387_at	1.35334	-0.0269589	0.000131184	0.00378773	6.63212	6.9101	6.83402	8.03034	8.26049	7.42972	7.97298	8.17558	7.78275	7.85523	7.85942
At1g35290	thioesterase family protein	259549_at	1.35213	-0.0091783	9.98598e-05	0.00324473	6.82093	6.34872	6.49027	7.9314	7.87948	6.81573	7.12906	7.47871	7.13784	7.12906	7.12906
At5g51750	SBT1.3__ATSBT1.3 (ARABIDOPSIS THALIANA SUBTILASE 1.3); identical protein binding / serine-type endopeptidase	248427_at	1.34833	1.46566	9.11692e-06	0.000715095	7.89368	7.45289	7.96092	9.08903	9.14595	7.85125	7.74211	8.34342	9.25507	9.29494	9.78373
At4g33260 At4g33270	CDC20.2; signal transducer	253340_s_at	1.34798	0.702924	0.000490698	0.0085572	4.7697	4.84112	4.78248	5.94287	6.34862	5.93843	6.48874	6.91587	7.35895	6.79214	7.30071
At1g71890	ATSUC5__SUC5; carbohydrate transmembrane transporter/ sucrose:hydrogen symporter/ sugar:hydrogen symporter	260170_at	1.34572	1.8303	0.000225725	0.00523783	6.15559	6.37874	6.58603	7.59127	7.84707	6.76965	7.38547	8.23725	9.53487	8.75414	9.59424
At1g20550	unknown protein	259539_at	1.3444	-0.30407	0.000361483	0.00700547	6.51217	6.85534	6.84011	8.11692	8.04362	7.81536	8.22748	8.71539	7.79105	8.09006	7.96491
At3g45130	LAS1; lanosterol synthase	252611_at	1.34349	1.06088	2.10505e-05	0.00119934	6.50314	6.63129	6.5662	7.94399	7.87673	6.46892	6.85486	7.37252	8.01102	8.02383	7.84409
At3g27785	ATMYB118__MYB118; DNA binding / transcription activator/ transcription factor	258233_at	1.342	0.0749094	5.50038e-07	0.000119489	7.98664	7.97296	8.00875	9.33145	9.33145	9.54314	9.56449	9.61631	9.79196	9.52704	9.62967
At1g72790	hydroxyproline-rich glycoprotein family protein	259915_at	1.34178	0.92725	0.0037592	0.0326781	6.15561	5.72123	6.46122	7.62347	7.28546	6.11105	7.27171	7.62106	7.73974	8.13272	7.91311
At3g05880	RCI2A (RARE-COLD-INDUCIBLE 2A)	258735_at	1.33829	0.184228	0.00361378	0.0318264	10.1955	9.91369	10.5094	11.6474	11.4416	10.9402	10.4412	11.4182	10.7258	11.0858	11.5407
At2g39510	nodulin MtN21 family protein	266965_at	1.33543	0.373054	0.00282806	0.0271727	5.80886	6.02832	6.14271	7.15403	7.50344	7.95797	8.5063	7.79379	7.83303	8.6756	8.86858
At1g78630	emb1473 (embryo defective 1473); structural constituent of ribosome	263131_at	1.33181	0.777547	1.73413e-05	0.00106332	7.18282	7.24575	7.36102	8.58101	8.609	8.56226	8.72644	9.10511	9.6756	9.27882	9.77202
At2g42220	rhodanese-like domain-containing protein	267635_at	1.33051	0.575766	7.20397e-05	0.00263132	6.53515	6.36836	6.3247	7.78754	7.69228	8.0051	8.5059	8.71195	8.97899	8.77028	9.20097
At1g07070	60S ribosomal protein L35a (RPL35aA)	256065_at	1.32945	0.558423	0.00332307	0.030223	7.64432	7.14862	7.70036	8.99877	8.65566	7.38846	7.49022	8.57017	8.20661	8.33452	8.58299
At2g47720 At2g47730	FUNCTIONS IN: molecular_function unknown; INVOLVED IN: biological_process unknown; LOCATED IN: chloroplast; EXPRESSED IN: 7 plant structures; EXPRESSED DURING: 4 anthesis, F mature embryo stage, petal differentiation and expansion stage, D bilateral stage	266502_at	1.3288	1.1146	2.03843e-06	0.00027351	5.65427	5.69041	5.75828	6.85431	7.20527	5.08953	5.09178	4.63734	6.17252	5.91561	6.07433
At1g06680	OEE2_PSII-P__PSBP-1 (PHOTOSYSTEM II SUBUNIT P-1); poly(U) binding	262632_at	1.32721	0.329787	2.99603e-05	0.00149539	9.7508	9.8027	9.60092	10.9017	11.189	11.2194	11.6331	11.189	11.8746	11.5586	11.5976
At4g12970	unknown protein	254794_at	1.32609	-0.0331983	0.00530353	0.0413868	7.47115	7.11264	7.65119	9.02599	8.4495	8.59556	8.1079	9.30817	8.45688	8.73331	8.72185
At2g46820	PSAP_PTAC8_TMP14__PSI-P (PHOTOSYSTEM I P SUBUNIT); DNA binding	266716_at	1.32347	0.695009	8.29186e-05	0.00288266	7.96632	7.65305	8.05708	9.09664	9.3346	9.30562	9.49148	9.36714	10.482	9.70071	10.0665
At3g43960	cysteine proteinase, putative	252692_at	1.31853	1.24055	0.000782948	0.0117416	6.19921	5.8968	6.3986	7.78676	7.18003	6.76478	6.53414	7.47852	8.07082	7.69077	8.73749
At5g63310	NDPK IA_NDPK IA IA_NDPK1A__NDPK2 (NUCLEOSIDE DIPHOSPHATE KINASE 2); ATP binding / nucleoside diphosphate kinase/ protein binding	247376_at	1.31527	0.803297	0.00130369	0.0166037	6.64118	6.33157	6.41747	7.87388	7.68347	7.28579	7.73358	8.43702	8.60685	8.23506	9.02437
At3g25080	unknown protein	257839_at	1.31335	0.840779	3.19861e-05	0.00157582	6.12426	6.16816	5.79327	7.311	7.37283	6.1865	5.70253	6.29711	6.76498	7.1567	6.78679
At1g64000	AtWRKY56__WRKY56; transcription factor	262339_at	1.3104	0.135833	7.78748e-06	0.000658892	6.25124	6.30867	6.4217	7.53317	7.74203	7.08577	7.19811	7.2758	7.29296	7.53574	7.13848
At1g49960	xanthine/uracil permease family protein	261640_at	1.30986	0.228509	0.000108371	0.00339896	8.68631	8.8119	8.96861	10.1386	10.1257	8.76462	9.30367	8.7242	9.2128	9.33509	8.93014
At3g54050	fructose-1,6-bisphosphatase, putative / D-fructose-1,6-bisphosphate 1-phosphohydrolase, putative / FBPase, putative	251885_at	1.30303	2.43044	1.12109e-05	0.000814192	4.86204	5.2027	5.27234	6.30522	6.52556	5.10116	5.50801	6.04924	8.47717	7.35109	8.12148
At2g48130	protease inhibitor/seed storage/lipid transfer protein (LTP) family protein	262349_at	1.29894	0.223007	8.4395e-06	0.000680891	9.63426	9.89328	9.9476	11.091	11.1569	10.5617	10.8284	10.5976	11.023	10.8952	10.7385
At3g25920	RPL15; structural constituent of ribosome	258076_at	1.29881	0.842135	7.83142e-06	0.000659169	7.48517	7.61547	7.39031	8.75491	8.83666	8.79718	8.98302	9.30352	9.98308	9.62668	10.0004
At5g19940	plastid-lipid associated protein PAP-related / fibrillin-related	246154_at	1.29854	0.930153	0.00162114	0.0190904	5.30743	5.97277	5.37155	6.51569	7.18257	7.15124	7.77092	7.57173	8.96779	7.92625	8.3903
At5g10390	histone H3	250434_at	1.29786	1.42804	0.00032327	0.00653125	5.93279	5.65503	6.22371	7.27306	7.197	5.85698	6.27042	7.17718	7.6075	7.79803	8.18316
At4g24770	ATRBP31_ATRBP33_CP31__RBP31 (31-KDA RNA BINDING PROTEIN); RNA binding / poly(U) binding	254126_at	1.29785	0.877347	0.000459583	0.00815805	5.9122	5.65719	5.98573	7.07426	7.22486	7.57408	7.27675	8.24987	8.56646	8.22872	8.93757
At5g08030	glycerophosphoryl diester phosphodiesterase family protein	250561_at	1.2972	1.35903	0.000139048	0.00393997	4.4744	4.24603	4.26662	5.41082	5.8416	4.76646	5.88227	5.75835	7.01621	6.80973	6.65824
At4g37750	CKC_CKC1_DRG__ANT (AINTEGUMENTA); DNA binding / transcription factor	253010_at	1.29553	1.60191	2.37429e-05	0.00126833	4.69156	4.22514	4.62771	5.98522	5.63544	4.54198	5.23668	5.45265	6.48783	6.61575	6.93347
At4g16410	unknown protein	245388_at	1.29417	0.689174	0.000152689	0.00413638	8.0212	7.82825	8.21365	9.50754	9.12288	8.79097	8.58535	9.3034	9.65125	9.35647	9.73952
At2g35810 At2g35830	unknown protein	263952_s_at	1.28845	0.155559	0.000159233	0.00422917	6.38806	6.84575	6.29116	7.81693	7.77662	7.98312	7.66556	7.9971	8.27778	7.81825	8.01642
At1g63540	hydroxyproline-rich glycoprotein family protein	261544_at	1.28566	-0.525653	0.000159347	0.00422917	5.1258	4.68939	5.25557	6.08089	6.53761	7.2502	7.28086	7.39402	6.82651	7.02643	6.49519
At3g02640	unknown protein	258480_at	1.28535	1.7613	0.000396509	0.00746235	5.72799	5.70158	6.08729	7.02555	7.22305	6.00798	6.38966	7.6091	8.66152	8.02999	8.59913
At5g12460	FUNCTIONS IN: molecular_function unknown; INVOLVED IN: biological_process unknown; LOCATED IN: chloroplast; CONTAINS InterPro DOMAIN/s: Protein of unknown function DUF604 (InterPro:IPR006740); BEST Arabidopsis thaliana protein match is: fringe-related pro	245154_at	1.28384	-0.457407	0.00617558	0.0459143	6.02363	6.05301	5.55199	6.84774	7.47237	7.4815	8.39397	8.39699	7.6214	7.22246	8.05638
At5g38180	protease inhibitor/seed storage/lipid transfer protein (LTP) family protein	249549_at	1.28292	5.94809	4.73255e-08	2.30109e-05	9.65594	9.35046	10.1371	11.0807	10.9141	4.56205	4.28315	5.68704	10.2494	10.7589	11.3682
At2g02130	PDF2.3__LCR68 (LOW-MOLECULAR-WEIGHT CYSTEINE-RICH 68); peptidase inhibitor	266118_at	1.28019	-0.411532	7.70688e-06	0.000655948	9.69776	9.31493	9.69057	10.8424	10.8535	11.6306	11.5402	11.6234	11.056	11.1441	11.3595
At4g38000	Dof-type zinc finger domain-containing protein	253018_at	1.27971	0.0584742	8.18003e-05	0.00286175	5.69497	6.08282	5.91583	7.06344	7.29174	7.32435	7.53146	7.90401	7.65251	7.66996	7.61277
At4g24040	ATTRE1__TRE1 (TREHALASE 1); alpha,alpha-trehalase/ trehalase	254197_at	1.27551	0.318764	0.00256075	0.0255515	8.18391	7.97313	8.4543	9.53681	9.42176	8.71056	9.34922	9.66109	9.14153	9.8276	9.70804
At4g18480	CH-42_CH42_CHL11_CHLI-1__CHLI1; ATPase/ magnesium chelatase	254623_at	1.27459	0.703706	2.8288e-06	0.000339397	7.39214	7.48265	7.52951	8.70853	8.77685	8.51883	8.70853	8.93505	9.44645	9.26407	9.563
At3g51750	unknown protein	252073_at	1.26728	-0.00320174	0.0236325	0.111215	5.22114	4.7303	5.05006	6.44029	6.09527	5.91418	5.91405	7.28619	5.95761	6.50749	6.63971
At5g04820	ATOFP13__OFP13 (ARABIDOPSIS THALIANA OVATE FAMILY PROTEIN 13)	246952_at	1.26422	0.451774	0.00322562	0.0295292	5.02349	5.09805	5.11726	6.31467	6.37297	5.13817	5.95807	6.41193	6.51111	5.98884	6.36355
At4g32830	AtAUR1 (ATAURORA1); histone kinase(H3-S10 specific) / kinase/ protein serine/threonine kinase	253403_at	1.26324	1.85494	0.000487875	0.00851448	5.25091	5.10791	5.33901	6.48878	6.50292	5.27775	5.66185	6.91641	8.09429	7.23808	8.08845
At1g13710	CYP78A5; electron carrier/ heme binding / iron ion binding / monooxygenase/ oxygen binding	256099_at	1.25603	1.58483	2.99908e-07	7.95455e-05	6.32944	6.59416	6.40819	7.73811	7.66181	6.84211	7.06074	6.84241	8.81588	8.363	8.32088
At2g19320	unknown protein	267321_at	1.2444	1.58316	0.00146739	0.0179662	8.65903	8.33066	8.92554	10.1729	9.5927	8.3465	8.17059	9.2088	9.29717	10.4769	10.7013
At1g01610	ATGPAT4__GPAT4 (GLYCEROL-3-PHOSPHATE ACYLTRANSFERASE 4); 1-acylglycerol-3-phosphate O-acyltransferase/ acyltransferase	259430_at	1.24341	0.102274	0.0212989	0.103802	8.18464	7.58215	8.39018	9.04047	9.551	8.89988	10.0184	8.96128	9.51737	9.71221	8.9568
At1g80460	GLI1__NHO1 (nonhost resistance to P. s. phaseolicola 1); carbohydrate kinase/ glycerol kinase	260274_at	1.24003	-0.043016	0.00262797	0.0259319	7.35165	6.77434	7.52768	8.45792	8.45792	8.34476	9.08804	9.1914	8.74069	8.86529	8.88917
At1g21550	calcium-binding protein, putative	260881_at	1.23821	0.764824	0.000609499	0.0099518	4.5647	4.48817	4.53191	5.74061	5.79232	4.80186	4.38016	4.25936	5.86481	4.97128	4.89977
At1g73410	ATMYB54__MYB54 (MYB DOMAIN PROTEIN 54); DNA binding / transcription factor	245735_at	1.23748	-0.554132	0.000112705	0.00346468	6.37121	6.17258	6.62544	7.48345	7.771	7.4616	7.25768	6.83047	6.53609	6.73935	6.61192
At1g76560	CP12-3	259976_at	1.23599	0.347714	0.00143778	0.0177268	5.92589	6.10212	6.0166	7.34272	7.15899	6.47718	6.92434	7.32186	6.81616	7.52528	7.42508
At3g55330	PPL1 (PsbP-like protein 1); calcium ion binding	251784_at	1.23543	0.891864	0.00216801	0.0228734	5.84	6.05608	5.60569	7.17205	6.96665	6.63348	6.41266	7.31149	8.28524	7.14626	7.60173
At2g27970	CKS2 (CDK-subunit 2); cyclin-dependent protein kinase/ cyclin-dependent protein kinase regulator	264061_at	1.23272	1.75103	0.000113361	0.00347104	7.75564	7.8275	7.81723	8.80304	9.26264	7.57785	7.62558	8.78284	9.98794	9.40338	9.84803
At3g29240	unknown protein	257745_at	1.23152	0.660872	0.00130343	0.0166037	7.34325	7.24581	7.43162	9.0166	8.12689	8.79484	8.43365	9.30344	9.58232	9.33455	9.59768
At1g65500	unknown protein	264635_at	1.23073	1.1053	0.000494986	0.00860566	5.30867	5.0362	5.30185	6.70779	6.18482	5.15108	4.92949	6.07923	6.63049	6.52009	6.32511
At5g25470	DNA binding	246889_at	1.22791	1.08388	3.71133e-08	1.92399e-05	8.06556	8.0148	8.01435	9.29459	9.22436	8.28689	8.31668	8.42865	9.52613	9.34479	9.41293
At2g47630	esterase/lipase/thioesterase family protein	266485_at	1.22328	-0.118723	0.00443347	0.0365221	9.10928	9.02846	9.57798	10.4783	10.4454	9.43674	10.0827	10.6075	9.93087	9.98566	9.85429
At2g02100	PDF2.2__LCR69 (LOW-MOLECULAR-WEIGHT CYSTEINE-RICH 69); peptidase inhibitor	266119_at	1.222	0.142269	1.74017e-05	0.00106416	11.9652	11.5433	11.7075	12.922	12.9994	13.118	13.2405	13.2363	13.4196	13.1739	13.428
At5g40170	AtRLP54 (Receptor Like Protein 54); kinase/ protein binding	249393_at	1.21937	0.807148	9.63147e-06	0.00072988	3.9296	3.74349	3.8714	5.22514	4.90992	3.91315	3.68353	4.17467	4.72774	4.87	4.59504
At2g30500	kinase interacting family protein	267518_at	1.21909	0.291663	0.0108017	0.0670609	6.25148	5.93286	5.61969	7.32679	6.98075	7.77213	6.67601	7.48789	7.43284	7.29915	8.07902
At4g25080	CHLM (magnesium-protoporphyrin IX methyltransferase); magnesium protoporphyrin IX methyltransferase	254105_at	1.21779	0.65678	2.22521e-06	0.000288403	8.44281	8.26069	8.21356	9.50586	9.54108	9.50737	9.42753	9.48262	10.321	9.93166	10.1352
At4g29800	PLA IVD__PLP8 (PATATIN-LIKE PROTEIN 8)	253699_at	1.2147	-0.0925932	5.8452e-05	0.00230275	6.46732	6.52693	6.69063	7.91944	7.63322	7.71197	8.07403	8.20192	7.92099	7.98811	7.80104
At2g43560	immunophilin / FKBP-type peptidyl-prolyl cis-trans isomerase family protein	260542_at	1.21401	1.01246	8.96553e-06	0.000710464	6.79262	6.68075	7.04642	8.12536	7.98252	7.48501	7.44213	7.74368	8.72508	8.25175	8.73138
At5g23060	CaS (Calcium sensing receptor)	249876_at	1.21366	0.854846	0.000574563	0.00953842	7.14528	7.14656	7.1613	8.41427	8.31514	7.4427	8.10456	8.48553	9.13482	8.5004	8.9621
At3g16370	GDSL-motif lipase/hydrolase family protein	259375_at	1.2134	2.13146	0.0034093	0.0308222	5.35695	4.88275	5.24455	6.55359	6.19604	5.15652	5.4859	7.42664	7.39706	8.30703	8.75934
At1g74460	GDSL-motif lipase/hydrolase family protein	260234_at	1.21228	0.720808	0.000210227	0.0049847	9.36809	9.53455	9.41719	10.5209	10.7836	9.21999	9.91965	9.32971	10.4965	10.2292	9.90601
At2g38210 At2g38230	PDX1L4 (PUTATIVE PDX1-LIKE PROTEIN 4)	267138_s_at	1.20853	2.36416	9.6398e-09	7.90635e-06	5.75405	5.83759	5.69716	7.10298	6.83994	5.2676	5.41932	5.23907	7.39016	7.7658	7.86251
At2g25900	ATCTH; transcription factor	266656_at	1.20758	-0.138052	6.62553e-05	0.00252301	6.90025	7.24059	6.98082	8.00648	8.48978	9.35583	9.22309	9.17975	9.01041	9.09674	9.23735
At3g22600	protease inhibitor/seed storage/lipid transfer protein (LTP) family protein	256933_at	1.20651	0.0685198	0.00345651	0.0309674	9.25766	9.45457	9.38333	10.5022	10.6412	10.0002	10.9392	11.0975	10.8754	10.7704	10.5966
At3g21055	PSBTN (photosystem II subunit T)	256979_at	1.20533	0.109071	3.1029e-06	0.000357461	10.4744	10.4416	10.3896	11.6598	11.6213	11.9114	11.8795	11.8916	11.9707	11.8521	12.1869
At1g29060	FUNCTIONS IN: molecular_function unknown; INVOLVED IN: biological_process unknown; EXPRESSED IN: 24 plant structures; EXPRESSED DURING: 14 growth stages; CONTAINS InterPro DOMAIN/s: Target SNARE coiled-coil region (InterPro:IPR000727); BEST Arabidopsis th	260843_at	1.20434	0.427056	1.44305e-05	0.000956862	5.7796	5.53908	5.96618	7.05382	6.8781	6.32749	6.37216	6.5199	6.73918	6.97814	6.78339
At1g14687	AtHB32 (ARABIDOPSIS THALIANA HOMEOBOX PROTEIN 32); DNA binding / transcription factor	262843_at	1.20421	0.34341	0.0161989	0.0869608	6.01131	5.86818	6.11972	7.50338	6.90453	6.43372	6.90453	7.89937	7.15403	7.45275	7.66107
At1g12900	GAPA-2 (GLYCERALDEHYDE 3-PHOSPHATE DEHYDROGENASE A SUBUNIT 2); NAD or NADH binding / binding / catalytic/ glyceraldehyde-3-phosphate dehydrogenase (phosphorylating)/ glyceraldehyde-3-phosphate dehydrogenase	261197_at	1.20315	0.482243	8.52202e-06	0.000684462	9.29571	9.14584	9.26427	10.3676	10.5092	10.2186	10.6164	10.6227	11.0065	10.8865	11.0113
At3g61490	glycoside hydrolase family 28 protein / polygalacturonase (pectinase) family protein	251317_at	1.20264	0.435476	0.0125959	0.0740495	4.40073	4.16325	4.71118	5.32203	5.93336	6.23644	6.16686	6.36563	7.52073	6.37417	6.18046
At2g28080	glycosyltransferase family protein	266166_at	1.20256	0.0376762	0.000729722	0.0112238	7.68355	7.58423	7.81968	9.08762	8.70913	8.31418	8.54193	9.08598	8.85069	8.53162	8.6728
At1g05210	FUNCTIONS IN: molecular_function unknown; INVOLVED IN: biological_process unknown; LOCATED IN: endomembrane system; EXPRESSED IN: 17 plant structures; EXPRESSED DURING: 11 growth stages; CONTAINS InterPro DOMAIN/s: Transmembrane protein 97, predicted (Int	264581_at	1.20034	0.628312	0.00221382	0.0231745	6.11616	6.17409	6.18105	7.37937	7.3355	7.02311	7.22546	8.20325	7.98759	8.39156	7.95761
At1g44760	universal stress protein (USP) family protein	261323_at	1.20031	0.274698	1.80999e-05	0.00109222	7.94608	7.84227	7.91962	8.99463	9.21131	8.54893	8.90993	8.86123	9.18732	8.89322	9.06363
At3g12870	unknown protein	257134_at	1.19607	0.515031	0.00195832	0.0215586	6.82557	6.52081	6.61887	8.09254	7.60978	7.54168	7.64033	8.467	8.20531	8.32312	8.66568
At5g18670	BAM9__BMY3; beta-amylase/ catalytic/ cation binding	250007_at	1.19541	-0.779333	0.00341345	0.0308222	6.60756	6.21407	6.59017	7.85052	7.4815	8.68198	8.65696	9.4559	7.5089	8.50717	8.44077
At1g73177	BNS (BONSAI)	260100_at	1.19275	0.739098	0.000401184	0.00751483	7.80697	7.51212	7.74955	9.00661	8.75798	7.71016	7.71474	8.5524	8.56919	8.90536	8.72006
At1g07370	PCNA1 (PROLIFERATING CELLULAR NUCLEAR ANTIGEN); DNA binding / DNA polymerase processivity factor/ protein binding	261080_at	1.19045	1.18184	0.00203569	0.0220171	5.35998	4.70955	5.07413	6.31437	6.16231	5.27999	5.77605	6.61611	6.94534	6.70856	7.56378
At4g14440	ATECI3_ECI3__HCD1 (3-HYDROXYACYL-COA DEHYDRATASE 1); carnitine racemase/ catalytic/ dodecenoyl-CoA delta-isomerase	245612_at	1.19042	0.183476	0.00300532	0.028327	10.1003	10.5246	10.294	11.2971	11.6963	10.5045	11.2198	10.5371	11.0535	11.2111	10.5472
At1g21970	EMB 212_EMB212_NF-YB9__LEC1 (LEAFY COTYLEDON 1); transcription activator/ transcription factor	260854_at	1.18824	0.935042	0.00114482	0.015234	7.13284	7.30881	7.00665	8.33609	8.33926	7.56885	8.12145	8.592	8.96875	8.59825	9.52042
At3g27060	TSO2 (TSO meaning 'ugly' in Chinese); oxidoreductase/ ribonucleoside-diphosphate reductase/ transition metal ion binding	257809_at	1.18793	1.83105	8.03818e-05	0.00282154	6.40076	5.97229	6.67163	7.66514	7.40717	6.4698	6.70952	7.63184	8.75733	8.50303	9.04396
At3g13790	ATCWINV1__ATBFRUCT1; beta-fructofuranosidase/ hydrolase, hydrolyzing O-glycosyl compounds	256787_at	1.18443	1.62788	3.33189e-05	0.00160338	4.133	4.38428	4.02839	5.34933	5.38332	4.33868	4.89977	5.38947	6.81247	6.25282	6.44625
At5g07390	ATRBOHA (respiratory burst oxidase homolog A); calcium ion binding	250629_at	1.18386	0.657968	0.000137245	0.00390833	5.89917	6.20007	6.38416	7.20236	7.48763	6.6615	6.52823	6.28585	7.29248	7.3421	6.8149
At1g03130	PSAD-2 (photosystem I subunit D-2)	263114_at	1.18269	0.28992	3.05169e-05	0.00151654	8.628	8.54722	8.48876	9.69059	9.78411	10.7658	10.3488	10.3088	10.8753	10.6249	10.7929
At3g49470	NACA2 (NASCENT POLYPEPTIDE-ASSOCIATED COMPLEX SUBUNIT ALPHA-LIKE PROTEIN 2)	252277_at	1.18082	0.818684	0.000146127	0.00403901	8.1542	7.76999	8.04812	9.33818	9.005	8.66195	8.6163	9.26184	9.60914	9.48396	9.90304
At2g14460	unknown protein	265831_at	1.17885	5.15629	5.70915e-10	2.17043e-06	7.54255	6.93066	7.33769	8.73052	8.16777	3.31891	3.45546	3.63185	8.28699	8.76007	8.82803
At1g65900	unknown protein	261921_at	1.17856	1.68397	0.000233642	0.00531343	4.95456	5.30315	4.8857	6.1493	6.30342	4.80675	5.84204	6.02666	7.55037	6.74702	7.42998
At4g34160	CYCD3;1 (CYCLIN D3;1); cyclin-dependent protein kinase regulator/ protein binding	253270_at	1.17808	0.904766	3.32428e-05	0.00160311	5.65809	5.72151	5.63113	6.72616	6.97048	6.59388	7.21371	7.12143	8.07018	7.64761	7.92552
At3g44750	ATHD2A_HD2A_HD2A_HDT1__HDA3 (HISTONE DEACETYLASE 3); histone deacetylase/ nucleic acid binding / zinc ion binding	252625_at	1.17665	0.533734	0.00196215	0.021576	6.2403	5.8488	6.07733	7.02845	7.4358	6.75298	7.57534	7.71225	7.64151	7.98034	8.01993
At5g54270	LHCB3*1__LHCB3 (LIGHT-HARVESTING CHLOROPHYLL B-BINDING PROTEIN 3); structural molecule	248151_at	1.17467	0.387393	9.02994e-05	0.0030482	9.98964	10.0152	9.8921	11.0532	11.2274	11.7782	11.7826	11.5677	12.4614	11.8305	11.9988
At3g02180	SP1L3 (SPIRAL 1-LIKE3)	259131_at	1.17435	0.721061	0.000727732	0.0112084	8.48497	8.01116	8.42917	9.5984	9.36717	9.02793	9.25394	9.93216	9.89234	10.1849	10.2999
At5g08380	AtAGAL1 (Arabidopsis thaliana ALPHA-GALACTOSIDASE 1); alpha-galactosidase/ catalytic/ hydrolase, hydrolyzing O-glycosyl compounds	246055_at	1.1729	-0.0470822	0.000312884	0.00642385	7.94718	7.46044	7.61537	8.86618	8.82828	8.78607	9.03787	8.60968	9.00134	8.51661	8.77442
At4g37180	myb family transcription factor	246215_at	1.17187	-0.49518	0.00639241	0.047018	5.54479	5.38131	5.5628	6.44191	6.89443	7.89746	7.32597	6.58752	6.98327	6.50198	6.84016
At1g09415	NIMIN-3 (NIM1-INTERACTING 3)	264507_at	1.17147	0.860883	7.54522e-05	0.0027232	4.10809	4.1127	4.41994	5.58128	5.18882	4.425	4.53122	4.96304	5.30479	5.76652	5.43061
At1g15820	CP24__LHCB6 (LIGHT HARVESTING COMPLEX PSII SUBUNIT 6); chlorophyll binding	259491_at	1.16956	0.298526	2.24355e-05	0.00123137	9.86779	9.74375	9.50779	10.8393	10.9127	11.4071	11.3246	11.1341	11.7564	11.486	11.5191
At1g01900	ATSBT1.1__SBTI1.1; serine-type endopeptidase	261653_at	1.16692	0.308428	0.000132673	0.00382038	8.46776	8.41792	8.38261	9.42171	9.75765	9.08407	9.42171	9.7422	9.71112	9.69436	9.76778
At2g14900	gibberellin-regulated family protein	266613_at	1.16441	1.29944	0.000691263	0.0108041	7.96172	8.47302	8.15118	9.16656	9.55288	8.02197	8.08886	9.15374	9.69521	9.40162	10.066
At3g18130	RACK1C_AT (RECEPTOR FOR ACTIVATED C KINASE 1 C); nucleotide binding	258155_at	1.16438	-0.0188123	0.0156992	0.0853704	8.36029	8.28332	8.23558	9.19954	9.71534	8.69399	10.122	9.37194	9.4039	9.20897	9.51857
At5g48850	ATSDI1 (SULPHUR DEFICIENCY-INDUCED 1); binding	248676_at	1.16258	-3.46156	0.00746232	0.0521035	5.71147	5.87033	5.57923	6.81906	6.94678	8.97627	11.6105	10.2316	5.44531	5.77508	9.21325
At4g19450	nodulin-related	254577_at	1.16223	0.882893	5.5354e-05	0.00222293	6.823	6.71092	6.87141	8.11018	7.81784	6.82058	6.96836	7.55737	8.13171	7.91786	7.94542
At5g03940	54CP_FFC_SRP54CP__CPSRP54 (CHLOROPLAST SIGNAL RECOGNITION PARTICLE 54 KDA SUBUNIT); 7S RNA binding / GTP binding / mRNA binding / signal sequence binding	250884_at	1.16212	0.992113	0.000818673	0.0121338	5.34485	5.37889	5.60653	6.62824	6.58284	6.43372	6.68299	7.51461	7.74905	7.58637	8.27224
AtCg00160	RPS2__Chloroplast ribosomal protein S2	244996_at	1.16083	-0.294362	0.00264263	0.0260157	5.03837	5.12704	5.84315	6.80333	6.19071	7.23895	7.1425	7.55213	6.86254	7.10384	7.08412
At3g06030	MAPKKK12__ANP3 (ARABIDOPSIS NPK1-RELATED PROTEIN KINASE 3); ATP binding / kinase/ protein kinase/ protein serine/threonine kinase	258471_at	1.16009	1.48552	4.11042e-05	0.00183822	4.35565	4.79134	4.46905	5.667	5.73054	5.35812	5.05933	5.27201	7.12694	6.12281	6.89627
At3g17040	HCF107 (HIGH CHLOROPHYLL FLUORESCENT 107); binding	257932_at	1.15765	0.539216	6.92636e-05	0.00258576	6.16036	6.39686	6.43994	7.65025	7.32981	7.41212	7.34526	7.76598	7.89965	7.97233	8.26902
At1g29910 At1g29920 At1g29930	AB180_LHCB1.2__CAB3 (CHLOROPHYLL A/B BINDING PROTEIN 3); chlorophyll binding	255997_s_at	1.1573	0.195211	2.09943e-05	0.00119934	11.0527	10.8338	10.8366	12.0773	12.0527	11.8805	11.8805	12.2017	12.1804	12.0567	12.3112
At2g23410	ACPT (Arabidopsis cis-prenyltransferase); dehydrodolichyl diphosphate synthase	267137_at	1.15258	-0.454189	0.0154873	0.08463	8.52855	7.98119	8.59392	9.70093	9.34001	9.16358	9.14094	9.92353	8.28054	9.45759	9.12735
At1g62030	DC1 domain-containing protein	264310_at	1.15234	1.03734	0.000289735	0.00614073	4.78344	5.04964	4.90156	6.3102	5.81759	5.01525	5.12024	5.72307	6.74191	6.20683	6.02182
At5g15230	GASA4 (GAST1 PROTEIN HOMOLOG 4)	250109_at	1.14246	2.09556	4.37155e-05	0.00189724	6.22818	5.92269	5.55998	6.77502	7.31712	5.78507	6.62196	6.90501	8.59438	8.18813	8.81619
At4g09460	AtMYB6__ATMYB6; DNA binding / transcription factor	255037_at	1.14065	0.870052	0.00418818	0.03533	5.18757	5.25293	5.52937	6.57533	6.35255	4.96042	5.7518	6.40606	6.24384	6.83294	6.65165
At3g48200	unknown protein	252353_at	1.13672	0.576295	0.0100426	0.0638422	5.8805	5.73302	5.5601	6.86126	6.86126	6.71655	7.26072	6.86126	8.37229	6.98799	7.20713
At2g35750	unknown protein	265847_at	1.13644	0.785126	0.000554242	0.00930947	8.79775	8.92353	9.255	10.3729	9.88417	8.0327	8.3432	8.59264	8.70139	9.39623	9.2263
At5g18660	PCB2 (PALE-GREEN AND CHLOROPHYLL B REDUCED 2); 3,8-divinyl protochlorophyllide a 8-vinyl reductase	250006_at	1.13497	1.1198	0.000156987	0.0042029	6.71991	6.24217	6.73916	7.82042	7.58369	6.73396	7.01806	7.56555	8.36631	7.94334	8.36729
At1g35680	50S ribosomal protein L21, chloroplast / CL21 (RPL21)	262029_at	1.13334	0.813964	0.0007297	0.0112238	7.39165	7.55726	7.43458	8.39735	8.79166	8.74903	8.78006	8.74903	9.93615	8.9257	9.85816
263268_at	0	263268_at	1.13333	1.21106	0.00185939	0.0209038	4.29441	4.81645	5.38131	6.26254	5.66558	4.39488	4.37109	5.17977	5.56963	6.2735	5.73579
At3g24340	chr40 (chromatin remodeling 40); ATP binding / DNA binding / helicase/ nucleic acid binding	257167_at	1.13046	1.14154	0.000704144	0.0109627	4.96224	4.99492	5.07444	6.13966	6.14234	5.73003	5.9264	6.77034	7.48077	6.76704	7.60358
At1g60160	potassium transporter family protein	264247_at	1.13018	0.304035	0.00914981	0.0599389	5.69582	5.32284	5.25834	6.5559	6.55579	6.55579	6.51607	7.25043	7.00069	6.58775	7.64595
At1g07320	RPL4; poly(U) binding / structural constituent of ribosome	261078_at	1.12995	1.02781	0.000116429	0.00351754	6.92572	6.72551	6.99413	8.0103	8.01317	7.54802	7.94731	8.37184	9.18864	8.65149	9.11046
At3g54890	LHCA1; chlorophyll binding	251814_at	1.12912	0.771137	3.32326e-05	0.00160311	9.98681	10.102	9.91822	11.1202	11.1428	10.8985	11.2	11.1179	12.1423	11.4985	11.889
At5g60680	unknown protein	247585_at	1.12584	-0.588596	2.11499e-05	0.00119934	8.31112	8.18163	8.54623	9.36628	9.57805	10.348	9.98514	10.3207	9.55039	9.62049	9.71721
At5g08280	HEMC (HYDROXYMETHYLBILANE SYNTHASE); hydroxymethylbilane synthase	246033_at	1.12534	0.53956	0.00299566	0.0282621	6.65749	6.85722	6.57482	7.69523	7.94846	7.93054	8.75315	7.93054	9.17263	8.40037	8.65991
At1g49430	LRD2_LRD2__LACS2 (LONG-CHAIN ACYL-COA SYNTHETASE 2); long-chain-fatty-acid-CoA ligase	262414_at	1.12489	0.0278685	0.000726433	0.0112035	10.0268	9.99657	9.91379	11.0343	11.1736	10.5692	10.7612	10.4674	10.4246	11.0965	10.3603
At4g27550	TPS4__ATTPS4; alpha,alpha-trehalose-phosphate synthase (UDP-forming)/ transferase, transferring glycosyl groups	253878_at	1.11977	1.80041	4.05276e-05	0.00182695	6.04806	5.79313	5.64735	7.0737	6.82487	5.76825	5.80393	6.88347	7.8908	7.89626	8.06981
At2g22420	peroxidase 17 (PER17) (P17)	264001_at	1.11781	0.877275	0.00573143	0.0434621	6.14133	5.74244	6.19506	7.41005	6.87811	6.04687	6.93578	7.54587	7.56939	7.75859	7.83236
At3g10190	calmodulin, putative	259143_at	1.11504	0.184313	0.00201228	0.0218468	5.16384	5.38201	5.31685	6.29579	6.50943	6.69455	6.53419	6.62918	7.30348	6.30624	6.80113
At4g12720	AtNUDT7_GFG1__NUDT7; ADP-ribose diphosphatase/ NAD or NADH binding / hydrolase/ nucleoside-diphosphatase/ protein homodimerization	254784_at	1.11481	0.083183	7.85609e-05	0.00278841	8.39394	8.04924	8.3968	9.40107	9.38854	8.5063	8.68686	8.89215	8.69751	8.7204	8.91695
At2g47940	DEGP2; serine-type endopeptidase/ serine-type peptidase	266509_at	1.11423	0.550409	0.000139814	0.00395188	6.70904	6.39075	6.4508	7.57161	7.69058	7.54587	7.8029	7.42156	8.45877	7.86111	8.10168
At2g46950	CYP709B2; electron carrier/ heme binding / iron ion binding / monooxygenase/ oxygen binding	266756_at	1.11358	-0.21391	0.000564955	0.00944076	8.70709	8.74047	8.82026	10.1461	9.59297	10.1239	9.78895	10.4257	9.96617	9.91388	9.81672
At2g32800	AP4.3A; ATP binding / protein kinase/ protein serine/threonine kinase/ protein tyrosine kinase	267550_at	1.11175	0.115335	0.00471535	0.038176	5.20236	5.13102	5.3714	6.57931	6.11405	5.97324	5.73794	6.08571	5.61908	6.61024	5.91358
At2g24762	AtGDU4 (Arabidopsis thaliana GLUTAMINE DUMPER 4)	263318_at	1.11159	-0.0440013	0.00722604	0.0509351	7.22667	7.05341	7.48504	8.02861	8.70464	8.5436	9.02743	8.04735	8.38419	8.5162	8.58599
At5g59870	HTA6; DNA binding	247651_at	1.11109	1.25464	0.00323626	0.0296105	8.38575	8.0313	8.10848	9.1438	9.42874	8.22075	8.54646	9.76261	10.246	9.62769	10.42
At4g22250	zinc finger (C3HC4-type RING finger) family protein	254349_at	1.1106	0.685372	0.00051618	0.00884603	5.77299	5.52355	5.51869	6.67877	6.75259	5.44697	6.18019	6.3905	6.62661	6.79032	6.65683
At1g12860	ICE2__SCRM2 (SCREAM 2); DNA binding / transcription factor	261196_at	1.11031	0.501116	0.000189482	0.00472359	7.6633	7.33165	7.75287	8.76747	8.61836	7.6159	7.83837	8.27012	8.38419	8.42486	8.41869
At5g57100	transporter-related	247944_at	1.10995	0.324264	0.000634849	0.0101978	7.13759	7.33144	7.28322	8.49177	8.22962	8.33815	7.81018	8.46149	8.78003	8.2925	8.51008
At5g50740	metal ion binding	248526_at	1.10905	1.31829	0.00133903	0.0169308	5.9807	6.48185	6.08468	7.49777	7.08514	5.80206	6.27152	7.25463	7.63704	7.58495	8.06108
At1g50490	UBC20 (ubiquitin-conjugating enzyme 20); ubiquitin-protein ligase	261859_at	1.10892	1.38299	0.00053232	0.00902767	5.55974	5.09221	5.43669	6.44567	6.49793	5.49606	6.0477	6.86232	7.62597	7.21465	7.71443
At5g03860	MLS (MALATE SYNTHASE); malate synthase	250868_at	1.10142	0.408365	0.0118146	0.0707696	6.216	6.04238	6.13657	7.16485	7.3013	9.70275	8.4212	8.44541	9.22697	9.13452	9.43296
At1g71030	ATMYBL2__MYBL2 (ARABIDOPSIS MYB-LIKE 2); DNA binding / transcription factor	259751_at	1.10086	-0.606614	0.00320255	0.0293995	8.7121	8.47049	8.92635	9.84746	9.76022	9.20632	9.1526	9.39459	7.9899	8.75542	9.18835
At2g30010	INVOLVED IN: biological_process unknown; EXPRESSED IN: 22 plant structures; EXPRESSED DURING: 13 growth stages; CONTAINS InterPro DOMAIN/s: Protein of unknown function DUF231, plant (InterPro:IPR004253); BEST Arabidopsis thaliana protein match is: PMR5 (P	266805_at	1.10001	0.647503	0.00686621	0.0495232	7.06926	7.49759	7.08251	8.11639	8.51654	7.24464	7.86108	8.54282	8.74192	8.24401	8.60511
At1g30840	ATPUP4; purine transmembrane transporter	264497_at	1.09972	0.798048	0.000144582	0.00402815	7.0432	6.86063	6.93384	8.30454	7.78667	7.07847	7.49919	7.47763	8.34808	8.27777	7.82359
At2g39110	protein kinase, putative	266196_at	1.09715	-0.527344	0.000617256	0.0100444	6.68414	6.51724	6.9024	7.73085	7.86596	7.93538	7.80056	7.86937	7.29678	7.80167	6.92483
At4g27700	rhodanese-like domain-containing protein	253860_at	1.09711	0.147231	0.000316213	0.00646231	7.29308	7.17115	7.28697	8.24266	8.45235	9.02441	8.77995	8.88291	9.33162	8.67237	9.12497
At1g31330	PSAF (photosystem I subunit F)	262557_at	1.09584	0.567766	0.000202041	0.00489232	9.99708	10.2548	9.96734	10.9685	11.3694	11.2639	11.8303	11.2866	11.916	12.0865	12.0816
At1g79850	CS17_PRPS17__RPS17 (RIBOSOMAL PROTEIN S17); structural constituent of ribosome	260165_at	1.09561	1.582	0.000569459	0.00948822	8.23607	7.6853	8.40572	9.20226	9.20702	7.54801	7.89873	9.00121	9.63564	9.63589	9.92243
At5g13140	FUNCTIONS IN: molecular_function unknown; INVOLVED IN: biological_process unknown; EXPRESSED IN: 22 plant structures; EXPRESSED DURING: 13 growth stages; CONTAINS InterPro DOMAIN/s: Pollen Ole e 1 allergen and extensin (InterPro:IPR006041); BEST Arabidops	245980_at	1.09402	0.364559	0.000552929	0.00930187	7.67136	7.1257	7.65188	8.61292	8.54107	8.14304	8.28009	8.00544	8.28504	8.82999	8.40721
At3g46940	deoxyuridine 5'-triphosphate nucleotidohydrolase family	252442_at	1.08968	1.84799	1.63917e-05	0.00102437	6.10043	5.94821	6.04732	7.25622	6.98711	5.65851	5.83742	6.55899	7.96425	7.4605	8.17416
At5g54630	zinc finger protein-related	248177_at	1.0884	0.37755	0.00111849	0.0150075	6.61079	6.16416	6.60834	7.81	7.28899	7.18791	6.91576	7.56249	7.68667	7.60407	7.50808
At5g62350	invertase/pectin methylesterase inhibitor family protein / DC 1.2 homolog (FL5-2I22)	247450_at	1.08789	0.923422	0.000124557	0.00369461	7.57452	7.38036	7.70543	8.67312	8.60953	8.81405	8.47014	9.14078	9.86761	9.38022	9.9474
At1g72510 At2g09970	unknown protein	260453_s_at	1.08759	0.143429	0.0204757	0.101103	7.4946	7.19932	7.76837	8.83932	8.31071	8.32256	8.12939	9.18143	8.31071	9.02128	8.73166
At5g49360	ATBXL1__BXL1 (BETA-XYLOSIDASE 1); hydrolase, hydrolyzing O-glycosyl compounds	248622_at	1.08741	-0.999575	0.00226985	0.0236208	5.78583	6.41184	6.14828	7.16735	7.23811	9.11202	10.0496	9.88059	8.50424	8.29958	9.23971
At1g15870	mitochondrial glycoprotein family protein / MAM33 family protein	259503_at	1.0874	-0.078487	0.00153472	0.0184928	4.86554	5.22439	5.04824	6.06969	6.19722	5.99045	5.82866	6.55899	6.08047	6.25128	5.81089
At5g04530	KCS19 (3-KETOACYL-COA SYNTHASE 19); acyltransferase/ catalytic/ transferase, transferring acyl groups other than amino-acyl groups	250891_at	1.08639	1.86249	0.00621388	0.0461088	4.11261	4.43816	4.41997	5.12127	5.69867	3.95307	4.12705	5.1035	6.46744	4.9763	7.32736
At1g27400	60S ribosomal protein L17 (RPL17A)	264438_at	1.08616	0.397427	0.0032745	0.029848	9.24409	8.56196	9.01215	9.82982	10.2213	9.17288	9.94408	9.84036	9.90516	10.0497	10.1947
At5g43680	unknown protein	249107_at	1.08542	0.222559	0.000784636	0.0117515	7.33691	6.76871	7.41089	8.40077	8.1144	7.71321	8.01041	7.7367	7.94495	7.95697	8.22608
At4g20390	integral membrane family protein	254474_at	1.08183	-0.249895	0.000501343	0.00866048	10.3169	10.5103	10.498	11.4722	11.575	11.436	11.8542	11.3448	11.1486	11.6273	11.1094
At5g58660	oxidoreductase, 2OG-Fe(II) oxygenase family protein	247774_at	1.07903	0.432711	0.0138926	0.0789579	7.25501	7.20473	7.37175	8.12874	8.58364	7.6715	6.68726	8.01308	7.63011	8.13749	7.90237
At1g10690	unknown protein	262788_at	1.0758	0.393762	0.00560494	0.042816	6.11031	5.8945	5.79299	6.86269	7.15411	7.93199	7.28032	7.91662	7.55068	8.34612	8.41341
At2g33735	DNAJ heat shock N-terminal domain-containing protein	267462_at	1.07578	0.0465343	0.00423441	0.0355884	5.02441	5.93822	5.5786	6.52649	6.65255	6.96845	6.49199	6.86017	6.72317	7.04806	6.68899
At2g37660	binding / catalytic/ coenzyme binding	267172_at	1.0714	0.843325	0.000762271	0.0115148	7.13102	7.12088	6.96876	8.14496	8.14496	7.50682	8.31371	8.28988	9.16537	8.46866	9.00636
At2g37070	unknown protein	265465_at	1.07132	0.361811	0.00607418	0.0454236	6.09744	5.73841	5.7056	6.68936	7.14757	5.90012	6.84656	6.79927	7.01185	6.93576	6.68375
At3g54210	ribosomal protein L17 family protein	251883_at	1.0692	0.756997	2.24573e-05	0.00123137	8.48093	8.21402	8.40976	9.50451	9.37036	9.30481	9.56423	9.87194	10.3102	10.2874	10.4144
At5g66400	ATDI8__RAB18 (RESPONSIVE TO ABA 18)	247095_at	1.068	-1.49314	0.0130692	0.07579	7.71941	7.56436	7.76629	8.58449	8.91822	12.1242	10.5678	9.75405	8.78198	9.43844	9.74619
At1g63960	unknown protein	260318_at	1.06464	0.410632	0.00259191	0.0257834	6.64573	6.15175	6.71311	7.62516	7.51118	5.36863	5.65755	6.20187	6.13576	6.36942	5.95475
At1g48350	ribosomal protein L18 family protein	262235_at	1.06153	0.64371	0.00061809	0.0100489	8.46571	8.43861	8.76161	9.69694	9.53674	9.45684	9.41576	10.1718	10.4126	10.1005	10.4624
At3g03920	Gar1 RNA-binding region family protein	259347_at	1.06148	0.538013	0.001445	0.0177588	8.47547	8.406	8.54802	9.55239	9.52356	8.58276	8.91989	9.44215	9.14895	9.75223	9.65765
At1g04420	aldo/keto reductase family protein	263678_at	1.06105	0.35864	8.40349e-05	0.00291312	7.16312	7.01596	7.13213	8.15331	8.17627	8.2235	7.90841	8.20983	8.62345	8.18936	8.60485
At1g60010	unknown protein	263737_at	1.06098	0.0481262	0.00102646	0.0140961	6.86055	7.05402	7.00055	7.72081	8.34456	8.12108	7.85933	7.87039	8.23196	7.73821	8.02501
At3g07590	small nuclear ribonucleoprotein D1, putative / snRNP core protein D1, putative / Sm protein D1, putative	259225_at	1.06017	-0.294342	0.00572994	0.0434621	5.67263	5.67377	6.05551	7.05946	6.66216	6.3449	6.57423	7.27135	6.64396	6.1756	6.4879
At5g04340	C2H2_CZF2__ZAT6 (ZINC FINGER OF ARABIDOPSIS THALIANA 6); nucleic acid binding / transcription factor/ zinc ion binding	245711_at	1.0597	-0.272094	0.00663333	0.048279	8.57142	8.50045	8.94377	9.5434	9.91976	9.96818	10.2286	9.43507	10.0001	9.54535	9.27014
At3g02120	hydroxyproline-rich glycoprotein family protein	258859_at	1.05776	2.3843	0.00018756	0.0046909	4.90744	5.09158	4.59725	6.02867	5.81769	3.99816	4.60227	5.82615	7.39919	6.7355	7.44477
At5g53510	OPT9__ATOPT9 (ARABIDOPSIS THALIANA OLIGOPEPTIDE TRANSPORTER 9); oligopeptide transporter	248274_at	1.05594	0.939379	0.000129725	0.00377263	6.69331	6.28012	6.73143	7.82455	7.42391	6.12076	6.05574	6.02085	6.65369	7.3686	6.9932
At3g47650	bundle-sheath defective protein 2 family / bsd2 family	252409_at	1.05575	0.687299	0.000896379	0.0128191	7.55539	7.68276	7.72486	8.75442	8.66575	7.98566	8.2737	8.91812	8.96852	8.90259	9.36826
At1g65230	unknown protein	263142_at	1.05325	1.03013	0.000193559	0.00477822	5.28541	5.26675	5.2359	6.18912	6.44276	6.4401	6.03489	6.11752	7.7169	6.75912	7.20686
At2g29180	unknown protein	266285_at	1.05089	0.991337	0.000845932	0.0124088	4.52653	5.1324	4.87118	6.05775	5.73076	5.06543	4.55797	5.547	5.78011	6.10475	6.25955
At3g56940	ACSF_CHL27__CRD1 (COPPER RESPONSE DEFECT 1); DNA binding / magnesium-protoporphyrin IX monomethyl ester (oxidative) cyclase	251664_at	1.05059	0.432909	0.000256548	0.00566317	8.903	8.44875	8.85182	9.7801	9.79013	9.56856	10.1113	10.0239	10.3662	10.3756	10.2608
At3g62030	ROC4__peptidyl-prolyl cis-trans isomerase, chloroplast / cyclophilin / rotamase / cyclosporin A-binding protein (ROC4)	251305_at	1.05015	1.14064	7.65028e-05	0.00273515	9.41373	9.71812	9.34629	10.4057	10.6801	10.3546	10.1959	10.4012	11.78	10.9641	11.6294
At4g31805	WRKY family transcription factor	253514_at	1.0456	0.535374	0.00903205	0.059531	4.23577	4.4302	4.41323	5.52613	5.28453	4.76335	5.02194	5.7485	5.62498	5.2685	6.24642
At5g14980	esterase/lipase/thioesterase family protein	246569_at	1.04198	0.796816	0.000888122	0.0127619	5.16049	5.11156	5.07539	6.02628	6.28931	5.42905	5.83582	6.47729	6.92805	6.65177	6.55279
At3g20270	lipid-binding serum glycoprotein family protein	257666_at	1.041	2.55788	1.43955e-08	1.02613e-05	7.63302	7.69018	7.67007	8.69964	8.71121	6.55746	6.09086	6.25735	9.14139	8.64924	8.78867
At1g55670	PSAG (PHOTOSYSTEM I SUBUNIT G)	264545_at	1.0406	0.308718	8.11176e-05	0.00284223	11.2935	11.2579	11.2784	12.2854	12.3489	12.058	12.591	12.4759	12.7349	12.7302	12.5859
At5g20860	pectinesterase family protein	246181_at	1.03852	0.158276	0.00687631	0.0495232	7.61125	7.9458	7.6706	8.64126	8.92088	8.61993	9.40215	8.7144	9.00678	9.45011	8.75442
At5g53710	unknown protein	248218_at	1.03343	1.31736	0.000103175	0.00329612	5.35882	5.18033	5.39796	6.64154	6.05006	5.42111	5.2054	5.81975	6.36229	7.04314	6.99292
At1g60060	unknown protein	263738_at	1.0327	0.499044	0.00227627	0.0236685	4.91749	4.91264	4.51748	5.59052	6.03997	5.11057	5.76269	5.48398	6.23275	6.02394	5.59769
At4g22690 At4g22710	CYP706A1; electron carrier/ heme binding / iron ion binding / monooxygenase/ oxygen binding	254331_s_at	1.03191	1.42862	2.53635e-05	0.0013239	6.29533	6.37015	6.18755	7.0979	7.5346	5.41119	5.08191	4.91991	6.19321	6.9645	6.54115
At1g02280	ATTOC33_PPI1__TOC33 (TRANSLOCON AT THE OUTER ENVELOPE MEMBRANE OF CHLOROPLASTS 33); GTP binding / GTPase/ protein binding	264121_at	1.02914	-0.0117503	0.00690729	0.0496706	7.71227	7.81672	7.41263	8.40971	8.94298	8.90667	9.05514	8.50288	9.18437	8.42836	8.81671
At4g24800	MA3 domain-containing protein	254089_at	1.02885	-0.332002	0.000262532	0.00573049	6.81737	6.63972	6.92264	7.83155	7.81264	8.19134	8.2445	8.60367	7.93726	7.81805	8.28819
At5g19530	ACL5 (ACAULIS 5); spermine synthase/ thermospermine synthase	245947_at	1.02865	0.372097	0.00138045	0.0172727	6.45033	6.05475	6.77939	7.37523	7.53838	6.86658	7.24369	6.78022	7.14977	7.33231	7.52469
At1g32540	LOL1 (LSD ONE LIKE 1); DNA binding	256469_at	1.02809	0.516523	8.04034e-05	0.00282154	6.91076	6.56736	6.66472	7.64067	7.84407	7.67423	7.41821	7.34322	8.015	7.79434	8.17589
At2g47560	zinc finger (C3HC4-type RING finger) family protein	245171_at	1.02586	-0.258411	0.00107648	0.0146071	6.19322	6.42506	6.3935	7.17146	7.55477	7.5149	7.14747	6.76908	6.84389	6.95477	6.85756
At2g38720	MAP65-5 (MICROTUBULE-ASSOCIATED PROTEIN 65-5); microtubule binding	266412_at	1.02529	0.391056	0.00213869	0.0226374	4.33673	4.94922	4.7448	5.79555	5.60885	5.43906	5.25747	5.85799	5.98933	5.60885	6.12951
At5g52970	thylakoid lumen 15.0 kDa protein	248287_at	1.02518	1.25911	1.10288e-05	0.000808898	6.4132	6.1783	6.36634	7.28784	7.40109	6.504	6.43478	6.51129	8.08796	7.32113	7.81833
At5g40960	unknown protein	249329_at	1.02513	1.91355	0.00075591	0.0114672	9.48402	9.37649	9.9417	10.892	10.3597	8.34235	8.36621	9.82035	10.2996	11.1478	10.8221
At5g59320	LTP3 (LIPID TRANSFER PROTEIN 3); lipid binding	247717_at	1.02404	1.06507	0.000797208	0.0118929	9.18481	9.32422	9.33643	10.1109	10.5009	10.7293	10.1001	10.1354	11.4622	10.8305	11.8673
At2g47400	CP12-1	260529_at	1.02361	0.0425031	7.59565e-06	0.000651341	11.1772	11.1937	11.1544	12.1896	12.2079	11.9784	12.1126	12.1524	12.0795	12.0453	12.2461
At2g24970	unknown protein	263535_at	1.02173	0.967078	0.00213569	0.0226266	3.84411	3.82421	3.95101	4.85046	4.93923	3.6962	3.76898	4.80023	4.98834	4.72161	5.4567
At5g66530	aldose 1-epimerase family protein	247101_at	1.02127	1.00622	6.89325e-05	0.00258186	7.69095	7.87818	7.81092	8.73639	8.89285	8.14379	8.75761	8.52683	9.793	9.18294	9.47093
At4g28030	GCN5-related N-acetyltransferase (GNAT) family protein	253823_at	1.02088	0.0777965	9.90123e-05	0.00322639	6.14398	6.03359	6.11898	7.2279	7.01157	7.66552	7.44652	7.55664	7.88312	7.46646	7.5525
At1g07750	cupin family protein	261415_at	1.01897	0.503174	0.00129035	0.0164797	8.80561	8.84221	8.92023	9.96943	9.78055	9.67526	9.91474	10.6046	10.4424	10.6436	10.6181
At5g46700	TET1__TRN2 (TORNADO 2)	248861_at	1.01804	0.772538	8.75861e-05	0.00298735	7.78483	7.73062	7.43599	8.49543	8.84162	8.08907	8.61268	8.5581	9.29427	9.18181	9.10139
At1g71720	S1 RNA-binding domain-containing protein	261507_at	1.01269	0.45269	0.000176882	0.0045208	6.68156	6.24927	6.33094	7.55605	7.3105	7.0139	6.81395	7.02769	7.46249	7.17249	7.57862
At1g48750	protease inhibitor/seed storage/lipid transfer protein (LTP) family protein	256145_at	1.00965	0.513971	0.00105303	0.0144003	6.54499	7.02205	6.88617	7.55238	8.1024	7.39047	6.80815	7.02148	7.73512	7.48794	7.53896
At1g05540	unknown protein	263177_at	1.008	0.0757086	0.000379939	0.0072486	6.72487	7.31316	7.16822	8.19928	7.95422	7.24419	7.28905	7.42687	7.4333	7.37697	7.37697
At1g09510	cinnamyl-alcohol dehydrogenase family / CAD family	264554_at	1.0077	0.997457	0.00014133	0.00398485	5.86429	5.70996	5.52265	6.50449	6.90885	5.67479	5.53378	5.97665	6.8716	6.98029	6.32569
At3g45970	ATEXPL1_ATHEXP BETA 2.1_EXPL1__ATEXLA1 (ARABIDOPSIS THALIANA EXPANSIN-LIKE A1)	252563_at	1.0066	-0.359269	0.00812614	0.0551214	9.27276	9.68673	9.82816	10.5241	10.6808	10.8323	10.984	11.6603	10.6182	10.5795	11.2011
At4g00600 At4g00620	tetrahydrofolate dehydrogenase/cyclohydrolase, putative	255685_s_at	1.00638	0.496394	0.00367513	0.0322049	4.84358	4.25579	4.88916	5.37503	5.96341	5.82126	6.07562	5.7674	6.3872	6.04698	6.71929
At2g20875	EPF1 (EPIDERMAL PATTERNING FACTOR 1)	257396_at	1.00584	1.47165	0.000632957	0.0101818	6.9046	6.35834	6.82046	7.98987	7.41075	6.23899	6.5229	7.16878	7.60616	8.61298	8.12647
At2g40030	ATNRPD1B_DMS5_DRD3_NRPE1__NRPD1B; DNA binding / DNA-directed RNA polymerase	267350_at	1.0035	1.08182	0.000923602	0.0130853	5.63342	5.89478	6.27256	6.95921	6.91498	6.35352	6.11536	6.7458	7.32606	8.05554	7.07856
At3g56910	PSRP5 (PLASTID-SPECIFIC 50S RIBOSOMAL PROTEIN 5)	246294_at	1.00346	0.998668	4.1326e-05	0.00183822	9.23451	9.09827	9.17576	10.0189	10.3271	9.47462	9.39701	10.0648	10.7072	10.5345	10.6907
At3g63160	unknown protein	251155_at	1.00248	0.678624	0.00026847	0.00582663	7.86	7.79504	8.02945	9.03397	8.76063	8.02631	7.85178	8.54849	8.72132	8.7366	9.00454
At1g58290	HEMA1; glutamyl-tRNA reductase	256020_at	1.00091	0.396444	0.000107833	0.00339385	6.06064	6.06646	5.93191	7.03111	7.01007	7.44861	7.59519	7.66841	8.19321	7.65559	8.05275
At1g75460	ATP-dependent protease La (LON) domain-containing protein	261118_at	1.00039	0.42267	0.000510336	0.00877885	5.13392	5.02828	4.6781	5.90029	5.99402	6.9618	6.71307	7.21622	7.50391	7.14004	7.51515
At5g28060	40S ribosomal protein S24 (RPS24B)	246730_at	0.999507	0.159155	3.71373e-05	0.00172402	8.73534	8.80158	8.93783	9.79654	9.8523	9.17327	9.14165	9.11691	9.22039	9.1688	9.52011
At4g13100	zinc finger (C3HC4-type RING finger) family protein	254803_at	0.996565	-0.0703182	0.0277165	0.123866	5.95765	5.78681	5.8904	6.8985	6.85121	6.69772	7.70349	8.09973	7.29755	7.53541	7.45702
At3g61630	CRF6 (CYTOKININ RESPONSE FACTOR 6); DNA binding / transcription factor	251282_at	0.995199	0.36603	0.000112207	0.00345872	5.30177	5.33879	5.448	6.20351	6.5126	6.4976	6.6426	6.34779	6.9553	7.00147	6.62931
At1g28070	INVOLVED IN: biological_process unknown; LOCATED IN: cellular_component unknown; EXPRESSED IN: 23 plant structures; EXPRESSED DURING: 15 growth stages; BEST Arabidopsis thaliana protein match is: protein binding (TAIR:AT2G33510.1); Has 40 Blast hits to 35	259583_at	0.993072	1.24615	0.00345631	0.0309674	4.58326	4.8977	5.29123	5.93621	5.89807	4.45266	4.50307	5.72018	5.64368	6.37419	6.39648
At4g27450	unknown protein	253874_at	0.990754	-0.294953	0.0031954	0.0293995	11.4269	11.5992	11.7501	12.502	12.6636	12.6463	12.9926	12.3069	11.9875	12.6682	12.4051
At2g29660	zinc finger (C2H2 type) family protein	266644_at	-0.957764	-0.84083	6.52785e-06	0.000586221	8.62979	8.48999	8.52155	7.72532	7.45337	7.82761	8.00547	7.69841	7.0391	7.12138	6.84852
At3g16990	TENA/THI-4 family protein	257888_at	-0.957786	-0.497532	0.000225126	0.00523693	9.28686	8.89447	9.22343	8.313	8.04127	8.44363	8.45988	8.47014	7.68538	8.19101	8.00466
At4g00900	ATECA2__ECA2 (ER-TYPE CA2+-ATPASE 2); calcium-transporting ATPase	255647_at	-0.959466	-0.155624	0.000984969	0.0137078	7.38699	7.28316	7.25812	6.40881	6.29111	6.69126	6.33316	6.37613	6.48851	6.50631	5.93885
At5g01800	saposin B domain-containing protein	251074_at	-0.960111	-1.12689	1.50446e-05	0.000978368	10.204	10.5142	10.1966	9.24832	9.44131	10.3243	10.1969	9.71487	8.98329	8.92823	8.94389
At3g27300	G6PD5 (glucose-6-phosphate dehydrogenase 5); glucose-6-phosphate dehydrogenase	257144_at	-0.960713	-1.16668	0.00898371	0.0593221	8.36872	8.5732	8.10439	7.08291	7.69319	8.73107	8.14895	7.15154	7.36599	6.68308	6.48245
At5g45320	FUNCTIONS IN: molecular_function unknown; INVOLVED IN: biological_process unknown; LOCATED IN: endomembrane system; EXPRESSED IN: inflorescence meristem, flower, root; EXPRESSED DURING: petal differentiation and expansion stage; CONTAINS InterPro DOMAIN/s	248998_at	-0.9609	-0.675572	0.00227894	0.0236779	6.84839	7.55973	7.25714	6.41336	6.10835	7.10195	6.94682	6.64077	6.63807	5.91387	6.11088
At2g05580	unknown protein	265567_at	-0.963083	-2.12151	4.72786e-05	0.00199339	13.2517	12.9153	12.9412	12.2349	11.911	12.8927	12.4842	11.8813	9.81516	10.8838	10.1947
At3g23050	AXR2__IAA7 (INDOLE-3-ACETIC ACID 7); transcription factor	257769_at	-0.963252	-1.37039	0.0027685	0.0268265	7.03083	7.97341	7.09925	6.43282	6.37634	7.58386	7.00687	6.08795	5.43611	5.69378	5.43763
At2g01890	ATPAP8__PAP8 (PURPLE ACID PHOSPHATASE 8); acid phosphatase/ protein serine/threonine phosphatase	263595_at	-0.963559	0.883555	0.000114542	0.00348905	8.34254	8.00864	8.24155	7.09642	7.37162	5.95095	5.85992	6.27493	6.6456	6.85332	7.23755
At5g05600	oxidoreductase, 2OG-Fe(II) oxygenase family protein	250793_at	-0.964738	-1.02529	8.59102e-05	0.00295567	8.12319	8.55912	8.60731	7.44877	7.4815	7.79199	7.52453	7.89774	6.47453	6.58845	7.07542
At5g12110	elongation factor 1B alpha-subunit 1 (eEF1Balpha1)	250304_at	-0.964848	-1.52767	0.00585064	0.0441851	8.94361	8.76008	8.54108	7.58677	7.98005	10.1331	9.60909	8.3472	8.515	7.66282	7.32861
At5g56140	KH domain-containing protein	247994_at	-0.96495	-1.47497	0.00166358	0.019419	8.66567	9.33214	8.32194	7.63869	7.97791	9.43498	9.41447	8.14912	7.49283	7.49507	7.58574
At3g10910 At3g10912	zinc finger (C3HC4-type RING finger) family protein	258757_at	-0.965039	-1.56006	0.0104582	0.0656443	7.81982	7.56941	8.14777	7.18022	6.58103	7.96883	6.66603	8.20492	5.10488	6.23134	6.82336
At5g52330	meprin and TRAF homology domain-containing protein / MATH domain-containing protein	248354_at	-0.966906	-0.565754	0.00514024	0.0405005	7.19322	7.73743	7.24305	6.2054	6.64326	7.25714	6.91735	6.47511	6.64326	5.99128	6.3178
At4g14010	RALFL32 (ralf-like 32); signal transducer	245386_at	-0.968319	0.641198	0.009782	0.0626411	9.67235	9.7269	9.88391	8.95459	8.63088	7.12217	7.61011	8.17416	7.73744	8.66397	8.42863
At2g30620	histone H1.2	267492_at	-0.968975	-0.0410008	0.00537003	0.0416351	10.615	11.1842	10.4898	9.6914	9.89661	9.58705	9.49977	9.116	9.62048	9.13533	9.32401
At5g17310	UTP--glucose-1-phosphate uridylyltransferase, putative / UDP-glucose pyrophosphorylase, putative / UGPase, putative	250074_at	-0.969063	-0.71895	0.000592492	0.00975794	11.3914	11.4128	11.1854	10.1171	10.6045	11.6235	11.3085	10.8349	10.6452	10.4398	10.525
At5g04370	NAMT1; S-adenosylmethionine-dependent methyltransferase	245713_at	-0.971389	-2.26299	0.000115829	0.00350871	6.69213	6.6481	6.57627	5.3327	6.00219	8.08343	7.10672	6.67266	4.53836	5.49117	5.0443
At5g03610	GDSL-motif lipase/hydrolase family protein	250918_at	-0.971528	-0.563933	2.75987e-05	0.00141785	7.67844	7.44026	7.49574	6.49696	6.63627	6.96929	6.94129	6.76418	6.50053	6.36199	6.12045
At5g17450	heavy-metal-associated domain-containing protein / copper chaperone (CCH)-related	246429_at	-0.971851	-0.0786803	0.00158523	0.0188524	5.08169	4.86892	5.48253	4.26027	4.08479	3.81564	4.13381	4.2764	3.86104	4.0024	4.12638
At1g72450	TIFY11B__JAZ6 (JASMONATE-ZIM-DOMAIN PROTEIN 6)	260429_at	-0.973725	-1.23482	3.43136e-06	0.000387557	6.12329	6.345	6.35591	5.50842	5.09359	5.50842	5.86871	5.87912	4.41925	4.57796	4.55457
At3g15940	glycosyl transferase family 1 protein	257797_at	-0.973853	-0.252122	0.000310407	0.0064134	8.04313	8.40251	8.10358	7.28517	7.13326	7.39233	7.17269	7.19811	7.26856	6.90275	6.83546
At4g19410	pectinacetylesterase, putative	254578_at	-0.976348	-1.1098	7.94056e-06	0.000663459	10.6599	10.5917	10.6218	9.63055	9.66573	10.5394	10.1809	9.89974	8.95598	9.18798	9.14665
At1g15670	kelch repeat-containing F-box family protein	259502_at	-0.978327	-0.25249	0.000248037	0.00553351	7.63593	7.85378	7.67219	6.99212	6.49249	7.49064	7.59024	7.39827	7.29819	7.08324	7.34025
At1g23120	major latex protein-related / MLP-related	264887_at	-0.97967	-0.895803	0.00285887	0.027365	9.2603	9.25563	9.17423	8.32252	8.17825	9.04904	8.87535	9.34155	7.48756	8.808	8.28297
At2g22000	PROPEP6 (Elicitor peptide 6 precursor)	263869_at	-0.980169	-0.232438	0.000645654	0.0103205	9.50245	9.43468	9.6355	8.68134	8.40674	8.52497	7.94044	8.33026	7.90365	7.97951	8.21519
At3g43110	unknown protein	252730_at	-0.981113	-0.564315	0.000301547	0.00628729	7.4093	7.12752	7.23786	6.11006	6.44417	6.5069	6.73747	6.37135	6.02477	6.22887	5.66914
At1g76990	ACR3; amino acid binding	264956_at	-0.983206	-1.14325	0.00174699	0.0201562	9.17822	9.10091	8.74604	7.82732	8.22305	9.03611	9.39091	8.05887	7.63657	7.85429	7.56528
At5g24120	ATSIG5_SIG5__SIGE (SIGMA FACTOR E); DNA binding / DNA-directed RNA polymerase/ sigma factor/ transcription factor	249769_at	-0.984431	-0.483025	0.003165	0.0291927	8.46529	8.44486	8.38654	7.44356	7.45204	8.25197	7.64519	7.34603	7.22886	7.60062	6.96464
At1g21790	FUNCTIONS IN: molecular_function unknown; INVOLVED IN: biological_process unknown; LOCATED IN: integral to membrane; EXPRESSED IN: 23 plant structures; EXPRESSED DURING: 15 growth stages; CONTAINS InterPro DOMAIN/s: TRAM, LAG1 and CLN8 homology (InterPro:	262496_at	-0.985003	-0.587772	0.00322608	0.0295292	8.53741	9.27389	8.90686	7.71636	8.12574	8.76147	8.28821	7.99993	7.93079	7.56103	7.79447
At1g06570	HPD__PDS1 (PHYTOENE DESATURATION 1); 4-hydroxyphenylpyruvate dioxygenase	262635_at	-0.985435	-0.731688	0.00198537	0.0217086	8.82527	8.97424	8.77243	7.68373	8.06003	9.24358	9.08281	8.20524	8.10728	8.21321	8.01607
At3g27610	FUNCTIONS IN: molecular_function unknown; INVOLVED IN: biological_process unknown; LOCATED IN: cellular_component unknown; EXPRESSED IN: 22 plant structures; EXPRESSED DURING: 13 growth stages; BEST Arabidopsis thaliana protein match is: nucleotidyltransf	258228_at	-0.986023	-1.16853	9.24644e-06	0.000716234	5.28557	5.30445	5.14818	4.20374	4.31634	5.66117	5.30838	5.15994	4.27445	4.41635	3.93308
At3g07320	glycosyl hydrolase family 17 protein	259014_at	-0.98824	0.32083	0.000856378	0.0124977	10.0114	10.0622	9.79951	8.73061	9.20829	7.96701	8.2564	7.63256	8.26699	8.30341	8.24805
At3g23300	dehydration-responsive protein-related	258298_at	-0.992102	-0.472594	0.00540866	0.0418314	7.38393	7.30623	7.16357	6.07288	6.51207	6.9789	7.16613	6.2211	6.20786	6.61749	6.123
At5g50580 At5g50680	AT-SAE1-2__SAE1B (SUMO-ACTIVATING ENZYME 1B); SUMO activating enzyme	248523_s_at	-0.995304	-0.297663	3.50722e-05	0.00165974	8.7173	8.51168	8.53852	7.60423	7.58351	8.14463	7.77042	7.93389	7.6827	7.56485	7.70839
At1g12160	flavin-containing monooxygenase family protein / FMO family protein	260991_at	-0.995447	-0.340039	0.000481898	0.00842951	5.78972	6.11166	5.9153	4.97332	4.91358	4.77694	4.98392	5.36196	4.84387	4.76604	4.4928
At1g53210	sodium/calcium exchanger family protein / calcium-binding EF hand family protein	260587_at	-0.995627	-0.161425	0.000434703	0.00789457	11.4121	11.5033	11.427	10.4483	10.4553	10.7194	10.5732	10.073	10.2999	10.2033	10.3782
At1g64300	protein kinase family protein	259740_at	-0.995842	-0.974753	9.11857e-06	0.000715095	5.25412	5.43634	5.28571	4.3049	4.3542	5.59318	5.42124	5.37337	4.59549	4.69964	4.16841
At1g51440	lipase class 3 family protein	260491_at	-0.996753	-0.0787757	0.00139947	0.0174424	4.86151	5.32542	5.58045	4.43573	4.08235	4.71272	4.51781	4.69914	4.47729	4.59266	4.62338
At3g22370	ATAOX1A__AOX1A (ALTERNATIVE OXIDASE 1A); alternative oxidase	258452_at	-0.99699	-0.136652	0.000238111	0.00538286	7.81702	7.62448	7.75616	6.79248	6.67865	6.31525	5.8152	6.08147	6.00522	6.04159	5.75515
At2g36320	zinc finger (AN1-like) family protein	263901_at	-0.997103	-1.35243	0.000152465	0.00413522	7.65834	7.80653	7.89757	6.98475	6.59601	7.54523	7.38952	7.88422	5.98955	5.92042	6.85173
At5g45420	myb family transcription factor	248954_at	-0.998641	-0.0320292	2.85734e-05	0.00144836	6.48004	6.67613	6.3657	5.46916	5.54813	5.56498	5.64133	5.64057	5.63274	5.65762	5.46044
At3g27580	D6PKL3__ATPK7; kinase/ protein serine/threonine kinase	258029_at	-0.9998	0.0981788	2.24041e-05	0.00123137	6.84081	6.7662	6.96382	5.91889	5.7954	5.92471	5.65821	5.76261	5.91889	5.9161	5.80507
At1g54540	FUNCTIONS IN: molecular_function unknown; INVOLVED IN: biological_process unknown; LOCATED IN: cellular_component unknown; EXPRESSED IN: hypocotyl, flower, root; EXPRESSED DURING: petal differentiation and expansion stage; CONTAINS InterPro DOMAIN/s: Harp	263005_at	-1.00041	-1.70009	2.18003e-05	0.00120989	9.28787	9.33534	9.66847	8.17661	8.68368	8.79115	8.68368	8.70148	6.48584	7.41142	7.17877
At1g79520	cation efflux family protein	262940_at	-1.00166	-1.54743	1.94402e-05	0.00114581	7.74321	7.95358	7.93564	7.02631	6.72532	8.36314	7.58457	7.91848	6.51852	6.64136	6.064
At1g71697	CK__ATCK1 (CHOLINE KINASE 1); choline kinase	261506_at	-1.00183	-0.784047	5.34882e-05	0.0021865	7.61427	7.7667	8.05455	6.91608	6.70393	7.79046	7.40942	7.4867	6.57083	6.88156	6.88206
At4g00630	ATKEA2__KEA2; potassium ion transmembrane transporter/ potassium:hydrogen antiporter	255686_at	-1.00707	-0.484829	0.00101264	0.0139652	6.89965	7.00354	6.82643	5.65845	6.14716	6.97281	7.11035	6.5333	6.68997	6.20683	6.26517
At1g19485	AT hook motif-containing protein	260660_at	-1.00811	-0.143276	0.000382214	0.00727132	7.55931	7.92753	7.69724	6.63094	6.80888	7.29833	6.79824	7.23562	6.95341	7.04898	6.89997
At2g05940	protein kinase, putative	266037_at	-1.00867	-0.375339	0.00452261	0.0371349	7.15393	7.39522	7.46342	6.27472	6.38298	6.27286	6.59409	5.53245	5.74061	5.8648	5.66796
At1g26820	RNS3 (RIBONUCLEASE 3); RNA binding / endoribonuclease/ ribonuclease T2	263689_at	-1.00934	-1.4577	8.93846e-05	0.00302951	11.822	11.971	11.9068	10.8906	10.8906	11.2966	10.8587	10.7852	8.89238	9.86387	9.81116
At2g38480	integral membrane protein, putative	267038_at	-1.00997	-1.00237	3.50435e-06	0.00038803	9.1624	9.26127	9.28146	8.28419	8.16595	8.6341	8.35725	8.73985	7.42639	7.7779	7.51981
248544_at	0	248544_at	-1.01179	-1.39597	0.000295754	0.00621193	10.1815	10.061	9.99949	9.07855	9.05921	10.3591	9.95525	9.36347	8.11903	9.03567	8.33518
At4g35320	unknown protein	253165_at	-1.01183	-0.852004	0.0034336	0.0308712	7.87643	7.70492	8.17356	6.67447	7.13847	7.15088	7.88732	7.23928	7.10078	6.5242	6.09648
At2g43060	transcription factor	265245_at	-1.01336	-0.738573	0.00313127	0.0289636	9.24231	9.91895	9.22404	8.11679	8.78003	8.87828	9.32963	8.68192	8.48061	7.95648	8.23702
At1g69480	EXS family protein / ERD1/XPR1/SYG1 family protein	256296_at	-1.0141	-0.218042	0.000129267	0.00377058	4.93126	5.28789	5.2728	4.08008	4.21969	4.50338	4.62338	4.87414	4.51731	4.47454	4.35492
At1g62250	unknown protein	264738_at	-1.01459	-1.07657	8.51819e-08	3.03594e-05	7.913	7.96106	7.87254	6.94239	6.8595	8.64359	8.45993	8.64433	7.50637	7.49612	7.51566
At2g02580	CYP71B9; electron carrier/ heme binding / iron ion binding / monooxygenase/ oxygen binding	267267_at	-1.0161	-1.06262	1.25337e-05	0.000863724	8.46406	8.22047	8.65364	7.46368	7.39622	7.76711	7.46256	7.69007	6.5343	6.35609	6.84148
At4g23600	JR2__CORI3 (CORONATINE INDUCED 1); cystathionine beta-lyase/ transaminase	254232_at	-1.01666	-0.846244	0.00372412	0.0325094	6.93512	7.09029	7.0437	5.79692	6.21584	6.99135	6.98304	5.87758	5.50385	5.74777	6.06162
At1g12240	VAC-INV__ATBETAFRUCT4; beta-fructofuranosidase/ hydrolase, hydrolyzing O-glycosyl compounds	260969_at	-1.01707	-0.692255	0.000118644	0.00356557	6.50963	6.42861	6.74949	5.67746	5.41354	6.5453	6.20098	6.2912	5.48985	5.49709	5.97378
At3g23590	RFR1 (REF4-related 1)	258101_at	-1.01834	-0.799469	1.67606e-05	0.00103327	7.51054	7.62663	7.55347	6.48733	6.60309	7.62952	7.64244	7.1735	6.79856	6.71721	6.53127
At3g47730	ATATH1; ATPase, coupled to transmembrane movement of substances / transporter	252379_at	-1.01881	-0.844012	0.00184999	0.0208475	10.0211	9.67653	9.8397	8.84048	8.81343	9.60196	8.8354	8.53068	7.83952	8.4651	8.13138
At1g73590	ATPIN1__PIN1 (PIN-FORMED 1); transporter	259845_at	-1.01974	-0.344247	0.00241108	0.0245411	7.77243	7.64033	7.52592	6.58257	6.6704	7.20192	7.47186	6.68375	7.12554	6.59368	6.60557
At1g47128	RD21A__RD21 (responsive to dehydration 21); cysteine-type endopeptidase/ cysteine-type peptidase	245803_at	-1.02004	-1.4405	0.000907034	0.0128987	10.3021	10.6251	10.4852	9.36656	9.53498	10.4107	10.345	9.47445	8.04406	9.29601	8.5685
At1g78950	beta-amyrin synthase, putative	264138_at	-1.02145	-0.69034	0.000233537	0.00531343	6.28188	6.17023	6.23828	5.3675	5.04986	5.80969	5.35198	5.11543	4.61507	4.95952	4.63149
At3g61200	thioesterase family protein	251307_at	-1.02198	-0.0500074	0.00384921	0.0332074	8.94695	8.69894	8.91676	7.93237	7.73211	8.04072	7.19116	7.93237	7.54089	7.86962	7.60372
At1g50290	unknown protein	262421_at	-1.02413	-5.56723	7.89779e-11	6.00495e-07	4.72869	4.88963	5.07021	3.90172	3.84237	9.4478	9.08088	8.85396	3.45985	3.90263	3.31847
At3g14920	unknown protein	257209_at	-1.02521	-0.152678	0.000387621	0.00734966	7.7881	7.63094	7.75843	6.67078	6.73044	6.93906	6.64966	6.69835	6.42921	6.97033	6.42949
At5g61640	PMSR1 (PEPTIDEMETHIONINE SULFOXIDE REDUCTASE 1); oxidoreductase, acting on sulfur group of donors, disulfide as acceptor / peptide-methionine-(S)-S-oxide reductase	247514_at	-1.02524	-0.375169	0.00457694	0.0374462	8.76232	9.14842	8.65501	7.67821	7.98182	7.80843	7.76899	6.94088	7.25222	7.15126	6.98931
At4g10850	nodulin MtN3 family protein	254956_at	-1.02565	-0.702566	0.000437346	0.00792364	9.97661	10.0364	10.0429	8.83489	9.15108	9.44369	8.86443	8.73091	8.51647	8.39282	8.02205
At1g06200	serine-type peptidase	260785_at	-1.02647	-0.399095	0.00780747	0.0538032	8.69228	9.06921	8.57166	7.38868	8.11381	8.55699	8.47711	7.75105	7.99615	7.65504	7.93668
At3g14450	CID9 (CTC-Interacting Domain 9); RNA binding / protein binding	257275_at	-1.02685	-1.30344	4.47594e-05	0.00191743	8.00788	8.26601	8.28106	7.08472	7.23155	7.6008	8.00539	7.89251	6.02441	6.84223	6.72174
At5g40830	methyltransferase	249347_at	-1.02773	-0.740811	2.89658e-05	0.00146175	5.44275	5.47985	5.44053	4.29673	4.55657	5.43363	5.81655	5.40758	4.86185	4.59759	4.97588
At1g62990	IXR11__KNAT7 (KNOTTED-LIKE HOMEOBOX OF ARABIDOPSIS THALIANA 7); DNA binding / transcription activator/ transcription factor	261106_at	-1.03952	-0.738882	0.00113236	0.0151136	9.00957	9.36723	8.92046	7.83285	8.28629	8.32853	8.50242	7.7824	7.77677	7.433	7.18694
At5g40930	TOM20-4 (TRANSLOCASE OF OUTER MEMBRANE 20-4); P-P-bond-hydrolysis-driven protein transmembrane transporter	249322_at	-1.04142	-0.599746	5.58326e-05	0.00223821	9.73751	9.53135	9.58847	8.3577	8.79767	8.8688	8.98786	8.67248	8.40906	8.23198	8.08885
At3g29630	glycosyltransferase family protein	256953_at	-1.04156	0.160907	0.00296894	0.0280886	8.77562	8.22489	8.48544	7.52658	7.38094	7.04392	6.40734	6.70594	6.81713	7.20028	6.62252
At5g57240	ORP4C (OSBP(OXYSTEROL BINDING PROTEIN)-RELATED PROTEIN 4C); oxysterol binding	247951_at	-1.04224	1.458	4.12125e-05	0.00183822	8.70952	8.42382	8.61204	7.53695	7.54216	5.09865	4.94692	5.25396	5.95776	6.80869	6.90707
At1g61630	equilibrative nucleoside transporter, putative (ENT7)	265064_at	-1.04333	-0.219964	8.48171e-05	0.00292992	5.42516	5.27486	5.42004	4.39454	4.26551	4.28437	4.29649	4.39454	3.89283	4.02813	4.39454
At5g11930	glutaredoxin family protein	250344_at	-1.04368	-1.27575	3.60912e-05	0.00168732	7.71054	7.68577	7.60119	6.73771	6.5066	7.84981	8.53519	8.2221	7.12445	7.11664	6.53877
At1g74530	unknown protein	260215_at	-1.04484	-0.0436185	0.00234282	0.0241153	7.84791	8.06889	7.78495	6.74035	6.97114	7.41331	7.50181	6.90249	7.5901	7.11176	6.98489
At1g20390	0	259573_at	-1.04733	-0.0491657	0.000295182	0.00621134	4.39987	4.73218	5.00401	3.63748	3.6919	3.69679	3.87742	3.57378	3.62579	3.74996	3.62473
At5g48370	thioesterase family protein	248697_at	-1.04771	-0.584313	0.000332492	0.00665275	5.6899	6.04492	5.6838	4.72913	4.78787	6.12646	5.85158	5.77138	5.70201	5.26201	5.03247
At3g55910	unknown protein	251766_at	-1.05031	-0.288153	0.000512343	0.00880011	5.07284	4.36873	4.82932	3.78301	3.6303	4.17885	3.9197	3.99526	3.76021	3.85044	3.6187
At3g23580	RNR2A (RIBONUCLEOTIDE REDUCTASE 2A); ribonucleoside-diphosphate reductase	258106_at	-1.05279	-0.411366	0.00384566	0.033202	9.09768	9.41109	8.95062	7.97324	8.22743	8.17523	8.81751	7.7678	7.92367	7.80655	7.79621
At3g56360	unknown protein	251704_at	-1.05297	-0.634947	1.02221e-05	0.000759496	10.0977	10.1511	9.96168	9.16592	8.86843	9.30841	9.06252	9.16592	8.5085	8.69519	8.42832
At2g36380	ATPDR6__PDR6; ATPase, coupled to transmembrane movement of substances	263904_at	-1.05404	-0.317744	0.000743117	0.0113381	9.20441	9.04066	8.81801	7.80904	8.12494	8.14733	8.15855	7.90728	8.04023	7.82907	7.39063
At2g19900	ATNADP-ME1 (NADP-malic enzyme 1); malate dehydrogenase (oxaloacetate-decarboxylating) (NADP+)/ malic enzyme/ oxidoreductase, acting on NADH or NADPH, NAD or NADP as acceptor	266690_at	-1.05653	-1.50357	0.00548712	0.0422374	9.74074	9.71309	9.49041	8.26826	8.91484	10.3167	10.057	8.41881	8.37117	7.70531	8.20529
At4g37320	CYP81D5; electron carrier/ heme binding / iron ion binding / monooxygenase/ oxygen binding	253097_at	-1.05725	0.203428	0.01559	0.0850535	6.06922	6.32976	6.24183	5.60718	4.70553	5.24593	5.00996	5.65741	5.03348	5.6165	5.87362
At3g16190	isochorismatase hydrolase family protein	258052_at	-1.05741	-0.985593	0.00433535	0.0360647	11.1521	11.7101	11.1888	9.96314	10.6227	11.3326	10.9378	10.5337	10.5472	9.40333	9.89681
At3g14560	unknown protein	258091_at	-1.05826	-1.21176	0.000131089	0.00378773	10.0775	9.71489	10.0467	8.9163	8.85989	9.53059	8.91625	9.5848	7.70354	8.4545	8.23831
At3g54680	proteophosphoglycan-related	251859_at	-1.05953	-0.500771	0.0088976	0.0588615	7.12607	7.82868	7.07569	6.02636	6.54155	6.32912	6.47008	5.50134	5.61131	5.51997	5.66695
At3g26085	CAAX amino terminal protease family protein	258081_at	-1.06043	-0.201036	0.00624449	0.0462908	7.41443	7.37576	7.18851	6.01753	6.51408	6.59269	6.41607	5.99659	6.52634	5.64889	6.22701
At3g61160	shaggy-related protein kinase beta / ASK-beta (ASK2)	251358_at	-1.06343	0.00443671	0.0156449	0.0852099	7.56988	7.90711	7.75027	6.99574	6.36225	7.13726	6.28606	6.59861	6.1867	6.92427	6.92427
At5g54470	zinc finger (B-box type) family protein	248160_at	-1.06343	1.46926	7.91859e-06	0.000663459	7.21374	7.24072	7.01539	6.14339	6.04298	4.50096	4.27665	4.74432	6.37256	5.92256	5.63459
At5g02230	haloacid dehalogenase-like hydrolase family protein	251028_at	-1.06428	-2.18307	5.34129e-09	7.16675e-06	10.5881	10.7038	10.4958	9.52375	9.53947	11.8328	11.8638	11.5206	9.44596	9.57676	9.64521
At5g65160	tetratricopeptide repeat (TPR)-containing protein	247229_at	-1.06447	-0.30403	0.000428751	0.00781135	6.51023	6.82724	6.41057	5.60342	5.43299	5.97324	5.40903	5.47356	5.43484	5.29912	5.20977
At1g66250	glycosyl hydrolase family 17 protein	259823_at	-1.06553	0.153944	0.012997	0.0755509	7.49707	7.54046	7.05261	6.1351	6.46059	6.75433	6.68592	6.04791	7.02332	6.11497	6.8117
At3g10570	CYP77A6; electron carrier/ heme binding / iron ion binding / monooxygenase/ oxygen binding	258962_at	-1.06605	-0.670576	0.000290198	0.00614073	6.47523	6.38964	6.49415	5.3762	5.39771	5.50429	6.17004	5.63284	4.99966	5.4268	4.86898
At5g58090	glycosyl hydrolase family 17 protein	247845_at	-1.06606	-0.441516	0.00312019	0.0288938	8.6592	8.92169	8.54308	7.30583	7.97803	8.37142	8.76615	7.90676	8.03193	7.79308	7.89477
At3g16750	unknown protein	258424_at	-1.06627	-1.29766	1.83272e-06	0.000259975	4.38202	4.69494	4.33079	3.26262	3.54334	4.74349	4.98233	4.81942	3.43852	3.43835	3.77538
At1g05850	CTL1_ELP_ELP1_ERH2_HOT2__POM1 (POM-POM1); chitinase	261279_at	-1.06848	-1.1132	4.36085e-05	0.00189724	12.4961	12.7431	12.3858	11.2989	11.6474	12.4001	12.4484	11.7735	11.1208	10.9759	11.1857
At1g69530	AT-EXP1_ATEXP1_ATHEXP ALPHA 1.2_EXP1__ATEXPA1 (ARABIDOPSIS THALIANA EXPANSIN A1)	256299_at	-1.07942	-1.62214	0.00964197	0.0620632	9.80787	9.86012	9.42998	8.27906	8.96075	8.61433	10.1915	8.2102	6.91431	8.20387	7.03144
At3g03780 At5g17920	AtMS2; 5-methyltetrahydropteroyltriglutamate-homocysteine S-methyltransferase/ methionine synthase	259343_s_at	-1.07992	0.0621273	0.0303602	0.131457	10.2663	10.3204	10.0919	8.87669	9.41589	9.22979	9.18039	8.0484	9.24379	8.90257	8.4986
At1g33260	protein kinase family protein	256529_at	-1.08005	-0.665398	0.00304549	0.0285232	9.07303	8.87825	8.93992	7.82312	7.94424	8.41176	8.30384	7.33745	7.21733	7.68053	7.15899
At1g16730	unknown protein	255763_at	-1.0815	-0.668882	0.0010894	0.0147473	7.09325	7.13801	6.39376	5.76018	5.82684	6.77783	6.87797	6.17922	5.98903	5.8476	5.99174
At1g64270	0	259796_at	-1.0825	0.277592	0.000679462	0.010696	5.95765	6.18082	5.72313	4.98005	4.76269	4.61767	4.35005	4.62603	4.84322	5.11289	4.47041
At5g18450	AP2 domain-containing transcription factor, putative	250010_at	-1.08276	-0.732305	0.00400127	0.0342344	7.43525	7.25338	7.31296	6.14973	6.35249	6.62126	5.5815	5.65465	4.83799	5.65483	5.16769
At4g01840	ATKCO5_ATTPK5_TPK5__KCO5 (CA2+ ACTIVATED OUTWARD RECTIFYING K+ CHANNEL 5); outward rectifier potassium channel	255551_at	-1.08294	-0.602169	0.00294197	0.0279494	6.81056	6.49138	6.57456	5.41809	5.66703	6.41392	6.23543	5.37379	5.24549	5.69049	5.28065
At4g00430	PIP1E_TMP-C__PIP1;4 (PLASMA MEMBRANE INTRINSIC PROTEIN 1;4); water channel	255674_at	-1.08515	-0.1723	0.00571957	0.0434444	12.0078	12.1165	12.041	10.8149	11.125	11.1901	11.5449	10.6214	11.3562	10.7796	10.7035
At5g59360	unknown protein	247715_at	-1.08568	0.133213	0.00195125	0.0215113	7.39031	7.85899	7.28416	6.604	6.24694	5.85333	6.32179	6.29348	6.24014	6.55579	6.0723
At3g05800	transcription factor	258742_at	-1.08631	0.0656834	0.00011299	0.00346876	5.12943	5.4796	5.37036	4.27643	4.20389	4.12016	4.06355	4.47964	4.34463	4.16121	4.35455
At1g01560	ATMPK11; MAP kinase/ kinase	259428_at	-1.0874	-1.47561	0.000124254	0.0036932	5.40346	5.77647	5.42335	4.2507	4.64335	6.28976	5.47713	5.36539	3.91188	4.56567	4.22791
At5g02260	ATEXP9_ATHEXP ALPHA 1.10_EXP9__ATEXPA9 (ARABIDOPSIS THALIANA EXPANSIN A9)	250992_at	-1.08832	-0.455572	0.000884353	0.0127579	5.48039	5.72254	5.70189	4.36302	4.73023	4.82022	5.64516	4.98164	4.69491	4.75072	4.63468
At1g11450 At1g11460	nodulin MtN21 family protein	261868_s_at	-1.09032	-1.91425	9.02991e-09	7.90635e-06	4.4141	4.54277	4.46	3.46052	3.30341	5.12802	5.27704	5.0726	3.36585	3.30386	3.06521
At2g40670	RR16__ARR16 (ARABIDOPSIS RESPONSE REGULATOR 16); transcription regulator/ two-component response regulator	266078_at	-1.09115	-1.25874	0.000497634	0.00863197	9.63125	9.57873	9.5269	8.4945	8.48112	8.45643	7.96076	8.34545	6.3239	7.65297	7.00954
At1g68170	nodulin MtN21 family protein	260433_at	-1.09176	-0.387078	0.000124348	0.0036932	10.4784	10.2714	10.1942	8.98837	9.45743	9.58516	9.65892	9.32007	9.04327	9.27748	9.08216
At2g33220	FUNCTIONS IN: molecular_function unknown; INVOLVED IN: photorespiration; LOCATED IN: mitochondrion, mitochondrial membrane, plastid, respiratory chain complex I; EXPRESSED IN: 25 plant structures; EXPRESSED DURING: 15 growth stages; CONTAINS InterPro DOMA	245169_at	-1.0949	0.126582	0.000359332	0.00697563	7.10991	7.68326	7.31022	6.24448	6.30132	6.02458	6.37248	5.94315	6.1173	6.30132	6.30132
At5g48520	unknown protein	248705_at	-1.09496	-0.851321	3.45657e-05	0.00164259	6.18616	6.05295	6.00424	5.01729	4.95502	6.18624	6.09857	6.24107	4.99105	5.26691	5.71396
At1g12010	1-aminocyclopropane-1-carboxylate oxidase, putative / ACC oxidase, putative	264346_at	-1.09613	-1.0472	0.000480884	0.00841825	12.5347	13.0081	12.2706	11.3408	11.6759	12.1815	12.5739	11.7547	11.2855	11.2573	10.8257
At1g21450	SCL1 (SCARECROW-LIKE 1); transcription factor	260878_at	-1.09646	-1.24403	0.000842933	0.0123728	6.92443	7.57595	7.17316	5.73744	6.51866	7.69946	7.7252	6.75001	6.19926	5.9997	6.24363
At1g02190	CER1 protein, putative	264180_at	-1.09661	-0.0570371	4.44278e-05	0.00191569	5.46278	5.35384	5.57799	4.50129	4.23522	4.49323	4.31649	4.37539	4.18194	4.53122	4.30082
At2g47520	AP2 domain-containing transcription factor, putative	245173_at	-1.09753	-0.0713646	0.000866319	0.0125865	5.65558	5.51633	6.00958	4.42734	4.83192	4.84268	4.55458	4.9002	4.41925	4.81426	4.84987
At2g22170	lipid-associated family protein	263431_at	-1.09893	-0.519179	4.87841e-05	0.00203431	11.0242	10.7566	10.9571	9.83111	9.79632	10.2496	10.1133	10.5241	9.74498	9.99904	9.58549
At4g31890	armadillo/beta-catenin repeat family protein	253498_at	-1.09946	-1.36837	0.00887672	0.0587574	6.3108	6.37073	6.07142	4.74504	5.558	5.74564	7.13403	5.25747	4.85242	5.04255	4.13706
At4g37240	unknown protein	246200_at	-1.10088	-0.486106	4.10567e-05	0.00183822	8.06277	8.13531	8.32351	7.15931	6.98666	7.4703	7.74584	7.66878	7.32647	6.88868	7.21146
At3g15540	MSG2__IAA19 (INDOLE-3-ACETIC ACID INDUCIBLE 19); transcription factor	258399_at	-1.10149	-0.139155	0.000458271	0.00814744	7.5825	7.28688	7.79889	6.69556	6.21364	6.48081	6.11784	6.34233	6.08737	6.25094	6.1852
At3g58450	universal stress protein (USP) family protein	251580_at	-1.10301	-1.73682	0.0072447	0.0510281	8.68487	8.67409	8.67012	7.59116	7.55553	10.5225	8.42006	8.22984	6.82191	7.4726	7.66741
At1g06000	UDP-glucoronosyl/UDP-glucosyl transferase family protein	260955_at	-1.10352	-0.862447	0.00379354	0.032939	9.6311	10.0646	9.59633	8.46878	8.85221	8.85221	9.59939	8.5888	8.28869	8.54628	7.61808
At2g36660	PAB7 (POLY(A) BINDING PROTEIN 7); RNA binding / translation initiation factor	265205_at	-1.10762	-0.942615	1.14673e-05	0.000819477	7.36521	7.21126	7.15059	6.20354	6.06593	6.60607	6.47934	6.83462	5.47435	5.99739	5.62043
At1g70700	JAZ9__TIFY7	260205_at	-1.11266	-2.20097	8.22567e-06	0.000674919	8.16639	8.67525	8.07222	7.04989	7.33403	8.43967	8.79132	7.8182	5.81601	6.32152	6.30873
At1g09790	COBL6 (COBRA-LIKE PROTEIN 6 PRECURSOR)	264710_at	-1.11287	-0.420633	0.00565037	0.0431053	8.83784	8.99702	9.08647	8.14051	7.5813	8.61009	8.4143	9.51851	8.29537	8.46822	8.51741
At5g62170	unknown protein	247457_at	-1.11459	-0.247559	0.0050726	0.0401478	7.82078	8.09343	7.85032	6.65051	6.96333	6.55746	6.84732	6.06323	6.43327	6.54573	5.74633
At1g23200	pectinesterase family protein	264891_at	-1.11728	-0.334276	3.46618e-06	0.000387557	11.4536	11.3757	11.3602	10.2505	10.3079	10.7528	10.4817	10.514	10.1866	10.2565	10.3025
At3g16390 At3g16400 At3g16410	NSP3 (NITRILE SPECIFIER PROTEIN 3)	259381_s_at	-1.12014	0.0743871	0.0103121	0.0650414	6.03807	6.02791	6.39206	5.20648	4.8586	6.67403	6.90497	7.63302	7.01958	6.83017	7.58544
At1g44100	AAP5; amino acid transmembrane transporter/ basic amino acid transmembrane transporter	245740_at	-1.12056	-0.305013	0.000248785	0.00553703	8.6867	8.57857	8.57838	7.41917	7.5688	7.45221	8.09618	7.44499	7.44255	7.3147	7.32109
At1g43790	TED6 (TRACHEARY ELEMENT DIFFERENTIATION-RELATED 6)	260867_at	-1.1219	-0.73842	5.01094e-05	0.00208196	6.24127	6.64362	6.85537	5.38711	5.52926	5.88792	6.16508	6.08147	5.12094	5.41429	5.38398
At1g14930	major latex protein-related / MLP-related	262857_at	-1.12298	-2.22551	0.000260787	0.00569784	8.86909	9.06475	8.89641	7.78344	7.85743	8.74268	7.20735	7.02564	4.95083	5.6701	5.6782
At1g55265	unknown protein	259661_at	-1.12313	0.379824	0.00103434	0.0141958	9.39106	9.33519	9.67627	8.12554	8.56323	8.33028	8.14313	8.87756	8.651	8.83517	9.00428
At1g44350	ILL6; IAA-amino acid conjugate hydrolase/ metallopeptidase	245244_at	-1.12404	-0.891527	8.70008e-05	0.00297971	8.07887	8.54957	8.44232	6.96822	7.49755	8.03494	8.06262	7.72493	7.1232	7.21801	6.80669
At5g24660	LSU2 (RESPONSE TO LOW SULFUR 2)	249752_at	-1.12613	0.683735	0.00657772	0.0479967	9.13843	8.54892	9.1035	8.24146	7.36685	7.16366	6.24941	7.16386	7.31669	7.59192	7.71953
At3g14020	NF-YA6 (NUCLEAR FACTOR Y, SUBUNIT A6); transcription factor	258198_at	-1.12624	-0.835672	0.000894485	0.0128	8.12241	8.3427	7.70712	6.7625	7.09985	7.84221	7.99849	7.19226	7.15618	6.72415	6.64562
At1g64190	6-phosphogluconate dehydrogenase family protein	262323_at	-1.12894	-0.557421	9.80496e-05	0.00320877	9.31919	9.23485	9.39617	8.3772	7.99839	8.94342	9.11894	9.42475	8.846	8.5423	8.42656
At1g10730	clathrin adaptor complexes medium subunit family protein	262787_at	-1.12906	-1.20671	0.000486282	0.00849968	6.39572	6.79977	6.3498	5.22063	5.55145	6.87646	6.79145	5.79638	5.39268	5.03372	5.41774
At5g49280	hydroxyproline-rich glycoprotein family protein	248592_at	-1.12966	-1.51251	0.000122943	0.00367059	10.5802	11.0619	10.5351	9.27202	9.92017	10.1817	10.3736	9.51269	8.83109	8.36526	8.33414
At3g52470	harpin-induced family protein / HIN1 family protein / harpin-responsive family protein	252058_at	-1.13257	-1.60935	0.000557685	0.00934666	6.90453	7.50767	7.00869	5.81745	6.198	7.29712	7.35355	6.25674	5.63405	5.66662	4.7787
At5g53450	ORG1 (OBP3-responsive gene 1); ATP binding / kinase/ protein kinase	248270_at	-1.13774	-0.363626	0.00696712	0.0499121	8.14092	8.29734	8.37465	7.10361	7.16284	7.92117	7.48947	6.80339	7.15161	6.60268	7.36887
At3g02350	GAUT9 (Galacturonosyltransferase 9); polygalacturonate 4-alpha-galacturonosyltransferase/ transferase, transferring glycosyl groups / transferase, transferring hexosyl groups	256327_at	-1.14337	-0.919036	0.00019607	0.00479878	8.57504	8.67409	8.2826	7.05234	7.68208	8.5318	8.39158	7.88742	7.46972	7.42258	7.16139
At1g51360	ATDABB1__DABB1 (DIMERIC A/B BARREL DOMAINS-PROTEIN 1)	265142_at	-1.14761	-0.111048	9.60164e-05	0.00317411	7.45076	7.46678	7.15796	6.15824	6.26355	6.6815	6.35471	6.17102	6.20921	6.27472	6.39016
At1g10090	unknown protein	264515_at	-1.149	-1.2701	7.12612e-06	0.000620577	6.3479	6.7618	6.27719	5.4537	5.17289	6.51766	6.5334	6.17639	5.26714	5.25024	4.89977
At3g27770	unknown protein	258244_at	-1.14972	-0.0540165	0.00102003	0.01405	10.3803	10.6337	10.4913	9.14539	9.55878	9.67309	9.14694	8.88104	9.18107	9.07437	9.28358
At3g02150	TCP13_TFPD__PTF1 (PLASTID TRANSCRIPTION FACTOR 1); transcription factor	259129_at	-1.15503	-1.19736	0.00143522	0.0177077	6.27051	6.64981	6.08858	5.08778	5.27475	6.26035	6.24539	5.19413	4.17436	5.04818	4.88525
At1g78680	ATGGH2 (gamma-glutamyl hydrolase 2); omega peptidase	264250_at	-1.15678	-0.469974	0.00198143	0.0216873	9.60603	9.64312	9.5006	8.09043	8.7625	9.1153	8.88108	8.18422	8.16151	8.34687	8.2623
At2g40460	proton-dependent oligopeptide transport (POT) family protein	255877_at	-1.15828	-0.579446	0.000202265	0.00489253	11.5713	11.3593	11.5696	10.3128	10.3708	10.1178	9.90754	9.49757	9.53921	9.28653	8.9588
At5g40670	PQ-loop repeat family protein / transmembrane family protein	249373_at	-1.16712	-1.72801	0.000225457	0.00523693	9.1093	9.31912	9.03056	7.6901	8.28165	10.1002	9.74583	8.88638	8.1274	7.34158	8.07941
At2g02990	RNS1 (RIBONUCLEASE 1); endoribonuclease/ ribonuclease	266743_at	-1.16827	0.315907	4.45905e-05	0.00191743	12.5579	12.522	12.745	11.4943	11.3857	10.4617	10.5354	10.7829	10.7931	10.7609	11.1737
At3g01930	nodulin family protein	259005_at	-1.16832	-0.596946	0.000630774	0.010161	6.75433	6.90537	6.68076	5.58717	5.63651	6.10679	6.47997	5.71044	5.30923	5.9161	5.28103
At5g47560	ATSDAT_ATTDT__TDT (TONOPLAST DICARBOXYLATE TRANSPORTER); malate transmembrane transporter/ sodium:dicarboxylate symporter	248756_at	-1.17127	-0.45779	4.02086e-05	0.00181615	7.60589	7.81339	7.72496	6.51866	6.56829	7.05915	6.55123	7.00235	6.28277	6.39286	6.56373
At2g18560 At2g18570	UDP-glucoronosyl/UDP-glucosyl transferase family protein	265929_s_at	-1.17447	-0.732263	5.3676e-05	0.00219025	7.80635	7.62015	7.6378	6.29039	6.73685	7.4078	7.25406	7.03533	6.51318	6.7536	6.23361
At1g34580	monosaccharide transporter, putative	261181_at	-1.17675	-1.33836	2.92051e-05	0.00147057	6.2501	6.25235	6.1183	5.0974	4.96293	6.38175	5.96474	6.73183	4.63072	5.13451	5.29801
At1g28340	AtRLP4 (Receptor Like Protein 4); protein binding	261469_at	-1.17794	-0.0265206	0.00533399	0.0414967	8.83541	9.04272	8.7177	7.49777	7.8769	8.26785	8.31343	7.33745	8.21342	7.76973	7.85603
At1g79330	AMC6_ATMCP2B__ATMC5 (ARABIDOPSIS THALIANA METACASPASE 5); cysteine-type endopeptidase	264143_at	-1.17835	-0.697948	0.00161707	0.0190524	7.92385	8.24882	8.05522	6.89762	6.89762	7.65999	6.89762	6.59495	6.26602	6.70966	6.08302
At3g12955	auxin-responsive protein-related	257859_at	-1.1848	1.62877	0.000254293	0.00563149	7.11813	7.36444	7.46513	6.40828	5.85392	5.69439	4.70422	5.6544	6.75591	6.64607	7.53734
At1g26930	kelch repeat-containing F-box family protein	263680_at	-1.18562	-1.39792	0.000113368	0.00347104	8.22052	7.63619	8.33979	7.12525	6.63451	8.55255	8.57454	8.74613	6.71018	7.36882	7.60048
At5g24270	CBL4__SOS3 (SALT OVERLY SENSITIVE 3); calcium ion binding / calcium-dependent protein serine/threonine phosphatase	249783_at	-1.18617	-1.03372	4.70285e-06	0.000474655	7.27041	7.28284	7.2802	6.02636	6.15693	6.56337	6.98114	6.44067	5.44993	5.80818	5.62591
At3g17860	JAI3_TIFY6B__JAZ3 (JASMONATE-ZIM-DOMAIN PROTEIN 3)	258189_at	-1.18782	-1.36604	2.01342e-05	0.00117052	8.62268	8.77738	8.25952	7.34183	7.38893	7.97412	7.79863	7.15741	6.33956	6.30762	6.18487
At1g61720	BAN (BANYULS); oxidoreductase	264401_at	-1.18812	-1.60539	4.14457e-05	0.00183925	8.31886	8.63084	8.22912	7.13464	7.27501	8.88751	8.79017	8.96934	7.00515	6.87216	7.95353
At4g09020	ATISA3__ISA3 (ISOAMYLASE 3); alpha-amylase/ isoamylase	255070_at	-1.18885	0.0756988	0.000897992	0.0128336	9.98102	10.1772	9.83087	8.52119	9.09385	8.40269	8.40392	8.09208	8.73081	8.1395	8.25548
At2g43290	MSS3 (multicopy suppressors of snf4 deficiency in yeast 3); calcium ion binding	266447_at	-1.18977	-0.0627877	0.0111848	0.0685821	7.0851	7.56601	6.89927	5.8889	6.09848	6.28605	5.9161	5.3975	6.31761	5.36128	5.7324
At4g36910	CDCP2__LEJ2 (LOSS OF THE TIMING OF ET AND JA BIOSYNTHESIS 2)	246225_at	-1.19028	-0.920143	3.5282e-05	0.00166409	9.13272	9.16006	8.94831	7.87493	7.90523	9.62777	9.64827	8.95197	8.58825	8.36032	8.51901
At3g19553	amino acid permease family protein	256567_at	-1.19098	-0.778365	0.00440169	0.0363841	7.49476	7.89212	7.43636	6.35497	6.47856	7.26903	6.47856	5.78857	5.93596	5.57581	5.68929
At1g05160	ATKAO1_KAO1__CYP88A3 (CYTOCHROME P450 88 A3); ent-kaurenoate oxidase/ oxygen binding	264586_at	-1.19132	-0.0570578	6.74294e-05	0.00254225	10.0734	10.2203	10.2822	8.82714	9.17413	9.18193	8.95403	9.1337	9.28587	8.86495	8.94767
At1g31440	SH3 domain-containing protein 1 (SH3P1)	256485_at	-1.19272	-0.316267	2.12947e-05	0.00119934	7.65708	7.30041	7.78005	6.3378	6.43513	6.7634	6.55899	6.55899	6.32694	6.34673	6.25891
At2g28900	ATOEP16-L_OEP16__ATOEP16-1 (OUTER PLASTID ENVELOPE PROTEIN 16-1); P-P-bond-hydrolysis-driven protein transmembrane transporter/ protein transporter	266225_at	-1.19658	2.2453	6.75889e-09	7.34144e-06	11.6778	11.7669	11.571	10.5076	10.4431	7.38905	7.14624	7.49055	9.66156	9.38715	9.71304
At5g62670	AHA11 (Arabidopsis H(+)-ATPase 11); ATPase	247439_at	-1.19924	-0.409221	0.000129231	0.00377058	10.1271	10.1644	9.95743	8.72155	9.04592	9.65825	9.47465	9.07282	9.19869	8.89621	8.88315
At5g44410	FAD-binding domain-containing protein	249047_at	-1.19951	-0.374014	0.00241755	0.024596	4.84137	4.39599	5.47279	3.64068	3.76707	3.71867	3.50917	3.83035	3.08038	3.57405	3.28172
At3g23340	ckl10 (Casein Kinase I-like 10); ATP binding / kinase/ protein kinase/ protein serine/threonine kinase	258300_at	-1.20464	-1.6279	0.000130624	0.00378594	6.7784	6.49032	6.66242	5.53078	5.34737	7.96578	7.28431	7.06578	5.16771	6.11712	6.14733
At3g23570	dienelactone hydrolase family protein	258108_at	-1.20501	-1.36946	0.00382026	0.033108	10.8397	11.1164	10.5618	9.27539	9.99316	10.1478	10.2542	8.828	8.94747	7.90072	8.27336
At5g42280	DC1 domain-containing protein	249245_at	-1.20754	0.55399	2.07694e-05	0.00119655	5.60361	5.9861	5.7854	4.56453	4.60379	3.9302	3.7546	4.17797	4.33571	4.59452	4.59452
At2g36830	GAMMA-TIP1_TIP1;1__GAMMA-TIP (GAMMA TONOPLAST INTRINSIC PROTEIN); water channel	263867_at	-1.21023	-1.19701	0.00039873	0.00748563	7.29207	7.88489	7.84404	6.70867	6.21821	8.58501	9.48557	9.56624	8.175	8.03747	7.83332
At2g39050	hydroxyproline-rich glycoprotein family protein	266170_at	-1.21147	-0.49021	0.0024829	0.0250394	7.52369	8.1131	7.6408	6.37456	6.7209	7.16364	6.84325	6.28034	6.63965	6.04767	6.12929
At3g08860	alanine--glyoxylate aminotransferase, putative / beta-alanine-pyruvate aminotransferase, putative / AGT, putative	258983_at	-1.22184	-1.28753	0.00266731	0.0262115	11.1416	11.2936	10.7906	9.7398	9.96707	10.1691	9.86952	8.74484	7.87463	8.91738	8.12887
At3g23560	ALF5 (ABERRANT LATERAL ROOT FORMATION 5); antiporter/ drug transporter/ transporter	258107_at	-1.22403	0.60686	5.7747e-07	0.000123104	8.17156	8.38894	8.22145	7.04511	7.02813	6.37448	6.37575	6.29104	6.83507	7.02813	6.99866
At5g43280	DCI1__ATDCI1 (DELTA(3,5),DELTA(2,4)-DIENOYL-COA ISOMERASE 1); delta3,5-delta2,4-dienoyl-CoA isomerase/ enoyl-CoA hydratase	249145_at	-1.22826	-0.957266	0.00538509	0.0417182	7.20411	7.20411	7.20525	5.13084	6.82162	7.7245	8.35901	7.96218	6.9843	7.27784	6.91174
At4g25640	MATE efflux family protein	254077_at	-1.23165	-0.300709	0.000875588	0.0126888	9.51129	9.72993	9.35819	8.11975	8.48322	8.44767	8.61222	8.0234	8.41528	7.71277	8.05311
At2g32660	AtRLP22 (Receptor Like Protein 22); kinase/ protein binding	267548_at	-1.23329	0.297162	1.41532e-05	0.000943963	4.77775	5.1108	5.2319	3.85169	3.76203	3.80644	3.5909	3.56664	3.98709	3.93419	3.93419
At5g49890	ATCLC-C__CLC-C (CHLORIDE CHANNEL C); anion channel/ voltage-gated chloride channel	248580_at	-1.23544	-0.466687	0.000263925	0.00574972	8.14856	8.72046	8.45742	7.01251	7.40091	7.77669	7.44555	7.44555	7.34898	6.83533	7.08343
At3g14067	subtilase family protein	256997_at	-1.23664	-0.457331	0.0167485	0.0887003	9.33756	9.45323	9.17291	7.87561	8.29358	8.87051	8.49889	7.50502	8.38779	7.7658	7.34884
At1g19700	BLH10__BEL10 (BEL1-LIKE HOMEODOMAIN 10); DNA binding / transcription factor	261139_at	-1.23745	-1.28877	4.43047e-07	0.000104184	7.05836	7.09137	7.36929	6.05628	5.81484	6.56155	6.43478	6.76962	5.34729	5.17913	5.37323
At5g45690	unknown protein	248915_at	-1.23757	-2.32181	0.000142418	0.00398908	12.2514	12.4655	12.1418	10.6956	11.4017	12.2846	11.849	10.9776	8.83784	10.1175	9.19043
At1g15880	atgos11__GOS11 (golgi snare 11); SNARE binding	259498_at	-1.23969	-0.831631	1.11878e-05	0.000814192	9.09632	8.86096	9.03347	7.81934	7.69512	8.81585	8.37418	8.34845	7.51244	7.89559	7.63555
At1g09155	AtPP2-B15 (Phloem protein 2-B15); carbohydrate binding	264263_at	-1.24036	-2.68515	1.67962e-08	1.16098e-05	7.24418	6.94439	7.03934	5.85145	5.81976	8.23345	7.61607	7.80316	5.31381	5.00989	5.27353
At5g50520 At5g50630	nodulin family protein	248521_s_at	-1.24038	0.500653	4.39146e-06	0.000452357	8.54818	8.20183	8.44597	7.24286	7.0737	6.66158	6.74035	6.60497	7.24286	7.24787	7.01813
At4g04020 At4g22240	FIB (FIBRILLIN); structural molecule	255364_s_at	-1.24074	-1.34781	0.000439294	0.00794	8.32894	8.52058	8.18776	6.80624	7.40381	8.92413	8.92407	7.89077	7.65084	7.01678	7.02792
At4g16770	iron ion binding / oxidoreductase/ oxidoreductase, acting on paired donors, with incorporation or reduction of molecular oxygen, 2-oxoglutarate as one donor, and incorporation of one atom each of oxygen into both donors	245307_at	-1.242	-2.41225	9.7053e-09	7.90635e-06	8.67445	8.5798	8.49857	7.36653	7.31802	9.13079	9.39625	8.92098	6.67744	6.94783	6.58601
At1g70810	C2 domain-containing protein	262314_at	-1.24739	-1.07747	0.00140706	0.0174663	9.7617	9.93048	9.56378	8.28167	8.72751	9.3387	8.44176	8.23613	8.05641	7.61245	7.11534
At1g30110	ATNUDX25 (ARABIDOPSIS THALIANA NUDIX HYDROLASE HOMOLOG 25); bis(5'-nucleosyl)-tetraphosphatase (asymmetrical)	256192_at	-1.24942	-0.547914	7.06242e-05	0.00261516	7.42148	7.50572	7.22868	5.93874	6.33302	6.612	6.61085	6.21447	5.99168	5.67704	6.12486
At2g43535	trypsin inhibitor, putative	260549_at	-1.25061	-1.62363	5.30243e-06	0.000510908	10.9708	10.4499	10.9136	9.54493	9.51006	9.61075	9.33733	10.1224	7.94591	8.17122	8.08243
At1g16850	unknown protein	256114_at	-1.25085	-2.33795	0.000423292	0.00774904	7.62894	6.88918	7.97865	6.42424	6.07192	8.22331	8.35329	9.38675	5.40386	6.6776	6.86805
At5g19580	glyoxal oxidase-related	245946_at	-1.25136	-1.02019	0.0018184	0.0206666	8.16215	7.07956	7.86768	6.50979	6.39375	7.48824	6.65808	7.04719	5.89634	6.51672	5.71989
At2g03240	LOCATED IN: integral to membrane; EXPRESSED IN: 18 plant structures; EXPRESSED DURING: 10 growth stages; CONTAINS InterPro DOMAIN/s: SPX, N-terminal (InterPro:IPR004331), EXS, C-terminal (InterPro:IPR004342); BEST Arabidopsis thaliana protein match is: un	266732_at	-1.25344	-0.329616	2.15234e-05	0.00120626	7.80697	7.5186	7.71714	6.57281	6.28211	6.34021	6.73697	6.64103	6.34732	6.17017	6.21187
At1g52910	unknown protein	260151_at	-1.25426	-0.657156	0.000129015	0.00377058	9.72946	9.79242	9.74654	8.67146	8.3323	8.33317	8.01129	7.80285	7.18794	7.78893	7.19897
At5g43860	ATCLH2; chlorophyllase	249091_at	-1.25572	-1.40509	2.87825e-05	0.00145572	8.083	8.23859	7.5969	6.72039	6.71383	7.90705	8.27365	7.42787	6.30785	6.61764	6.4678
At3g17609	HYH (HY5-HOMOLOG); DNA binding / transcription factor	258349_at	-1.26121	0.0367865	0.0129962	0.0755509	5.1316	5.16578	5.13406	3.79015	3.97506	4.50272	4.07817	4.16335	5.18506	3.77518	3.89437
At3g51430	YLS2; strictosidine synthase	252117_at	-1.26344	-0.775588	0.000158877	0.00422917	9.21773	8.96729	9.04289	7.47718	8.14788	9.08935	8.48625	8.43683	7.96507	7.86716	7.85344
At1g51430	unknown protein	257497_at	-1.26442	0.00252794	0.00112521	0.0150534	4.39128	5.43161	5.07444	3.76124	3.64148	3.67597	3.56534	3.76219	3.59933	3.76124	3.65051
At2g37460	nodulin MtN21 family protein	265962_at	-1.26651	-1.03183	3.81369e-05	0.00174329	11.7857	12.0879	11.6846	10.3113	10.8612	11.1924	11.4517	10.8462	10.2806	10.1214	9.99282
At4g21680	proton-dependent oligopeptide transport (POT) family protein	254396_at	-1.26747	-1.04154	5.23687e-06	0.00050831	10.6975	10.768	10.7538	9.53223	9.41236	10.4087	9.94172	10.2352	9.14407	8.88732	9.42964
At3g52370	FLA15 (FASCICLIN-LIKE ARABINOGALACTAN PROTEIN 15 PRECURSOR)	256673_at	-1.26812	-1.10198	0.000650127	0.0103623	10.9613	10.9263	10.8893	9.48832	9.82675	10.5442	10.4529	9.57176	8.8962	9.62755	8.73919
At1g64980	unknown protein	262868_at	-1.26828	-0.689713	0.00314041	0.0290011	9.70721	9.82903	9.61043	8.23256	8.66199	8.96242	9.2614	7.94461	8.27474	8.02043	7.80411
At3g13510	unknown protein	256960_at	-1.27069	-1.85225	0.000265341	0.00576678	9.42901	9.24682	9.18632	7.74107	8.29231	9.76921	9.9853	8.69692	8.2108	7.50487	7.17903
At2g35860	FLA16 (FASCICLIN-LIKE ARABINOGALACTAN PROTEIN 16 PRECURSOR)	263942_at	-1.27439	-0.841348	0.00209501	0.0224459	8.66893	8.40047	8.61197	7.05594	7.51618	8.28406	8.80533	7.57955	7.69641	7.49689	6.95159
At3g50350	unknown protein	252205_at	-1.27471	-0.755169	0.00165363	0.019383	8.61458	8.41776	8.47308	7.27497	7.17921	7.82414	6.70139	6.72119	6.09667	6.67047	6.21407
At2g39890	ATPROT1__PROT1 (PROLINE TRANSPORTER 1); L-proline transmembrane transporter/ amino acid transmembrane transporter	267358_at	-1.27534	-0.11406	0.000355387	0.00694039	9.77525	10.2418	9.87575	8.81598	8.56188	8.47459	8.84454	8.35196	8.75243	8.23	8.34647
At5g22500	FAR1 (FATTY ACID REDUCTASE 1); fatty acyl-CoA reductase (alcohol-forming)/ oxidoreductase, acting on the CH-CH group of donors	249895_at	-1.27559	-1.10609	0.000145591	0.00403901	10.8267	10.6307	10.836	9.35307	9.62469	9.97525	9.81025	9.06323	8.25603	8.85633	8.41809
At3g10520	ARATH GLB2_GLB2_NSHB2__AHB2 (ARABIDOPSIS HAEMOGLOBIN 2); oxygen transporter	258920_at	-1.27751	0.0274718	9.94476e-06	0.000743738	5.4842	5.97765	5.72593	4.45242	4.45107	4.10088	3.96187	4.03842	4.06811	4.03225	4.08324
At2g29670	binding	266617_at	-1.27762	-0.0328439	9.28812e-06	0.000716234	8.81168	8.95671	8.77117	7.49777	7.64003	7.52566	7.36074	7.75416	7.607	7.39936	7.53567
At1g55740	AtSIP1 (Arabidopsis thaliana seed imbibition 1); hydrolase, hydrolyzing O-glycosyl compounds	264532_at	-1.27866	0.213701	0.00021605	0.00508051	8.28382	8.5926	8.36231	7.14258	7.12593	6.74899	6.64285	6.5285	6.52491	7.2917	6.74482
At1g65690	harpin-induced protein-related / HIN1-related / harpin-responsive protein-related	262930_at	-1.28301	-0.346572	0.000124175	0.0036932	7.2992	7.25	7.3662	5.81102	6.23323	5.9539	6.21473	5.59076	5.74061	5.58795	5.39111
At5g49900	catalytic/ glucosylceramidase	248581_at	-1.28341	-0.167922	0.000128355	0.00376393	9.6929	9.50631	9.76147	8.46302	8.27728	7.78923	7.24995	7.69885	7.28403	7.68119	7.26904
At4g26220	caffeoyl-CoA 3-O-methyltransferase, putative	253985_at	-1.28483	-0.673795	0.000270598	0.00585611	11.283	11.3689	11.2585	10.0796	9.95775	10.3816	9.62254	9.49169	9.03646	9.0219	9.41613
At2g37770	aldo/keto reductase family protein	267168_at	-1.28493	-0.612876	0.000233383	0.00531343	6.41031	6.94044	6.50913	5.26092	5.40915	5.80598	6.22118	5.45025	5.21133	5.3803	5.04716
At1g31820	amino acid permease family protein	246260_at	-1.28566	0.169148	6.33966e-05	0.00244683	5.34674	5.77647	5.79992	4.48794	4.22283	4.07518	4.04318	4.33601	4.14365	4.42837	4.38979
At5g40890	CLC-A_CLCA__ATCLC-A (CHLORIDE CHANNEL A); anion channel/ nitrate transmembrane transporter/ voltage-gated chloride channel	249327_at	-1.28655	-0.521247	0.000111799	0.00345872	7.13771	7.44297	7.19303	6.24384	5.69887	6.35079	5.81305	6.0381	5.54969	5.39511	5.6934
At1g31670	copper amine oxidase, putative	246574_at	-1.28794	-0.477943	0.00631528	0.0466035	10.262	9.90025	10.2647	8.8909	8.81787	8.40785	8.75264	8.6882	7.32854	8.81787	8.26846
At4g18010	IP5PII__AT5PTASE2 (MYO-INOSITOL POLYPHOSPHATE 5-PHOSPHATASE 2); inositol-polyphosphate 5-phosphatase	254707_at	-1.29165	-0.522365	9.29441e-06	0.000716234	5.99251	5.87784	5.69592	4.48375	4.6438	5.10822	5.00506	4.84487	4.23134	4.5132	4.64653
At2g32190 At2g32210	unknown protein	265670_s_at	-1.29361	-1.01118	2.95027e-05	0.00147912	10.473	10.5958	10.7317	9.53019	9.08291	8.9675	8.4357	8.84743	7.4355	7.82229	7.9593
At5g52400	CYP715A1; electron carrier/ heme binding / iron ion binding / monooxygenase/ oxygen binding	248358_at	-1.29423	-0.186185	3.14754e-05	0.00156077	6.45175	6.56908	6.32654	5.16215	5.14762	5.15407	5.05885	5.16215	4.60139	5.17643	5.0387
At3g23610	dual specificity protein phosphatase (DsPTP1)	258095_at	-1.29701	-0.849694	1.07419e-06	0.000181536	6.90735	7.11832	6.67236	5.56026	5.6444	6.24297	6.12382	6.18546	5.24908	5.44207	5.31202
At4g10955 At4g10960	lipase class 3 family protein	254952_at	-1.29948	-0.348849	0.000521056	0.00889557	7.32049	6.89039	6.596	5.64016	5.63214	6.09156	5.55504	5.58368	5.279	5.66674	5.238
At3g24530	AAA-type ATPase family protein / ankyrin repeat family protein	258134_at	-1.30407	-1.30549	4.22499e-05	0.00185331	7.36893	7.24554	7.13805	5.44813	6.44539	6.99542	6.81453	6.71751	5.6892	5.63011	5.29167
At3g15810	unknown protein	258251_at	-1.30726	-0.292608	5.64947e-06	0.000534707	8.14618	8.20988	8.15461	6.70867	7.01725	6.99215	7.01725	6.82385	6.61891	6.83465	6.50187
At3g06360	AtAGP27__AGP27	258914_at	-1.30838	1.06789	0.00324946	0.0296956	9.23683	8.58192	9.72036	8.21351	7.52914	5.12343	5.4093	6.12956	6.20831	7.00268	6.65499
At2g17850	FUNCTIONS IN: molecular_function unknown; INVOLVED IN: aging; LOCATED IN: endomembrane system; EXPRESSED IN: 9 plant structures; EXPRESSED DURING: 9 growth stages; CONTAINS InterPro DOMAIN/s: Rhodanese-like (InterPro:IPR001763); BEST Arabidopsis thaliana	264846_at	-1.31186	1.48824	0.000941809	0.013302	9.07328	9.13125	9.51691	7.46694	8.3903	5.93471	5.07082	5.09462	6.23959	6.86175	7.46353
At1g35230	AGP5 (ARABINOGALACTAN-PROTEIN 5)	259550_at	-1.31359	0.0391468	0.000164677	0.0042929	6.14372	6.09426	6.27759	5.11726	4.59929	4.48394	4.29975	4.7798	4.56202	4.7798	4.33912
At2g35060	KUP11; potassium ion transmembrane transporter	267423_at	-1.31655	-0.629894	0.00324376	0.0296672	9.07038	8.77731	8.80609	7.58294	7.55315	8.02104	7.66291	6.78528	7.33132	6.70497	6.54328
At1g72150	PATL1 (PATELLIN 1); transporter	259803_at	-1.31673	-1.67517	2.7896e-05	0.00142907	9.54219	9.66434	9.22637	7.93888	8.38293	8.93639	9.89413	8.90575	7.48939	7.6136	7.60777
At3g15670	late embryogenesis abundant protein, putative / LEA protein, putative	258224_at	-1.31738	-2.62	0.00252304	0.0252858	10.3161	10.3866	10.2846	8.46735	9.55613	12.0491	10.325	8.97092	7.4877	7.95549	8.04183
At3g19920	unknown protein	257994_at	-1.31811	-2.22367	9.11129e-05	0.00306532	9.01213	8.82694	9.04671	7.65286	7.63476	9.35011	8.441	8.50955	5.63985	7.00618	6.98362
At2g47160	BOR1 (REQUIRES HIGH BORON 1); anion exchanger/ boron transporter	263319_at	-1.3184	-0.656159	0.0056743	0.0432082	8.32641	8.14716	7.99524	6.61432	7.06143	7.2017	7.36507	5.9621	6.28583	6.39267	5.8819
At4g01480	AtPPa5 (Arabidopsis thaliana pyrophosphorylase 5); inorganic diphosphatase/ pyrophosphatase	255587_at	-1.32121	-0.152088	0.00158878	0.0188761	8.04744	8.24641	8.29202	7.01857	6.72958	7.08021	6.86392	6.4366	6.86395	6.97033	6.09018
At4g05590	unknown protein	255243_at	-1.32581	-0.38573	0.00119538	0.015648	4.6665	5.10275	5.49999	3.60004	3.92783	4.46135	3.76531	3.70989	3.59536	3.51421	3.66979
At5g36110 At5g36130	CYP716A1; electron carrier/ heme binding / iron ion binding / monooxygenase/ oxygen binding	249684_s_at	-1.32714	-0.879479	0.000634245	0.0101953	7.4278	7.13174	7.32706	6.19954	5.73724	6.92552	5.86491	6.07425	5.09767	5.55859	5.56998
At1g02890	AAA-type ATPase family protein	262130_at	-1.32779	-0.205461	0.00784071	0.0539344	8.47921	8.24332	8.49992	6.34424	7.81514	9.2055	8.67592	8.94704	8.61515	8.85597	8.74096
At1g71330 At3g13080	ATNAP5; ATPase, coupled to transmembrane movement of substances / transporter	259937_s_at	-1.32994	-0.672741	1.25837e-05	0.000864559	7.25725	6.80974	7.29148	5.78102	5.79809	6.01077	6.09462	6.42457	5.42026	5.53474	5.55673
At4g29700	type I phosphodiesterase/nucleotide pyrophosphatase family protein	253697_at	-1.33783	0.224281	0.00816318	0.0552844	5.56132	5.95527	5.08755	4.201	4.19277	4.64386	3.96166	4.07008	5.12309	4.18814	4.03721
At2g46450	CNGC12__ATCNGC12; cation channel/ cyclic nucleotide binding / ion channel	263777_at	-1.34313	-0.475329	0.000114809	0.00348959	7.55441	7.81488	7.6511	6.01513	6.64553	7.29833	7.36128	6.99492	7.00949	6.63033	6.58871
At3g17520	late embryogenesis abundant domain-containing protein / LEA domain-containing protein	258347_at	-1.34529	-0.734374	0.00131775	0.0167174	9.77858	9.59945	9.61845	8.29604	8.34436	10.6546	9.78607	9.39818	8.96677	9.116	9.55295
At3g18560	unknown protein	256799_at	-1.35304	-0.32756	0.000972758	0.0136126	6.72313	7.01639	6.64103	5.2895	5.59146	6.12135	6.71493	5.66838	6.02325	5.78657	5.71216
At2g42270	U5 small nuclear ribonucleoprotein helicase, putative	267627_at	-1.35328	-1.35245	1.51366e-06	0.000230177	5.92429	5.78045	5.78045	4.47818	4.47205	5.64441	5.4861	5.79485	4.0543	4.13338	4.68033
At3g13672	seven in absentia (SINA) family protein	256789_at	-1.36473	-1.17854	7.36584e-08	2.89177e-05	9.22697	9.39557	9.38263	8.05977	7.88089	8.47086	8.20748	8.2556	7.05497	7.20364	7.13973
At1g11210	unknown protein	262452_at	-1.36657	-0.461987	6.44429e-05	0.00247209	6.62943	6.81744	6.82773	5.58904	5.19421	5.58904	5.11201	5.46606	4.91807	4.6695	5.19358
At2g31990	exostosin family protein	265728_at	-1.36939	-0.958147	7.60537e-05	0.00273194	8.89224	9.01316	8.75023	7.29494	7.7367	8.27648	8.37696	7.57029	6.92219	7.2709	7.1562
At2g37580	zinc finger (C3HC4-type RING finger) family protein	267177_at	-1.37835	-0.184864	0.00247285	0.0249749	7.87559	7.49769	8.19116	6.46927	6.48367	6.93681	6.15063	6.80728	5.96311	6.74702	6.63
At3g18880	ribosomal protein S17 family protein	256654_at	-1.38199	0.748351	3.96922e-06	0.000415481	7.0449	7.2673	7.17224	5.84968	5.70929	5.26244	4.72065	4.91151	5.82607	5.67815	5.63543
At5g45500	unknown protein	248944_at	-1.38279	-0.0516457	0.000859535	0.0125274	5.6833	5.00912	5.99573	4.26816	4.09169	3.96342	4.14718	4.19907	3.78621	4.28492	4.0836
At1g08630	THA1 (Threonine Aldolase 1); aldehyde-lyase/ threonine aldolase	264777_at	-1.38576	-1.65584	0.000452766	0.00810008	10.0625	10.5312	10.0379	8.44294	9.20662	10.3685	10.5403	9.20121	8.61121	8.55291	7.97841
At5g37600	GLN1;1__ATGSR1; copper ion binding / glutamate-ammonia ligase	249581_at	-1.39141	0.125974	0.00702292	0.0500759	11.9128	12.2826	12.0068	10.4461	10.9058	9.70128	10.0297	8.73411	9.63564	9.96441	9.24295
At3g13320	atcax2__CAX2 (CATION EXCHANGER 2); calcium:cation antiporter/ calcium:hydrogen antiporter	257662_at	-1.39208	-0.79395	0.000472556	0.00832356	8.06825	8.53953	7.96119	6.44652	7.14864	7.61542	7.35792	6.81616	6.60393	6.23178	6.57194
At3g15510	ANAC056_NARS1__ATNAC2 (ARABIDOPSIS NAC DOMAIN CONTAINING PROTEIN 2); transcription factor	258385_at	-1.39225	-1.91503	3.97084e-06	0.000415481	9.38085	9.65045	9.35294	7.855	8.28332	8.67686	9.3072	8.41638	6.86289	7.12031	6.67215
At5g66690	UGT72E2; UDP-glycosyltransferase/ coniferyl-alcohol glucosyltransferase/ transferase, transferring glycosyl groups	247059_at	-1.39583	0.0661116	8.29576e-05	0.00288266	7.89834	7.50317	7.52771	6.29355	6.20094	5.81022	5.70208	5.95247	5.51153	6.11503	6.03653
At1g31600	oxidoreductase, 2OG-Fe(II) oxygenase family protein	256493_at	-1.4035	-0.0856908	0.000144632	0.00402815	7.5158	8.09918	7.61872	6.17941	6.50272	6.42123	6.16101	5.95081	6.20137	6.18433	5.89028
At1g14685	ATBPC2_BBR/BPC2__BPC2 (BASIC PENTACYSTEINE 2); DNA binding / transcription factor	262848_at	-1.40352	-0.656078	0.000977015	0.0136555	8.46662	8.32786	8.25056	6.70267	7.18698	7.89167	8.0302	6.99028	7.22891	6.64956	7.06544
At1g63050	membrane bound O-acyl transferase (MBOAT) family protein	259683_at	-1.40387	0.338629	3.28441e-05	0.00159399	9.36523	9.11711	9.38302	8.01658	7.75259	7.76421	7.53857	8.10431	7.95607	8.25398	8.21294
265788_at	0	265788_at	-1.40469	-0.189096	1.87615e-06	0.000260753	6.05903	6.07804	6.22887	4.90775	4.52682	4.61643	4.67097	4.75725	4.49781	4.46479	4.51477
At5g40540	protein kinase, putative	249361_at	-1.40543	-1.48836	2.81967e-05	0.00143574	8.36938	8.3733	8.58575	6.95664	7.11813	7.85856	8.26184	8.23729	6.34394	7.26697	6.2817
At5g47910	ATRBOHD__RBOHD (RESPIRATORY BURST OXIDASE HOMOLOGUE D); NAD(P)H oxidase	248719_at	-1.40834	-0.253731	0.00233987	0.0241065	8.70865	8.54979	8.3206	6.9097	7.3263	7.90593	7.55101	6.86103	7.61145	7.01324	6.93209
At3g11050	ATFER2 (ferritin 2); binding / ferric iron binding / oxidoreductase/ transition metal ion binding	256416_at	-1.4111	-0.774488	0.0106852	0.0665564	10.8301	10.9473	10.6798	9.01762	9.79835	10.7957	10.1512	9.03943	9.67105	8.97726	9.0146
At3g26330	CYP71B37; electron carrier/ heme binding / iron ion binding / monooxygenase/ oxygen binding	256875_at	-1.41183	-2.23444	0.000128172	0.00376393	8.07306	7.783	8.44001	6.69297	6.68075	8.62867	7.60074	7.39827	5.37451	6.40994	5.13991
At4g14980	INVOLVED IN: intracellular signaling cascade; EXPRESSED IN: shoot apex, root, seed; EXPRESSED DURING: E expanded cotyledon stage; CONTAINS InterPro DOMAIN/s: Protein kinase C, phorbol ester/diacylglycerol binding (InterPro:IPR002219), DC1 (InterPro:IPR004	245586_at	-1.41285	3.37032	4.55511e-09	6.49389e-06	10.109	10.2101	10.3857	8.75827	8.88594	4.92587	4.35439	4.59136	8.21289	8.09962	7.67007
At1g12640	membrane bound O-acyl transferase (MBOAT) family protein	255928_at	-1.41372	-0.857123	0.000456248	0.00813048	10.2438	10.2438	9.93913	8.48233	8.97477	9.21002	9.66547	8.47711	8.20353	8.23954	8.33817
At1g28600	lipase, putative	262745_at	-1.41475	-1.11869	1.78237e-05	0.00108127	8.74021	9.00432	9.00881	7.19835	7.8077	8.64001	8.3233	8.24486	7.13906	7.10372	7.60931
At3g25290	auxin-responsive family protein	257824_at	-1.41534	-0.735724	0.00614456	0.0457732	10.456	10.7109	10.4833	9.01336	9.25606	10.2962	10.1222	8.73457	9.35738	8.62341	8.96497
At4g16140	proline-rich family protein	245479_at	-1.41805	-1.31237	0.00413117	0.0350416	8.69753	8.89033	8.55593	6.94835	7.64474	8.29094	9.07173	7.20559	7.39173	6.8069	6.43251
At2g18370	protease inhibitor/seed storage/lipid transfer protein (LTP) family protein	265334_at	-1.42473	-2.67186	0.00174037	0.0200962	13.0575	13.1889	12.9428	11.6784	11.5983	12.6057	11.4115	10.779	7.39768	9.55957	9.82345
At5g61340	unknown protein	247522_at	-1.42518	-1.10861	0.00293945	0.0279396	9.34408	9.91156	9.43079	7.76634	8.50758	9.17518	8.78965	8.04852	7.8269	6.83339	8.02723
At1g24735	O-methyltransferase	245650_at	-1.428	-0.545145	0.000248814	0.00553703	11.038	11.1397	10.9558	9.64146	9.59156	9.79751	9.13609	8.88892	8.64997	9.04313	8.49399
At5g45830	GSQ5__DOG1 (DELAY OF GERMINATION 1)	248911_at	-1.43071	-1.35512	0.00178915	0.0204763	10.7497	11.3126	10.7517	9.00159	10.013	10.5925	10.2798	9.11249	8.84917	8.69393	8.37635
At5g14130	peroxidase, putative	250200_at	-1.43097	-0.936881	3.89127e-06	0.000411145	10.4252	10.3833	10.5846	8.9902	9.07658	9.77847	9.18005	9.23068	8.56725	8.36526	8.44605
At2g26740 At2g26750	ATSEH (Arabidopsis thaliana soluble epoxide hydrolase); epoxide hydrolase	267607_s_at	-1.43189	-0.554494	1.87722e-05	0.00112683	9.91501	10.0103	9.76903	8.14669	8.78576	9.0794	9.29406	8.95709	8.60556	8.57727	8.48424
At4g00770	unknown protein	255658_at	-1.43794	-0.903517	1.01987e-06	0.000176408	6.53823	6.63782	6.52141	5.04785	5.20792	5.94858	6.20212	5.85974	5.31442	5.08947	4.896
At1g23640	unknown protein	265177_at	-1.443	0.154153	3.8289e-06	0.000410034	4.83779	4.78455	4.44299	3.29024	3.20066	3.1313	3.23466	3.43899	3.43899	3.40957	3.41886
At3g01420	ALPHA-DOX1__DOX1; lipoxygenase	258957_at	-1.4431	-2.6388	0.000742756	0.0113381	10.0361	9.93482	9.80118	8.62383	8.33805	10.1251	10.2595	9.64374	5.82907	8.52631	7.75655
At5g20950	glycosyl hydrolase family 3 protein	246184_at	-1.44421	-0.364008	0.000144222	0.00402657	10.5954	10.5477	10.4772	9.00021	9.19158	9.50256	9.68537	8.82801	8.90928	9.16536	8.84927
At2g36410	unknown protein	263920_at	-1.44535	-0.986671	1.35856e-05	0.000922282	8.44678	8.71347	8.32678	6.90151	7.19915	7.57953	7.69428	7.10589	6.58312	6.60657	6.23
At1g67070	PMI2__DIN9 (DARK INDUCIBLE 9); mannose-6-phosphate isomerase	255881_at	-1.44589	-1.16366	3.19133e-05	0.00157563	7.41696	7.60412	7.30978	6.01077	5.98469	7.40861	6.75528	6.56985	5.62183	5.54228	6.07865
265674_at	0	265674_at	-1.44785	-0.834052	0.000148669	0.00405396	11.0548	11.0641	11.4855	9.94994	9.55726	9.26517	8.73258	9.01253	7.75242	8.58021	8.1755
At4g20860	FAD-binding domain-containing protein	254447_at	-1.45155	-0.56715	0.000171784	0.0044222	7.08557	7.29858	7.36675	5.71939	5.87811	5.99522	5.48372	5.91779	5.31878	4.76036	5.61614
At3g03910	GDH3 (GLUTAMATE DEHYDROGENASE 3); binding / catalytic/ oxidoreductase/ oxidoreductase, acting on the CH-NH2 group of donors, NAD or NADP as acceptor	259346_at	-1.4593	-1.48117	1.14012e-06	0.000185845	7.99939	7.92751	8.14097	6.68868	6.43796	7.65398	7.01731	7.21988	5.73144	6.03427	5.68195
At3g22840	ELIP1 (EARLY LIGHT-INDUCABLE PROTEIN); chlorophyll binding	258321_at	-1.46492	1.01517	0.0010667	0.0145088	10.4332	10.2436	10.1501	8.83463	8.78684	7.11053	6.34376	6.50647	8.22482	7.91485	6.86661
At1g43590	0	262719_at	-1.46667	0.992723	0.00118466	0.0155567	5.12215	5.83063	6.11651	4.22309	4.22309	4.12486	3.79325	3.55202	4.73855	4.26203	5.44771
At1g32900	starch synthase, putative	261191_at	-1.47269	0.623954	0.00228555	0.0237078	9.32742	9.43591	9.00276	7.61999	7.94536	7.37306	8.03977	7.26006	8.82557	7.56099	8.15819
At1g65670	CYP702A1; electron carrier/ heme binding / iron ion binding / monooxygenase/ oxygen binding	264634_at	-1.47357	0.945932	0.000559295	0.00936675	9.54163	9.3475	9.49691	7.79163	8.18525	7.06282	7.32499	6.33378	7.62163	8.41351	7.52425
At1g59700	ATGSTU16 (GLUTATHIONE S-TRANSFERASE TAU 16); glutathione transferase	262916_at	-1.4742	-1.20291	0.000158032	0.00422096	9.17935	8.60605	8.90465	7.59243	7.25254	9.37783	8.44616	9.25946	8.16632	7.48794	7.82046
At1g10370	ATGSTU17_GST30_GST30B__ERD9 (EARLY-RESPONSIVE TO DEHYDRATION 9); glutathione transferase	264436_at	-1.47651	-0.838348	0.00202227	0.0219239	6.92644	7.37572	6.75735	5.61045	5.4762	7.34011	7.59964	6.78093	7.17407	5.93849	6.09307
At2g31750	UGT74D1 (UDP-glucosyl transferase 74D1); UDP-glycosyltransferase/ abscisic acid glucosyltransferase/ transferase, transferring glycosyl groups / transferase, transferring hexosyl groups	263473_at	-1.47893	-0.0166701	0.0183043	0.0940576	7.48706	6.88991	6.40326	5.09882	5.79681	5.91353	6.1695	5.4901	6.5455	5.88893	5.08869
At3g23430	PHO1 (phosphate 1)	258293_at	-1.47931	-1.05681	0.000731703	0.0112273	8.08046	8.68436	7.86557	6.69636	6.76528	7.98837	7.70569	6.70968	6.5595	6.38246	6.29135
At1g24350	INVOLVED IN: biological_process unknown; EXPRESSED IN: 24 plant structures; EXPRESSED DURING: 15 growth stages; CONTAINS InterPro DOMAIN/s: Acid phosphatase/vanadium-dependent haloperoxidase related (InterPro:IPR003832); BEST Arabidopsis thaliana protein	264869_at	-1.48056	-1.97725	0.000831479	0.0122441	7.08557	7.60162	7.26747	4.9936	6.68172	7.82357	7.62264	6.89067	6.01799	4.82828	5.55886
At5g04200	AtMC9 (metacaspase 9); cysteine-type peptidase	245697_at	-1.48544	-1.68514	9.69767e-05	0.00320025	9.99348	10.1803	10.0138	8.50673	8.64744	10.3678	9.66116	9.38362	7.57521	8.76889	8.01306
At4g33450	ATMYB69__MYB69 (MYB DOMAIN PROTEIN 69); DNA binding / transcription activator/ transcription factor	253327_at	-1.4952	-1.09758	0.0024513	0.0248507	6.33302	6.90631	6.81941	5.24465	5.13745	6.56561	4.90966	5.14266	4.53654	4.62834	4.16031
At1g17430	hydrolase, alpha/beta fold family protein	261032_at	-1.50677	-1.76911	3.80114e-07	9.33268e-05	11.3542	11.6042	11.3753	9.81172	10.0639	11.0897	11.0903	10.5846	9.29763	9.26947	8.89019
At2g37750	unknown protein	267178_at	-1.50891	-1.58064	3.18796e-05	0.00157563	9.32886	9.14005	9.46698	7.78368	7.82241	8.7459	8.10838	8.67395	6.33235	7.04224	7.41171
At5g01360	EXPRESSED IN: 13 plant structures; EXPRESSED DURING: 4 anthesis, petal differentiation and expansion stage; CONTAINS InterPro DOMAIN/s: Protein of unknown function DUF231, plant (InterPro:IPR004253); BEST Arabidopsis thaliana protein match is: ESK1 (ESKIM	251093_at	-1.51178	0.135607	5.39167e-05	0.00219043	6.64251	6.42218	6.23348	5.17988	4.662	4.76705	4.80609	4.62893	4.61883	5.15506	4.835
At2g34840	coatomer protein epsilon subunit family protein / COPE family protein	267428_at	-1.51556	-2.15317	8.29472e-09	7.90635e-06	5.59219	5.4339	5.75848	4.21226	3.94632	6.26227	6.28126	5.99659	3.97419	3.94221	4.16423
At4g01070	UGT72B1__GT72B1; UDP-glucosyltransferase/ UDP-glycosyltransferase/ transferase, transferring glycosyl groups	255622_at	-1.52025	-1.14614	0.000200305	0.00486577	8.71189	8.56941	8.93958	7.49014	6.94994	8.02707	7.32497	7.42538	5.89296	6.55341	6.89266
At3g52780	ATPAP20__PAP20; acid phosphatase/ protein serine/threonine phosphatase	252004_at	-1.52465	-1.18921	8.23616e-05	0.00287258	10.3584	10.485	10.2512	8.77633	8.90409	9.40177	8.53787	8.26986	7.75734	7.30197	7.58256
At1g62380	ATACO2__ACO2 (ACC OXIDASE 2); 1-aminocyclopropane-1-carboxylate oxidase	260637_at	-1.52841	-1.43358	1.22938e-07	3.89475e-05	12.2479	12.5915	12.2422	10.8218	10.8425	12.4572	12.3471	12.305	11.1515	10.9206	10.7364
At2g34790	EDA28__MEE23 (MATERNAL EFFECT EMBRYO ARREST 23); FAD binding / catalytic/ electron carrier/ oxidoreductase	267414_at	-1.52896	-0.77355	6.66645e-05	0.002526	9.70808	9.49974	9.49425	8.09961	7.97718	8.50089	8.52185	7.87944	7.76981	7.70859	7.10312
At1g28470	SND3__ANAC010 (ARABIDOPSIS NAC DOMAIN CONTAINING PROTEIN 10); transcription activator/ transcription factor	261441_at	-1.53128	-0.980088	0.000396219	0.00746235	9.59377	9.97493	9.43777	7.94154	8.33356	8.96061	8.49234	7.72059	7.51805	7.18929	7.52594
At2g30340	LBD13 (LOB DOMAIN-CONTAINING PROTEIN 13)	255873_at	-1.53684	-0.0927408	4.64766e-06	0.000473273	6.91643	7.06748	7.12773	5.58834	5.41241	5.48283	5.3415	5.57739	5.1209	5.60998	5.39262
At1g59780	disease resistance protein (CC-NBS-LRR class), putative	262894_at	-1.54777	-0.424579	7.19618e-06	0.000621761	5.68994	5.6235	5.65209	4.07406	4.14074	4.53595	5.01583	4.6175	4.1408	4.1831	4.57165
At3g56170	CAN (CA-2+ DEPENDENT NUCLEASE); nuclease	251739_at	-1.55052	-1.17518	0.000686282	0.0107439	9.92527	10.0359	9.73064	7.99652	8.69696	9.48832	8.80502	8.03934	7.90527	7.38727	7.51461
At3g25585	AAPT2 (AMINOALCOHOLPHOSPHOTRANSFERASE); phosphatidyltransferase/ phosphotransferase, for other substituted phosphate groups	257933_at	-1.55941	-0.798219	0.0020046	0.0218257	10.4622	11.0157	10.6269	8.87858	9.40584	10.477	9.77922	9.17391	9.52707	8.71153	8.79688
At1g15950	ATCCR1_IRX4__CCR1 (CINNAMOYL COA REDUCTASE 1); cinnamoyl-CoA reductase	261792_at	-1.56295	-0.75481	6.13523e-05	0.00237597	11.49	11.5703	11.4603	9.93332	9.95452	10.393	9.95452	9.4976	9.34167	9.38112	8.8579
At1g77240	AMP-binding protein, putative	264477_at	-1.57167	-0.279787	0.00082545	0.0121946	10.0874	9.82176	9.91707	8.60177	8.13907	8.50864	7.35398	7.81344	7.7471	7.33306	7.75655
At3g56350	superoxide dismutase (Mn), putative / manganese superoxide dismutase, putative	251731_at	-1.5733	-3.235	1.38249e-05	0.000933272	11.7028	11.4825	11.9948	9.84582	10.461	12.0652	11.0842	10.4849	7.5175	8.64546	7.76626
At2g03980	GDSL-motif lipase/hydrolase family protein	263482_at	-1.59155	-2.92887	3.2525e-05	0.00158748	8.67463	8.33045	8.6394	7.07023	6.84299	8.69012	8.71974	9.62482	5.28367	5.87028	7.09412
At4g21990	ATAPR3_PRH-26_PRH26__APR3 (APS REDUCTASE 3); adenylyl-sulfate reductase	254343_at	-1.59881	-0.603576	0.0068738	0.0495232	8.05295	8.06585	8.16463	6.50144	6.4899	6.92382	8.30821	7.10251	6.27822	6.62385	7.62175
At1g47480	hydrolase	262444_at	-1.59888	-0.159489	1.12438e-05	0.000814192	6.29002	6.24254	6.53625	4.9762	4.53858	4.70312	4.70224	4.46269	4.41449	4.7026	4.2725
At1g53490	DNA binding	260973_at	-1.60865	-0.357768	1.87195e-06	0.000260753	5.42597	5.41532	5.82531	3.83088	4.06288	4.1357	4.21037	4.34544	3.78621	3.86877	3.96322
At1g23020	ATFRO3__FRO3; ferric-chelate reductase	264751_at	-1.61869	-0.152486	0.0118762	0.071008	6.56607	5.71793	6.24987	4.73633	4.3822	5.1015	4.85065	4.99536	4.62285	4.01149	5.85571
At2g41690	HSFB3__AT-HSFB3; DNA binding / transcription factor	245107_at	-1.63162	-0.971317	0.00121544	0.0158172	7.277	6.67363	6.79824	5.25711	5.31223	6.96658	5.50519	5.54878	4.90242	5.06149	5.14268
At5g44700	EDA23__GSO2 (GASSHO 2); ATP binding / protein binding / protein kinase/ protein serine/threonine kinase/ protein tyrosine kinase	249013_at	-1.63847	-1.19831	2.02412e-05	0.00117183	7.53707	7.72642	7.66373	5.67697	6.33089	7.08045	7.36405	7.08834	6.45117	5.86784	5.61888
At4g01140	unknown protein	255608_at	-1.6388	-1.32719	3.78484e-05	0.00174329	6.41256	6.21407	6.5833	5.0189	4.51012	5.93032	6.04766	5.59178	4.05027	4.46337	5.07454
At3g25810	myrcene/ocimene synthase, putative	257637_at	-1.64692	-0.28056	3.60987e-05	0.00168732	6.45046	6.18499	6.21915	4.54398	4.73191	5.24339	4.57357	4.9512	4.49828	4.95779	4.47041
At1g01480	AT-ACC2__ACS2; 1-aminocyclopropane-1-carboxylate synthase	259439_at	-1.65235	-1.51088	3.93296e-05	0.00178352	8.60711	8.15401	8.26249	6.45458	6.92313	7.44614	6.8292	6.27151	5.15068	5.53083	5.3327
At1g32200	ACT1__ATS1; glycerol-3-phosphate O-acyltransferase	245790_at	-1.65408	-0.374098	1.67343e-05	0.00103327	8.1588	8.35659	8.55116	6.74851	6.65436	7.20602	7.36907	7.8668	6.9864	7.28165	7.05155
At1g17710	phosphatase	259399_at	-1.66025	-1.59247	0.00010578	0.00335118	8.62981	9.215	8.91521	7.1918	7.32771	8.3116	7.35223	7.06887	5.52613	6.20638	6.22277
At1g65290	mtACP2 (mitochondrial acyl carrier protein 2); acyl carrier/ metal ion binding	264162_at	-1.66104	-1.41717	8.71399e-06	0.000694986	9.6528	9.927	9.63062	7.87815	8.27339	9.47815	9.93428	9.72107	8.67806	7.80609	8.39784
At4g22840	bile acid:sodium symporter family protein	254281_at	-1.66822	-0.0772094	7.15236e-05	0.00262714	7.72859	7.51671	7.77147	6.12016	5.88792	6.34789	6.03286	6.20768	6.6037	6.04087	5.71223
At1g07500	unknown protein	261065_at	-1.67085	-0.978004	0.000194893	0.00479567	8.90952	8.66674	8.8131	7.32448	6.92672	8.65902	7.42995	7.73293	6.71261	7.07391	7.10137
At3g58550	protease inhibitor/seed storage/lipid transfer protein (LTP) family protein	251531_at	-1.67092	-3.43043	0.00585922	0.0441981	13.7457	13.7289	13.822	12.3474	11.8418	12.8803	10.6858	11.4188	5.83335	8.75824	10.1021
At1g62200	proton-dependent oligopeptide transport (POT) family protein	264736_at	-1.67557	-1.43153	5.38521e-07	0.000118112	10.2357	9.94707	10.393	8.36703	8.66569	8.87449	8.69793	8.77751	7.06074	7.60835	7.38627
At5g40690	INVOLVED IN: biological_process unknown; EXPRESSED IN: 18 plant structures; EXPRESSED DURING: 10 growth stages; CONTAINS InterPro DOMAIN/s: EF-HAND 1 (InterPro:IPR018247); BEST Arabidopsis thaliana protein match is: unknown protein (TAIR:AT2G41730.1); Has	249377_at	-1.67594	-1.93527	9.28117e-05	0.00310445	8.65386	9.32156	8.9058	6.97074	7.59819	8.45138	8.30573	7.07174	5.82237	6.25345	5.94722
At1g52760	esterase/lipase/thioesterase family protein	260153_at	-1.68547	-2.79802	3.44163e-06	0.000387557	11.367	11.38	11.0424	9.25737	9.89796	11.3045	11.7283	10.3509	8.45897	8.41001	8.12072
At3g60730	pectinesterase family protein	251382_at	-1.68676	-3.91542	2.94902e-06	0.000346738	12.3968	12.1887	12.21	10.5738	10.583	11.9953	11.7146	11.07	6.57168	8.32775	8.13425
At1g68380	unknown protein	260437_at	-1.69712	-1.47294	8.50417e-08	3.03594e-05	12.3783	12.1344	12.2107	10.616	10.472	11.9114	11.6205	11.9302	10.4826	10.4624	10.0983
At1g12550	oxidoreductase family protein	259524_at	-1.70119	-0.990952	3.80508e-07	9.33268e-05	9.19566	9.35394	9.28761	7.77767	7.37809	8.13341	8.32798	8.13881	7.37925	6.99143	7.25665
At3g30720	QQS (QUA-QUINE STARCH)	256940_at	-1.71395	3.77862	3.39888e-07	8.71107e-05	8.9631	8.86675	9.49123	7.50738	7.27878	5.66847	4.7461	6.13244	9.27426	9.54243	9.06617
At1g53730	SRF6 (STRUBBELIG-RECEPTOR FAMILY 6); ATP binding / protein binding / protein kinase/ protein serine/threonine kinase	259958_at	-1.71563	-1.00068	1.96372e-06	0.000265045	10.1313	10.0031	10.0548	8.49008	8.20481	10.0245	9.55804	9.30773	8.63657	8.6974	8.55425
At2g44450	BGLU15 (BETA GLUCOSIDASE 15); catalytic/ cation binding / hydrolase, hydrolyzing O-glycosyl compounds	267388_at	-1.71868	-1.36081	1.46304e-05	0.00096173	12.4382	12.315	12.3028	10.3052	10.9614	11.855	11.6514	10.9177	10.1574	10.0402	10.1441
At4g25010	nodulin MtN3 family protein	254090_at	-1.72739	-0.079006	1.88961e-07	5.38775e-05	5.83672	6.17912	6.02903	4.28756	4.28756	4.06806	4.14839	4.12312	3.93291	4.1468	4.02283
At5g51810	AT2353_ATGA20OX2__GA20OX2 (GIBBERELLIN 20 OXIDASE 2); gibberellin 20-oxidase	248371_at	-1.72892	-0.842855	4.92642e-05	0.00205058	10.3072	10.3906	10.2698	8.3986	8.78866	8.71934	9.09114	8.15774	7.98116	7.97865	7.47985
At4g22680	AtMYB85__MYB85 (myb domain protein 85); DNA binding / transcription activator/ transcription factor	254277_at	-1.76116	-1.30398	2.15073e-05	0.00120626	7.43579	7.01855	7.35246	5.50463	5.51092	6.89003	5.87056	6.03577	5.03902	5.12448	4.72093
At5g18130	unknown protein	250028_at	-1.7709	-1.41728	3.56892e-05	0.0016785	9.52115	9.1151	9.16702	7.83279	7.16092	9.0839	8.24293	8.52698	6.77017	7.46897	7.36283
At5g35960	protein kinase, putative	249676_at	-1.78467	-0.997844	0.00293972	0.0279396	7.67685	7.77905	7.66214	5.49399	6.34869	6.25308	5.7951	4.55168	4.18892	5.11084	4.30658
At5g48100	LAC15__TT10 (TRANSPARENT TESTA 10); copper ion binding / laccase	248735_at	-1.79108	-1.35999	7.62397e-07	0.000143721	12.2946	12.3111	12.2278	10.5486	10.425	11.5534	11.6279	11.9314	10.6261	9.93221	10.4744
At2g29490	GST19__ATGSTU1 (GLUTATHIONE S-TRANSFERASE TAU 1); glutathione transferase	266290_at	-1.7921	-0.0274011	5.92508e-05	0.0023182	5.5706	6.01767	5.01227	3.85024	3.63258	3.72358	3.63695	3.8784	3.66626	3.84285	3.64762
At1g69230	SP1L2 (SPIRAL1-LIKE2)	260353_at	-1.79273	0.947249	0.000704571	0.0109627	9.20431	9.27737	9.57252	7.52567	7.59167	5.33832	5.97758	5.79612	5.95149	7.52567	6.4766
At3g44540	FAR4 (FATTY ACID REDUCTASE 4); binding / catalytic/ oxidoreductase, acting on the CH-CH group of donors	252638_at	-1.79675	-0.783826	0.0136784	0.0782161	11.3655	11.4829	11.3023	9.64345	9.53017	9.74005	8.81531	8.15509	7.02916	9.16923	8.16058
At1g70670 At1g70680	caleosin-related family protein	260208_s_at	-1.81458	-1.70839	6.41901e-06	0.000578726	11.8257	12.3822	12.0511	10.0687	10.4749	11.3776	11.1224	10.8328	9.0085	9.90257	9.29658
At2g36670	aspartyl protease family protein	265206_at	-1.82416	-1.33864	0.000312458	0.00642088	9.76741	9.99485	9.55671	8.02018	7.87748	9.30369	8.32919	7.61896	6.97473	7.36091	6.90027
At1g47960	ATC/VIF1__C/VIF1 (CELL WALL / VACUOLAR INHIBITOR OF FRUCTOSIDASE 1); enzyme inhibitor/ pectinesterase/ pectinesterase inhibitor	259616_at	-1.85066	-2.01231	0.000305761	0.00635192	9.61115	9.43722	9.83831	7.78249	7.77397	9.16179	8.45933	9.16318	5.72476	7.38903	7.63356
At1g50590	pirin, putative	261876_at	-1.85552	-2.10963	1.22005e-06	0.000197371	8.25422	8.30337	8.27913	6.4309	6.41588	7.63341	7.07715	6.61611	4.63782	5.11346	5.2465
At2g30300	nodulin-related	255862_at	-1.86239	-0.734333	8.30297e-05	0.00288266	9.00514	8.77617	9.06137	7.09237	7.07797	7.54658	7.04981	6.40664	6.19988	6.57254	6.02761
At3g21370	BGLU19 (BETA GLUCOSIDASE 19); catalytic/ cation binding / hydrolase, hydrolyzing O-glycosyl compounds	256814_at	-1.86573	-1.41675	0.00445596	0.0366536	6.73239	7.50063	6.90759	4.83855	5.52373	7.50281	5.27078	5.52373	4.74821	4.97107	4.32779
At1g18520	TET11 (TETRASPANIN11)	261670_at	-1.87095	0.0342228	2.57367e-06	0.000319691	6.97641	6.84801	6.84438	5.36752	4.66978	5.12423	5.06433	5.08072	5.02449	5.13451	5.21294
At1g35140	EXL7__PHI-1 (PHOSPHATE-INDUCED 1)	245757_at	-1.87097	-0.946821	9.8868e-05	0.00322629	6.80814	6.86826	7.03135	4.99533	5.06791	5.94437	7.16855	5.99659	5.51776	5.31365	5.43763
At5g65310	ATHB-5__ATHB5 (ARABIDOPSIS THALIANA HOMEOBOX PROTEIN 5); protein homodimerization/ sequence-specific DNA binding / transcription activator/ transcription factor	247191_at	-1.88298	-1.07594	0.000148291	0.00405396	6.54069	6.63616	6.37456	4.58205	4.68626	5.91353	5.65668	5.02277	4.97374	3.77533	4.61607
At3g04150	germin-like protein, putative	258582_at	-1.88829	-2.14711	0.000418099	0.00770614	10.6694	10.1157	10.6286	8.72115	8.44475	10.1197	9.57855	9.40295	6.42399	8.6872	7.54867
At2g43880	polygalacturonase, putative / pectinase, putative	267222_at	-1.90357	-1.20219	7.37095e-06	0.000634458	8.87467	8.34403	8.68734	6.51376	6.94979	6.55746	6.18156	5.76696	4.75111	5.01742	5.13089
At1g75280	isoflavone reductase, putative	256454_at	-1.91445	-2.26521	0.000570467	0.00949807	9.54861	10.1039	9.33285	7.63507	7.85962	10.7078	10.4117	8.65577	8.25184	6.99347	7.73437
At5g46230	unknown protein	248889_at	-1.91528	-1.7104	2.79845e-08	1.60422e-05	10.9821	11.2982	11.3165	9.08281	9.48448	9.44161	9.67513	9.51689	7.89809	7.69433	7.91
At5g26120	ATASD2__ASD2 (ALPHA-L-ARABINOFURANOSIDASE 2); alpha-N-arabinofuranosidase/ hydrolase, acting on glycosyl bonds	246874_at	-1.9294	-2.58627	5.20751e-07	0.000115511	9.49626	9.76337	9.39549	7.5519	7.69272	10.0151	9.62764	8.90866	7.00828	6.66187	7.12245
At1g68450	VQ motif-containing protein	260261_at	-1.93023	-0.609596	0.000307307	0.00636665	8.08391	7.79657	8.1711	6.40422	5.7697	6.73348	5.89673	7.10053	5.93379	5.68641	6.28176
At1g44800	nodulin MtN21 family protein	261335_at	-1.95263	-1.25972	8.78002e-05	0.00298914	10.4592	11.2537	10.5224	8.51194	9.07305	9.62911	9.79241	8.74462	8.00313	8.34413	8.03971
At1g15180	MATE efflux family protein	262569_at	-1.95561	-3.01972	1.29449e-06	0.000205051	7.08887	7.08867	7.04819	4.9668	5.27246	8.10307	8.42897	6.97823	5.07877	4.64297	4.72936
At3g16280	DNA binding / transcription factor	259374_at	-1.97492	-1.79871	7.15226e-05	0.00262714	9.12032	9.3281	8.84458	7.06095	7.18455	7.93869	7.19803	6.38412	5.03825	5.2563	5.83016
At3g18270	CYP77A5P; catalytic	257067_at	-1.97734	-0.0491162	1.21412e-05	0.000852125	7.8783	7.7904	7.55552	5.74776	5.78036	6.14493	6.62438	5.6989	6.10766	6.11606	6.09714
At5g44260	zinc finger (CCCH-type) family protein	249065_at	-1.97866	-1.95326	0.000376936	0.00720497	7.41557	7.17662	7.20669	5.36661	5.20866	9.16711	8.22117	6.98105	5.74413	6.54531	6.22012
At3g05170	phosphoglycerate/bisphosphoglycerate mutase family protein	259352_at	-2.00358	-2.11629	1.3599e-07	4.19179e-05	5.72089	5.85576	5.85794	3.80253	3.81338	5.90577	6.4976	6.49434	3.81388	4.44115	4.2938
At5g62520	SRO5 (SIMILAR TO RCD ONE 5); NAD+ ADP-ribosyltransferase	247431_at	-2.00465	-0.640517	0.0108685	0.0673305	8.99243	9.3934	9.03713	6.89992	7.37276	8.10314	7.46495	6.04956	7.50347	5.98021	6.21243
266155_at	0	266155_at	-2.00732	-2.20945	1.76803e-07	5.10492e-05	6.47649	6.11344	6.64532	4.58453	4.22432	5.85295	5.63823	6.12076	3.46129	4.01917	3.50311
At1g17745	PGDH (3-PHOSPHOGLYCERATE DEHYDROGENASE); phosphoglycerate dehydrogenase	259403_at	-2.03083	-0.151463	0.00199833	0.0217783	8.52484	8.46193	8.36451	6.32315	6.51603	7.9723	6.55803	7.30903	7.57285	6.31636	7.49576
At2g18360	hydrolase, alpha/beta fold family protein	265341_at	-2.03598	-1.81261	1.14065e-06	0.000185845	12.1328	12.2295	12.0035	10.0166	10.1553	10.6685	10.1553	9.73972	8.03695	8.59664	8.49207
At2g13810	ALD1 (AGD2-LIKE DEFENSE RESPONSE PROTEIN1); catalytic/ pyridoxal phosphate binding / transaminase/ transferase, transferring nitrogenous groups	265658_at	-2.06395	-0.0608409	2.07731e-05	0.00119655	6.96563	6.5767	7.17369	4.89022	4.79255	4.80511	4.49807	5.02421	4.29009	5.02421	4.83058
At3g26070 At3g26080	plastid-lipid associated protein PAP / fibrillin family protein	258071_s_at	-2.08114	-1.86679	4.68858e-07	0.000108027	9.5497	9.78226	9.46585	7.67711	7.35915	9.99643	9.72656	9.25009	8.07716	7.50744	7.78811
At2g32670	VAMP725__ATVAMP725	267547_at	-2.08551	-0.219431	2.12057e-05	0.00119934	6.24565	7.15532	6.93158	4.85733	4.52668	4.94668	4.67708	4.82134	4.44431	4.85932	4.48317
At3g51810	AT3_ATEM1_GEA1__EM1 (LATE EMBRYOGENESIS ABUNDANT 1)	246299_at	-2.09631	-0.982761	0.0149192	0.0825785	8.70835	8.53633	9.0118	6.98072	6.33098	8.18014	5.97041	5.49011	4.95069	5.54442	6.19727
At5g13400	proton-dependent oligopeptide transport (POT) family protein	250261_at	-2.09974	-1.35757	7.08322e-07	0.000136922	7.33999	7.11113	7.43703	5.45456	4.93805	6.49708	6.87651	6.93097	5.19186	5.3254	5.71461
At2g04780	FLA7 (FASCICLIN-LIKE ARABINOOGALACTAN 7)	263628_at	-2.11607	-0.65814	4.4389e-06	0.000454042	11.5316	11.588	11.5841	9.60497	9.29869	9.42493	9.03607	9.53402	8.50756	8.38471	9.12832
At1g17310	MADS-box protein (AGL100)	260845_at	-2.12424	0.11547	1.82271e-08	1.19019e-05	6.59604	6.67995	6.82938	4.52702	4.62808	4.37593	4.50357	4.5721	4.4785	4.6588	4.66071
At5g67210	unknown protein	247030_at	-2.12978	-0.977049	7.47706e-05	0.00270288	7.94438	7.77591	7.90104	5.95096	5.53702	6.81896	5.69378	5.51297	5.08632	4.80201	5.20625
At5g50315	0	248510_at	-2.13204	-2.02585	1.49188e-05	0.000975063	8.29396	8.47351	8.34433	6.28788	6.18923	8.67699	7.63335	7.25219	5.60031	5.60542	6.27925
At5g66985	unknown protein	247024_at	-2.14863	-1.07601	6.13502e-05	0.00237597	10.148	9.35608	10.1589	7.73253	7.74555	8.90324	7.91409	8.08231	6.99421	7.07419	7.60321
At1g60970	clathrin adaptor complex small chain family protein	259728_at	-2.15042	-2.21439	9.40493e-10	2.22213e-06	10.6581	10.6073	10.6178	8.6831	8.2715	10.8524	10.5964	10.6683	8.53898	8.52279	8.41217
At1g35250	thioesterase family protein	257512_at	-2.17117	0.0715581	3.38886e-05	0.00162395	7.26466	7.24243	7.59747	5.44506	4.94899	4.86391	4.84031	5.32957	4.54678	5.32957	5.37211
At1g13080	CYP71B2 (CYTOCHROME P450 71B2); electron carrier/ heme binding / iron ion binding / monooxygenase/ oxygen binding	262826_at	-2.19911	-0.747446	6.17775e-06	0.000568204	7.10304	7.26636	7.5255	5.25316	4.9452	6.31008	5.53823	5.94563	5.43902	5.25729	4.85528
At2g41380	embryo-abundant protein-related	266368_at	-2.22515	-2.013	5.68183e-08	2.40005e-05	7.08118	6.72668	6.95305	4.8556	4.53469	6.52569	6.73109	6.14678	4.52111	4.63414	4.20933
At4g24110	unknown protein	254200_at	-2.24486	-0.885107	0.00085914	0.0125274	10.3505	9.99904	10.127	7.94224	7.88577	8.82717	8.63124	7.33521	8.13131	7.25659	6.75039
At4g09610	GASA2 (GAST1 PROTEIN HOMOLOG 2)	255049_at	-2.24793	-3.162	3.89335e-06	0.000411145	8.33146	7.76295	8.49303	6.03136	5.86441	8.70976	7.03455	7.86494	4.33503	5.02929	4.75893
At1g17860	trypsin and protease inhibitor family protein / Kunitz family protein	255904_at	-2.25591	0.952765	3.25708e-05	0.00158748	9.00514	8.89168	8.94126	6.52593	6.8543	5.70002	5.22448	5.05262	5.56556	6.5608	6.70907
At1g17620	FUNCTIONS IN: molecular_function unknown; INVOLVED IN: biological_process unknown; LOCATED IN: plasma membrane; EXPRESSED IN: 23 plant structures; EXPRESSED DURING: 13 growth stages; CONTAINS InterPro DOMAIN/s: Harpin-induced 1 (InterPro:IPR010847); BEST	260686_at	-2.28996	-2.21306	6.25605e-07	0.000127411	10.8923	10.8615	10.8936	8.46977	8.71519	9.48795	8.87363	8.40668	6.38669	6.74702	6.99538
At4g25040	integral membrane family protein	254104_at	-2.33395	-0.81763	0.000335238	0.00667259	10.0338	9.78309	10.0884	7.83195	7.437	7.55465	6.4277	6.92243	5.37295	6.88868	6.19025
At1g02850	BGLU11 (BETA GLUCOSIDASE 11); catalytic/ cation binding / hydrolase, hydrolyzing O-glycosyl compounds	262118_at	-2.35247	0.158076	0.000274022	0.00590779	11.755	11.7539	11.7985	9.2661	9.56716	11.0559	9.52291	9.53879	10.2583	10.1728	10.1607
At1g30135	tify5a__JAZ8 (JASMONATE-ZIM-DOMAIN PROTEIN 8)	256159_at	-2.3677	-0.443801	2.85683e-06	0.000339397	6.48474	5.90822	6.73287	3.93001	4.08515	4.44696	4.11341	4.64117	3.86132	3.91843	4.09039
At5g63560	transferase family protein	247359_at	-2.37077	-3.65128	0.000226239	0.00524108	12.7933	12.9873	12.5082	10.4469	10.3374	11.8306	10.3515	9.47574	5.5034	7.08721	8.11347
At3g23470 At3g23480	cyclopropane-fatty-acyl-phospholipid synthase	257175_s_at	-2.42356	-0.55591	1.08237e-06	0.000181536	6.37414	5.79325	6.29545	3.63267	3.82877	4.74374	4.42466	4.16564	3.88091	3.70134	4.08406
At1g12070	Rho GDP-dissociation inhibitor family protein	264395_at	-2.42452	-0.0951527	3.86312e-06	0.000411145	6.44667	6.96178	6.21557	4.38191	3.85173	4.28756	4.24967	3.78849	3.98709	4.03225	4.02093
At1g58160	jacalin lectin family protein	246394_at	-2.52394	0.132808	2.83441e-07	7.60623e-05	6.90721	6.22147	6.89163	4.18151	4.11748	3.96655	3.79387	3.96861	4.03117	4.08892	4.00738
At5g51500	pectinesterase family protein	248407_at	-2.53053	0.462058	3.82235e-06	0.000410034	9.2917	9.33423	9.56025	6.83311	6.89662	5.49506	5.26565	5.38872	5.2352	6.30724	5.99316
At2g02850	ARPN (PLANTACYANIN); copper ion binding / electron carrier	267472_at	-2.54782	-0.881523	0.00132911	0.0168428	11.1172	11.3208	11.2525	8.74121	8.6234	10.4937	8.31121	8.28078	8.2382	7.93372	8.26919
At3g05400	sugar transporter, putative	259133_at	-2.54864	-1.07685	5.20552e-06	0.000507427	9.96814	10.4941	10.0186	7.69737	7.52595	8.73078	8.02496	7.92187	7.18917	6.73117	7.52672
At1g08990	PGSIP5 (PLANT GLYCOGENIN-LIKE STARCH INITIATION PROTEIN 5); transferase, transferring glycosyl groups	264643_at	-2.55985	-1.63875	1.93941e-05	0.00114581	8.16504	8.57388	8.24117	5.61991	5.91378	7.6891	6.63722	6.19873	5.36003	4.81114	5.43763
At1g80730	ATZFP1__ZFP1 (ZINC-FINGER PROTEIN 1); nucleic acid binding / transcription factor/ zinc ion binding	261910_at	-2.56503	0.134179	9.6892e-08	3.36047e-05	6.68333	6.49375	6.75199	4.36211	3.79388	3.22441	3.04108	3.14331	3.20238	3.16794	3.44101
At2g36210	auxin-responsive family protein	263959_at	-2.58545	-1.2529	0.000192711	0.00476971	8.91951	8.92609	9.1292	6.8247	5.98759	7.48824	5.69031	6.60046	4.9254	5.74441	5.35051
At1g43640	AtTLP5 (TUBBY LIKE PROTEIN 5); phosphoric diester hydrolase/ transcription factor	262726_at	-2.62929	-0.474288	1.10991e-07	3.62623e-05	10.297	10.6374	10.6132	7.98366	7.7895	8.41493	7.81107	7.93143	7.62451	7.51595	7.59412
At1g71340	glycerophosphoryl diester phosphodiesterase family protein	259934_at	-2.67664	-0.782135	3.17493e-08	1.76635e-05	6.96199	7.12181	7.02273	4.63894	4.07881	5.80222	5.88733	6.13242	5.09309	5.12667	5.25581
At1g12400	DNA binding	259529_at	-2.68501	-2.72896	4.35048e-09	6.49389e-06	7.65096	7.39102	7.78537	5.11001	4.73821	7.83823	7.50788	7.93396	5.15156	4.73618	5.20546
At1g61800	GPT2; antiporter/ glucose-6-phosphate transmembrane transporter	264400_at	-2.69929	-1.13038	0.000957903	0.0134543	12.2637	12.4997	12.1235	9.43672	9.75594	8.8276	10.9731	9.10148	9.0892	8.57503	7.84686
At1g78670	ATGGH3 (gamma-glutamyl hydrolase 3); catalytic/ hydrolase/ omega peptidase	264300_at	-2.71776	0.465012	7.47981e-08	2.89177e-05	7.3089	7.46056	6.937	4.59072	4.44473	3.91705	3.79151	3.58156	4.00563	4.28154	4.39798
At4g09600	GASA3 (GAST1 PROTEIN HOMOLOG 3)	255048_at	-2.73697	-3.13867	0.000290225	0.00614073	11.6447	10.9276	11.5414	8.76277	8.50575	9.82725	8.2124	7.84089	3.96397	6.23005	6.2705
At1g59900	AT-E1 ALPHA; oxidoreductase, acting on the aldehyde or oxo group of donors, disulfide as acceptor / pyruvate dehydrogenase (acetyl-transferring)	262908_at	-2.76862	-1.03415	5.47581e-08	2.35667e-05	9.59863	9.39352	9.52114	6.42759	7.04404	9.3165	9.51733	9.03769	8.19884	8.32461	8.24562
At1g02700	unknown protein	260917_at	-2.79045	0.103083	0.00154178	0.0185192	8.25324	8.47248	8.53723	5.78975	5.47131	7.50761	5.4296	7.11373	7.18543	5.93622	7.23853
At4g12730	FLA2 (FASCICLIN-LIKE ARABINOGALACTAN 2)	254785_at	-2.8127	-0.819661	4.35116e-06	0.00045195	9.35575	9.40858	9.20755	6.82173	6.20079	7.52751	7.03439	6.39221	6.3443	6.21376	5.93707
At1g17170	GST__ATGSTU24 (GLUTATHIONE S-TRANSFERASE TAU 24); glutathione binding / glutathione transferase	262518_at	-2.82428	0.151791	1.25091e-08	9.20425e-06	6.81814	6.32144	6.72536	3.79817	3.79656	3.49925	3.52331	3.65845	3.78621	3.56339	3.78679
At3g22231	PCC1 (PATHOGEN AND CIRCADIAN CONTROLLED 1)	256766_at	-2.84421	-0.00309677	9.3033e-09	7.90635e-06	8.83737	8.73134	9.15837	6.13701	5.99261	6.1736	6.02787	6.29626	6.06214	6.29396	6.13234
At1g06640	2-oxoglutarate-dependent dioxygenase, putative	262637_at	-2.90015	0.17439	4.54168e-07	0.00010571	7.84175	8.40448	7.71822	4.97018	5.20582	4.99024	4.87262	4.53503	4.77101	5.2503	4.89977
At3g19515	FUNCTIONS IN: molecular_function unknown; INVOLVED IN: biological_process unknown; LOCATED IN: cellular_component unknown; EXPRESSED IN: 22 plant structures; EXPRESSED DURING: 13 growth stages; CONTAINS InterPro DOMAIN/s: Apoptosis inhibitory 5 (InterPro:	258027_at	-2.91048	-1.41155	9.40856e-07	0.000168984	7.37279	7.47043	7.14615	4.60282	4.23581	7.09706	6.1171	6.00215	4.98747	4.94935	5.04485
At1g72570	DNA binding / transcription factor	259918_at	-2.92637	-0.40002	1.11869e-06	0.000185845	7.28014	8.1817	7.57291	4.82611	4.67764	4.62918	4.28756	4.35805	3.89002	4.37692	3.80779
At5g11920	AtcwINV6 (6-&1-fructan exohydrolase); hydrolase, hydrolyzing O-glycosyl compounds / inulinase/ levanase	250302_at	-2.9459	-1.46486	0.000304872	0.00633923	8.08939	8.24948	7.72586	5.2378	4.91356	7.07919	5.03973	5.07448	3.89566	4.03886	4.86431
At3g17130	invertase/pectin methylesterase inhibitor family protein	257876_at	-2.96898	-1.76254	4.48184e-05	0.00191743	10.3965	10.4529	10.4126	7.31047	7.59293	10.8853	9.99471	9.45187	9.27719	8.05408	7.713
At3g26290	CYP71B26; electron carrier/ heme binding / iron ion binding / monooxygenase/ oxygen binding	257628_at	-3.01223	-1.57638	8.872e-07	0.000160611	11.4282	11.4408	11.349	8.29684	8.49073	9.67518	9.48137	8.96917	8.44141	7.61042	7.34474
At2g46750	FAD-binding domain-containing protein	266712_at	-3.07176	-3.01106	0.000313306	0.00642671	11.4652	11.4593	11.5165	8.69514	8.12202	10.1415	7.90719	8.38097	4.26416	6.572	6.56031
At5g55050	GDSL-motif lipase/hydrolase family protein	248118_at	-3.09738	0.101072	6.38979e-07	0.000128983	7.0348	7.78048	7.94605	4.71522	4.26424	4.60977	4.40282	4.52344	4.39909	4.66578	4.77438
At3g55920	peptidyl-prolyl cis-trans isomerase, putative / cyclophilin, putative / rotamase, putative	251772_at	-3.39414	-3.00709	7.63486e-11	6.00495e-07	7.69058	7.23733	7.47452	4.06508	4.0816	7.39047	7.39302	7.53047	4.65646	4.26014	4.3761
At4g01130	acetylesterase, putative	255607_at	-3.41367	-2.82806	9.39648e-10	2.22213e-06	7.87414	7.73689	8.04846	4.77012	4.17553	6.90047	7.16878	7.3037	4.28065	4.1377	4.47041
248522_at	0	248522_at	-3.42588	0.0660019	8.86153e-10	2.22213e-06	7.49949	7.78291	7.39953	4.24953	4.02	4.05777	4.00015	4.10856	3.96438	4.21659	4.1835
At2g31945	unknown protein	263475_at	-3.50609	-3.39002	1.33505e-07	4.17158e-05	9.26191	9.04097	9.44424	5.99073	5.49517	9.49261	8.81426	10.0281	5.55991	6.04075	6.56424
At5g50400	ATPAP27__PAP27 (PURPLE ACID PHOSPHATASE 27); acid phosphatase/ protein serine/threonine phosphatase	248499_at	-3.59173	-0.317631	1.82624e-08	1.19019e-05	9.51485	9.71227	9.82988	6.1079	6.07997	7.0515	6.65723	7.18855	6.7057	6.30522	6.93347
At3g53480	ABCG37_ATPDR9__PDR9 (PLEIOTROPIC DRUG RESISTANCE 9); ATPase, coupled to transmembrane movement of substances	251942_at	-3.63697	-1.74067	3.39832e-05	0.00162507	10.535	10.3853	10.6489	7.09842	6.67377	8.80702	6.49003	7.08132	5.54541	5.67983	5.93113
At1g35612	0	262010_at	-3.71486	0.216875	1.31401e-06	0.000206707	7.75292	6.34198	7.48749	3.47026	3.48828	3.45501	3.26539	3.56088	3.5987	3.76093	3.57227
At3g28360	PGP16 (P-GLYCOPROTEIN 16); ATPase, coupled to transmembrane movement of substances	257872_at	-3.71965	-0.0739058	1.60597e-07	4.75744e-05	8.57505	7.88208	8.33073	4.61014	4.4758	5.17628	4.5209	5.01747	4.47729	5.1768	4.83885
At1g55940	CYP708A1; electron carrier/ heme binding / iron ion binding / monooxygenase/ oxygen binding	260599_at	-3.9335	-3.60243	1.18378e-07	3.8031e-05	8.96637	8.2708	8.8718	5.16215	4.37684	8.26877	6.97844	7.21498	3.62212	4.18524	3.84755
At5g44380	FAD-binding domain-containing protein	249045_at	-4.18893	-3.00709	8.40707e-07	0.000153412	10.3538	10.4584	10.2466	6.17628	6.15175	9.86095	8.15442	8.2402	5.83687	5.21698	6.18046
At3g16770	ERF72_RAP2.3__ATEBP (ETHYLENE-RESPONSIVE ELEMENT BINDING PROTEIN); DNA binding / protein binding / transcription activator/ transcription factor	258434_at	-4.32852	-4.79668	1.01393e-07	3.45189e-05	13.0565	13.0948	13.1965	9.09121	8.4836	13.0906	12.9885	13.5932	7.45445	9.49963	8.32811
