# Supplementary material for: ALTERED MERISTEM PROGRAM 1 Is involved in Development of Seed Dormancy in Arabidopsis
Source: PLoS One. 2011 May 26;6(5):e20408. doi: 10.1371/journal.pone.0020408 (PMC3102729; doi:10.1371/journal.pone.0020408)
Supplement: Table S5 — Probes differentially expressed only in amp1-1. (XLS) [file pone.0020408.s010.xls]

## Sheet: Sheet1
Table S5. Probes differentially expressed only in amp1-1. Comparisons were done in developing seeds at 10 days after pollination.
			Log2FC				Log2 Expression in All Samples
AGI	Annotation	ProbeID	Col.Amp1vsWT	c24.Amp1vsWT	P.Value	adj.P.Val	Col.WT	Col.WT	Col.WT	Col.Amp1	Col.Amp1	c24.WT	c24.WT	c24.WT	c24.Amp1	c24.Amp1	c24.Amp1
At2g33830	dormancy/auxin associated family protein	267461_at	4.34698	0.64923	0.000351037	0.00689085	5.22547	5.27591	6.36116	10.2062	9.72945	6.89266	7.90006	8.72666	7.01218	8.82503	9.62985
At5g03810 At5g03820	carboxylesterase/ hydrolase, acting on ester bonds / lipase	250894_s_at	3.28947	0.130384	2.42964e-05	0.00128287	5.29247	4.90637	5.45938	8.44808	8.56967	8.5179	8.19183	9.63603	8.44808	8.86838	9.42046
At1g70830	MLP28 (MLP-LIKE PROTEIN 28)	262312_at	2.71966	-0.054087	0.0219799	0.105862	4.48981	4.47086	4.81389	6.9147	7.70768	7.23617	9.74527	10.691	9.31999	8.32645	9.86379
At1g73600 At1g73602	methyltransferase/ phosphoethanolamine N-methyltransferase	259842_at	2.5095	-0.120462	0.000227901	0.00525623	5.69048	5.79364	5.93773	7.98645	8.64711	7.97719	8.41832	8.40923	9.01726	7.36805	8.05804
At2g16060	ARATH GLB1_ATGLB1_GLB1_NSHB1__AHB1 (ARABIDOPSIS HEMOGLOBIN 1); oxygen binding / oxygen transporter	263096_at	2.48657	-0.595866	0.00490109	0.0391435	8.7053	8.82711	9.14221	11.3837	11.3725	9.46104	10.1696	9.98519	7.66481	10.2002	9.96323
At5g08250	cytochrome P450 family protein	250576_at	2.4456	-0.33321	9.66625e-06	0.00073009	6.28069	6.94047	6.79175	9.12742	9.1057	8.65736	8.90615	8.95082	8.50057	8.99762	8.01652
At5g24490	30S ribosomal protein, putative	249742_at	2.35996	0.544351	2.09735e-06	0.000278142	6.00967	5.9529	6.13661	8.42819	8.35785	9.66554	9.33586	10.0653	10.1555	9.94554	10.5987
At5g49180	pectinesterase family protein	248593_at	2.35763	0.326838	0.000459547	0.00815805	7.5158	7.37064	7.79589	9.88102	9.95579	9.01973	9.77475	10.595	9.52387	10.3865	10.4595
At2g23550	ABE1_ATMES6__MES6 (METHYL ESTERASE 6); hydrolase	267122_at	2.25459	0.193561	0.014967	0.0827422	6.05581	6.90278	6.46623	8.21453	9.24451	7.50082	9.52601	9.92223	9.36787	8.60117	9.5607
At2g47450	CPSRP43__CAO (CHAOS); chromatin binding	245123_at	2.24693	0.644174	0.000133747	0.00383747	5.26503	5.21206	5.817	7.73085	7.62573	7.66129	6.94742	8.40793	8.24134	8.23329	8.47452
At2g46600	calcium-binding protein, putative	265460_at	2.18512	0.636976	0.0015413	0.0185192	5.12184	4.81369	5.44545	7.25204	7.37218	6.4465	5.51696	6.74289	7.70373	6.03525	6.8783
At2g30210	LAC3 (laccase 3); laccase	267307_at	2.16558	0.364036	0.000203411	0.00490465	4.91952	4.85092	5.27561	6.99161	7.37025	7.46062	8.70407	8.11513	8.87924	8.42749	8.0652
At2g42190	unknown protein	267637_at	2.15513	0.985403	0.000162879	0.00426099	5.92954	5.9934	6.28587	8.60955	7.83992	7.38631	7.66099	8.79159	8.88926	8.93114	8.97471
At2g26500	cytochrome b6f complex subunit (petM), putative	245044_at	2.10216	0.560063	0.000107141	0.00338956	9.73662	9.6969	9.95217	12.0167	11.7781	11.1086	11.0683	12.272	11.9477	11.915	12.2664
At5g57560	XTH22__TCH4 (Touch 4); hydrolase, acting on glycosyl bonds / xyloglucan:xyloglucosyl transferase	247925_at	2.08303	0.0580689	0.000928905	0.013136	6.58854	6.33986	7.34982	8.98411	8.70076	9.80302	9.22871	9.64324	10.3883	9.08091	9.37996
At3g25855	unknown protein	258083_at	2.04416	-0.566882	0.00151513	0.0183149	5.50809	5.83269	6.08205	8.06115	7.64239	6.08205	6.54027	6.55785	5.03079	6.82593	5.62281
At2g03750	sulfotransferase family protein	264037_at	2.01648	0.402099	9.57869e-06	0.000728299	6.1833	6.02046	6.36295	8.18808	8.22268	8.3253	8.09158	8.9599	8.73043	9.0192	8.83344
At5g38520	hydrolase, alpha/beta fold family protein	249524_at	1.9776	0.677352	6.90578e-07	0.000134633	6.69766	7.01046	6.79263	8.69276	8.92959	8.92959	8.88435	9.24792	9.92919	9.46849	9.69623
At4g09650	ATPD (ATP SYNTHASE DELTA-SUBUNIT GENE); hydrogen ion transporting ATP synthase, rotational mechanism / proton-transporting ATPase, rotational mechanism	255046_at	1.97577	0.402763	7.64612e-05	0.00273515	5.84354	5.92704	5.46594	7.36011	8.08244	8.26434	8.88018	8.74345	9.29182	8.64142	9.16303
At5g42500 At5g42510	disease resistance-responsive family protein	249195_s_at	1.96366	0.880248	7.55295e-07	0.000143721	5.00799	5.42948	5.22414	7.06799	7.3004	6.40692	6.19335	6.29238	6.86617	7.41982	7.2474
At5g45310	unknown protein	248969_at	1.96062	0.117865	0.00282799	0.0271727	7.30663	6.93798	7.76899	9.52925	9.06773	10.4888	9.38352	10.27	9.38352	10.4484	10.664
At2g23580	ABE4_ATMES4__MES4 (METHYL ESTERASE 4); hydrolase/ hydrolase, acting on ester bonds / methyl salicylate esterase	267125_at	1.92896	0.414775	0.00218304	0.022984	7.95913	8.37129	8.22975	9.77157	10.4598	8.30671	9.50956	10.0032	9.71573	9.4338	9.91423
At1g34245	FUNCTIONS IN: molecular_function unknown; INVOLVED IN: biological_process unknown; LOCATED IN: endomembrane system; EXPRESSED IN: 13 plant structures; EXPRESSED DURING: 9 growth stages; BEST Arabidopsis thaliana protein match is: EPF1 (EPIDERMAL PATTERNIN	262543_at	1.92083	0.395355	0.00310464	0.0288448	5.99166	5.47709	6.15172	8.00294	7.58571	6.62289	6.74617	6.66906	8.05867	6.16102	7.00449
At5g39130	germin-like protein, putative	249491_at	1.9081	-0.0308365	0.000846988	0.0124163	6.68081	7.25158	7.4561	8.87273	9.20246	7.98728	8.251	9.24508	8.251	8.40422	8.73563
At3g52970	CYP76G1; electron carrier/ heme binding / iron ion binding / monooxygenase/ oxygen binding	252017_at	1.88989	0.636668	0.00195956	0.0215618	4.98226	4.97077	5.11724	7.09854	6.72809	5.56379	6.04626	7.28072	6.6939	6.70762	7.39926
At5g15180	peroxidase, putative	250157_at	1.86736	-0.192135	0.0193892	0.0976574	4.0621	4.55145	4.26902	5.72849	6.59463	6.73573	7.72456	8.96975	7.47082	7.16763	8.21519
AtCg00790	RPL16__chloroplast gene encoding a ribosomal protein L16, which is a constituent of 50S large ribosomal subunit	244983_at	1.86662	0.8618	0.0131859	0.0762796	4.94859	6.57276	7.11196	8.29906	7.85639	7.74092	7.343	8.83045	8.63205	9.06727	8.80046
At2g47770	benzodiazepine receptor-related	266462_at	1.85957	0.141848	2.38979e-05	0.00127362	8.2547	8.29075	8.566	10.2125	10.2476	9.95792	9.40653	9.72644	9.47347	10.2363	9.80665
At1g53885 At1g53903	senescence-associated protein-related	262226_at	1.85049	0.686163	0.00233008	0.0240277	5.2371	5.0555	5.5247	7.56291	6.68293	4.34089	3.853	5.2371	4.59959	5.64725	5.24264
At1g64800	DNA binding / transcription factor	262917_at	1.81377	-0.193161	9.12408e-06	0.000715095	6.01281	6.0433	6.30473	7.99096	7.87713	7.80662	7.80662	8.3407	7.51131	7.9664	7.89676
At3g15450	unknown protein	258402_at	1.79625	-0.418967	0.00160582	0.0189817	7.91686	8.3056	8.63045	10.2409	9.92015	11.0761	11.3862	11.9851	10.3604	11.209	11.621
At5g64040	PSAN; calmodulin binding	247320_at	1.79471	0.691773	0.000204688	0.00492503	9.17577	9.57207	8.99836	11.041	11.0459	10.6255	10.6284	11.4098	12.0156	11.1144	11.6091
At3g15630	unknown protein	258225_at	1.77766	-0.298316	0.00216247	0.0228361	7.09034	7.22973	7.45711	9.08223	8.99121	9.98172	9.35432	10.1262	8.68233	9.6755	10.2095
At1g75580	auxin-responsive protein, putative	257460_at	1.77718	0.280366	1.61064e-06	0.000235519	6.7559	6.76135	6.98441	8.43966	8.78248	8.06714	7.79674	7.71127	7.96274	8.16721	8.2863
At1g51400	photosystem II 5 kD protein	265149_at	1.77693	0.705702	1.40056e-05	0.000939613	9.21766	8.87765	9.16278	10.9463	10.7796	10.8188	10.6872	11.458	11.7085	11.5102	11.8624
At2g16750	protein kinase family protein	265405_at	1.76489	0.185652	0.000893454	0.0128	7.14304	6.29019	7.22155	8.45978	8.83985	7.49191	7.83934	8.27332	7.86237	8.49132	7.80783
At5g02160	unknown protein	251036_at	1.76307	-0.158958	2.73617e-05	0.00141204	6.24034	6.39582	6.33334	7.85902	8.31346	8.91059	9.18714	8.71417	9.14724	8.47364	8.71413
At1g21500	unknown protein	260877_at	1.75534	0.491874	0.00711378	0.0504399	5.9049	5.65909	5.85853	7.67954	7.44615	7.36492	7.64482	9.26541	8.2017	8.65161	8.89746
At4g10340	LHCB5 (LIGHT HARVESTING COMPLEX OF PHOTOSYSTEM II 5); chlorophyll binding	254970_at	1.75351	0.818008	5.8653e-06	0.000548309	10.5508	10.6905	10.3973	12.3104	12.2891	11.7188	12.2415	12.4267	13.0924	12.7091	13.0396
At2g30570	PSBW (PHOTOSYSTEM II REACTION CENTER W)	267526_at	1.72336	0.502416	1.42018e-06	0.000220369	9.7845	9.90585	9.87251	11.7142	11.4411	11.4742	11.5485	11.9983	12.2203	12.1762	12.1318
At1g67830	ATFXG1 (alpha-fucosidase 1); alpha-L-fucosidase/ carboxylesterase	245215_at	1.70795	0.398144	1.38293e-05	0.000933272	6.28745	6.65059	5.99189	7.98748	8.04837	7.54924	7.78874	7.84214	8.23706	7.85461	8.28287
At3g17680	FUNCTIONS IN: molecular_function unknown; INVOLVED IN: biological_process unknown; LOCATED IN: cellular_component unknown; EXPRESSED IN: 16 plant structures; EXPRESSED DURING: 8 growth stages; CONTAINS InterPro DOMAIN/s: KIP1-like (InterPro:IPR011684); BE	258376_at	1.69975	0.302954	4.01206e-07	9.63316e-05	6.5891	6.68296	6.42665	8.24709	8.28489	8.36495	8.30803	8.2625	8.78807	8.40011	8.65615
At4g25170	FUNCTIONS IN: molecular_function unknown; INVOLVED IN: biological_process unknown; EXPRESSED IN: 23 plant structures; EXPRESSED DURING: 13 growth stages; CONTAINS InterPro DOMAIN/s: Uncharacterised conserved protein UCP012943 (InterPro:IPR016606); BEST Ar	254057_at	1.69695	0.474616	2.54289e-06	0.000318699	4.25626	4.51183	4.54402	6.08089	6.18775	7.65922	7.22336	7.11268	7.86587	7.70804	7.8452
At3g18080	BGLU44 (B-S GLUCOSIDASE 44); (R)-amygdalin beta-glucosidase/ 4-methylumbelliferyl-beta-D-glucopyranoside beta-glucosidase/ beta-gentiobiose beta-glucosidase/ cellobiose glucosidase/ esculin beta-glucosidase/ hydrolase, hydrolyzing O-glycosyl compounds	258151_at	1.69353	0.234305	4.51264e-05	0.00192399	7.59399	7.52146	7.43271	9.00188	9.41729	8.93313	9.27322	8.99145	9.66683	8.87132	9.36255
At1g52220	FUNCTIONS IN: molecular_function unknown; INVOLVED IN: biological_process unknown; LOCATED IN: chloroplast thylakoid membrane, chloroplast; EXPRESSED IN: 23 plant structures; EXPRESSED DURING: 13 growth stages; BEST Arabidopsis thaliana protein match is:	259838_at	1.69128	0.0829857	0.000457104	0.00813861	8.0876	8.10949	8.38883	10.0851	9.68811	9.90331	10.1371	11.0247	10.2884	10.397	10.6286
At5g10400	histone H3	250433_at	1.68573	0.921941	0.000421344	0.00772577	5.91406	6.06014	5.97385	7.37035	7.96649	6.87781	6.95	7.68243	8.3428	7.44278	8.49049
At5g35790	G6PD1 (GLUCOSE-6-PHOSPHATE DEHYDROGENASE 1); glucose-6-phosphate dehydrogenase	249694_at	1.68114	0.80642	0.000610568	0.00996213	6.53628	6.56207	6.46594	8.31931	8.08584	8.95037	7.59324	8.84325	9.44715	9.03698	9.32198
At1g12330	unknown protein	259528_at	1.65998	0.872502	0.000415548	0.00767502	7.25966	6.42767	7.33514	8.75398	8.58096	7.27793	7.89161	8.38014	8.62462	8.84233	8.70024
At4g19460	glycosyl transferase family 1 protein	254575_at	1.65918	0.559208	0.00115349	0.0152883	4.78814	5.08565	5.12758	6.73724	6.58204	5.37853	5.90129	6.22999	6.15871	5.90129	7.12744
At2g18700	ATTPSB_TPS11__ATTPS11; transferase, transferring glycosyl groups	266072_at	1.65443	-0.0160192	0.00741013	0.0518482	5.88619	5.22678	6.10116	7.62604	7.1589	8.43191	7.95038	9.17538	7.84778	8.7063	8.95554
At4g09010	APX4 (ASCORBATE PEROXIDASE 4); heme binding / peroxidase	255078_at	1.65293	0.850972	2.30266e-05	0.00124169	7.07858	6.68571	6.96367	8.50881	8.61569	8.15367	8.75683	8.79607	9.7388	9.14459	9.37609
At3g56240	CCH (COPPER CHAPERONE); copper chaperone	251733_at	1.6388	0.129117	0.00106188	0.0144778	8.30956	8.57272	8.59142	9.75274	10.5073	7.70859	7.7325	8.71982	8.37133	8.00823	8.16871
At1g13590	ATPSK1 (PHYTOSULFOKINE 1 PRECURSOR); growth factor	256158_at	1.63582	0.970655	0.0064347	0.0472243	7.272	6.84673	7.14664	9.19468	8.25387	7.59551	7.43238	9.20346	8.73085	9.01663	9.39584
At2g16850 At4g35100	PIP3B__PIP2;8 (PLASMA MEMBRANE INTRINSIC PROTEIN 2;8); water channel	266533_s_at	1.62518	0.864989	6.32613e-05	0.00244575	9.69523	9.63643	9.68651	11.1899	11.4059	10.3836	11.2734	11.29	12.0636	11.5974	11.881
At4g14270	Protein containing PAM2 motif which mediates interaction with the PABC domain of polyadenyl binding proteins.	245602_at	1.62272	0.177709	0.000452025	0.00810008	7.73048	8.34077	8.3705	9.85545	9.6845	10.3624	9.72656	10.5076	10.4613	10.0234	10.6451
At5g01530	chlorophyll A-B binding protein CP29 (LHCB4)	251082_at	1.62085	0.481853	1.57727e-06	0.00023362	9.60068	9.72434	9.44004	11.1505	11.2679	11.5411	11.9677	11.7132	12.3621	12.0746	12.2308
At3g13660	disease resistance response	256782_at	1.60705	0.275295	0.0135486	0.0776852	6.35377	6.39566	6.99504	8.44963	7.92745	7.36022	7.81761	9.08843	7.87292	8.61068	8.60855
At2g43390	unknown protein	260535_at	1.60659	0.853685	0.000221787	0.00518335	7.43436	7.48803	7.99015	9.17511	9.31308	7.53729	7.97414	8.31279	8.31279	9.21771	8.85478
At1g04645	self-incompatibility protein-related	264610_at	1.6023	0.0919893	0.0100451	0.0638422	4.96047	4.85506	4.94744	6.52528	6.52129	6.59537	6.52129	7.20448	7.1045	5.83301	7.6596
At1g20340	PETE2__DRT112; copper ion binding / electron carrier	255886_at	1.60135	0.606378	5.75284e-06	0.00054001	10.2018	9.75752	9.86562	11.487	11.599	11.0354	11.354	11.5962	12.0217	11.8708	11.9122
At5g26731	unknown protein	246842_at	1.59296	0.29241	0.0152343	0.0837334	6.39112	6.07278	6.77196	8.28641	7.72342	6.95582	6.83453	8.23961	6.96537	7.70675	8.23507
At2g46130	AtWRKY43__WRKY43; transcription factor	266597_at	1.5909	0.77893	0.000279695	0.0059699	9.16957	9.08751	9.47576	10.9131	10.7573	8.63733	8.76992	8.99624	9.34347	10.2752	9.12165
At5g19120	aspartic-type endopeptidase	249923_at	1.56469	0.105322	0.00193688	0.0214376	4.86624	4.78698	5.45385	6.80938	6.39138	8.72814	8.17422	9.28451	8.62427	8.70159	9.17698
At5g45140	NRPC2; DNA binding / DNA-directed RNA polymerase/ ribonucleoside binding	248984_at	1.56319	-0.619851	7.59586e-07	0.000143721	6.59933	6.90906	6.81529	8.33984	8.33566	8.80863	8.8498	9.14166	8.19166	8.33566	8.41322
At1g54780	thylakoid lumen 18.3 kDa protein	264185_at	1.56259	0.908974	6.17414e-07	0.000127411	7.68666	7.50658	7.60146	9.16082	9.16082	9.16082	9.32324	9.41149	10.4541	9.9509	10.2175
At3g59400	GUN4; enzyme binding / tetrapyrrole binding	251519_at	1.56178	0.628093	8.35999e-06	0.000680891	6.23603	6.0612	6.35272	7.72186	7.83501	8.46172	8.7866	8.95876	9.65007	9.17668	9.26461
At3g61470 At5g28450	LHCA2; chlorophyll binding	251325_s_at	1.55484	0.132768	6.12366e-05	0.00237597	11.0951	10.6016	10.8508	12.5769	12.2311	12.6655	12.7627	13.2431	12.8454	13.1508	13.0734
At1g54120	unknown protein	263151_at	1.54992	0.565939	0.00934943	0.0608532	5.83746	6.11859	5.76114	7.84274	7.06855	6.51279	6.66886	7.98169	7.06091	7.7733	8.02695
At1g21140	nodulin, putative	261448_at	1.5499	0.490474	5.30843e-06	0.000510908	7.87714	8.20567	8.13619	9.42551	9.82029	8.79348	8.69222	9.06257	9.45986	9.23289	9.32695
At5g44670	unknown protein	249011_at	1.5494	0.857816	7.07617e-06	0.000620577	6.38158	6.38931	6.48071	8.07496	7.85823	7.75266	7.49429	8.0431	8.41806	8.5004	8.94503
At1g01620	PIP1;3_TMP-B__PIP1C (PLASMA MEMBRANE INTRINSIC PROTEIN 1C); water channel	259431_at	1.54602	0.8206	8.4477e-06	0.000680891	8.5495	8.26802	8.57759	10.0714	9.95071	9.3409	9.82765	10.0476	10.5306	10.4806	10.6668
At1g08380	PSAO (photosystem I subunit O)	261746_at	1.54593	0.551781	1.90059e-06	0.00026116	10.2812	10.1947	10.3144	11.839	11.7797	11.6955	11.8455	12.2446	12.5475	12.4346	12.4589
At1g01170	ozone-responsive stress-related protein, putative	261572_at	1.54179	0.266188	0.00272595	0.0266291	9.57939	9.60548	10.1091	11.4395	11.1733	11.1679	10.317	11.5795	10.9029	11.4059	11.5542
At1g64720	CP5	262884_at	1.53528	0.221211	0.00132738	0.0168302	6.71471	6.58654	6.66257	7.93436	8.44541	9.47832	8.6912	8.32144	9.26023	8.71956	9.1748
At3g27160	GHS1 (GLUCOSE HYPERSENSITIVE 1); structural constituent of ribosome	256753_at	1.53447	0.839301	0.000329536	0.00661102	4.40561	4.20599	4.37725	5.92779	5.80039	5.97108	5.80727	6.08005	7.35595	6.06909	6.95127
At5g52750	heavy-metal-associated domain-containing protein	248327_at	1.53138	-0.135985	0.000185027	0.00466837	4.6672	4.58905	5.1907	6.5209	6.17318	6.14493	6.32676	6.80834	6.33959	6.41645	6.11604
At2g41110	ATCAL5__CAM2 (CALMODULIN 2); calcium ion binding / protein binding	267064_at	1.5307	0.317922	2.3049e-06	0.000297033	6.99698	7.11043	6.71179	8.3818	8.55907	7.57922	7.64666	7.69157	8.13598	7.90702	7.82821
At5g13900	protease inhibitor/seed storage/lipid transfer protein (LTP) family protein	250230_at	1.52954	0.120103	0.0168411	0.0889403	6.19555	6.68647	6.78236	8.13875	8.02991	7.40231	8.61359	9.04774	7.89391	8.95428	8.57575
At4g02770	PSAD-1 (photosystem I subunit D-1)	255457_at	1.51206	0.626502	5.24581e-08	2.30109e-05	8.98898	8.93259	8.95915	10.4137	10.5309	10.3708	10.4584	10.4764	11.04	10.9812	11.1638
At5g09520	hydroxyproline-rich glycoprotein family protein	250541_at	1.5013	0.634915	0.000278835	0.0059699	9.40364	9.14282	9.67824	10.8816	10.9375	10.0304	10.5963	10.5041	10.741	11.5393	10.7552
At1g23520	unknown protein	265176_at	1.49719	0.449123	0.0018638	0.0209218	4.70613	4.74171	4.60152	5.97637	6.38425	4.98199	5.4058	6.24107	5.60466	6.26068	6.11088
At2g39470	PPL2 (PsbP-like protein 2); calcium ion binding	266979_at	1.49608	0.799977	7.94771e-07	0.000147403	5.62113	5.82246	5.55058	7.08683	7.23479	7.23479	7.38391	7.619	8.3423	8.11217	8.18316
At1g64860	RPOD1_SIG1_SIG2_SIGB__SIGA (SIGMA FACTOR A); DNA binding / DNA-directed RNA polymerase/ sigma factor/ transcription factor	262879_at	1.4912	-0.29528	1.89621e-05	0.00113384	5.85549	6.33357	5.93313	7.39669	7.66717	7.90363	8.06715	7.70347	7.66686	7.70562	7.41593
At3g22210	unknown protein	256796_at	1.48916	0.816035	0.00429291	0.0359044	4.98581	4.96287	5.12654	6.7323	6.29615	6.48217	5.91664	7.58369	7.13551	7.40264	7.89247
At3g22740	HMT3; homocysteine S-methyltransferase	258322_at	1.48018	0.189232	0.000398138	0.00748105	5.69271	5.61959	6.00119	7.42454	7.07815	6.18443	6.27651	6.72318	6.10766	6.80165	6.8425
At4g30110	HMA2; cadmium-transporting ATPase	253657_at	1.47933	0.699435	0.00679763	0.0491298	5.21473	4.64045	4.9264	6.69734	6.11571	5.95184	5.64728	7.21451	6.60064	7.02995	7.28134
At5g41250	exostosin family protein	249287_at	1.47575	-0.372429	0.0178254	0.0924296	4.058	4.22341	4.18683	5.39444	5.86922	6.0537	6.32407	7.67345	6.11367	5.86922	6.95105
At2g21100	disease resistance-responsive protein-related / dirigent protein-related	264010_at	1.46951	0.618371	7.22141e-05	0.00263132	8.45254	8.54327	8.86355	10.0377	10.1409	9.15903	8.90917	8.88008	9.46134	10.0665	9.27555
At3g25640	unknown protein	256759_at	1.46868	0.091637	0.000191996	0.00476025	5.78629	6.07675	5.88354	7.18164	7.58677	7.15484	7.72654	7.25425	7.74944	7.52846	7.13264
At1g71250	GDSL-motif lipase/hydrolase family protein	259935_at	1.46391	0.620251	3.7504e-05	0.00173387	8.98598	8.72617	8.95926	10.4063	10.3024	9.53625	9.58134	10.2098	10.4249	10.1914	10.5719
At1g54040	ESR_TASTY__ESP (EPITHIOSPECIFIER PROTEIN); enzyme regulator	263174_at	1.45648	-0.798869	1.41971e-05	0.000944127	3.93751	4.13308	4.06074	5.5915	5.409	5.77443	5.53734	5.2371	4.44889	4.67594	5.02744
At5g65890	ACR1 (ACT Domain Repeat 1); amino acid binding	247118_at	1.45016	0.457454	3.27436e-05	0.0015925	6.77274	7.13446	7.12777	8.5195	8.40415	8.34937	8.63857	8.72052	8.69825	9.12256	9.26002
At5g12420	unknown protein	245181_at	1.44524	-0.757121	0.0013859	0.0173219	7.85619	8.76762	8.51182	9.59046	10.0571	9.45687	10.4051	9.51086	8.88835	9.26217	8.95095
At1g05190	emb2394 (embryo defective 2394); structural constituent of ribosome	264575_at	1.44464	0.785009	0.00024084	0.00542307	6.41169	6.56216	6.35682	7.66297	8.11343	7.70916	7.71625	7.77472	8.90047	7.87958	8.7751
At5g45040	cytochrome c6 (ATC6)	248975_at	1.44339	0.533934	0.00178079	0.0204325	5.36459	5.45633	5.07046	6.93278	6.54824	7.42225	6.63616	7.44504	7.43462	7.3759	8.29474
At2g05310 At4g13500	unknown protein	263048_s_at	1.44135	0.679666	0.00986356	0.0630395	8.78355	8.46706	9.00123	10.4829	9.90099	10.0923	8.96503	10.6888	10.1905	10.7799	10.8147
At2g31980	cysteine proteinase inhibitor-related	265672_at	1.44052	0.149674	4.4026e-06	0.000452357	11.1034	10.8219	11.1615	12.4239	12.5151	12.8913	12.8996	12.5549	12.9073	12.9844	12.9032
At5g24165	unknown protein	249778_at	1.43906	0.961133	0.00421471	0.0354751	8.76306	8.3913	8.95469	10.3648	9.91938	8.6875	7.96923	9.69386	9.59787	9.54682	10.0893
At3g57930	unknown protein	251610_at	1.43746	0.888196	0.000288799	0.0061279	6.12102	5.99069	6.15399	7.86493	7.18712	5.83235	6.33037	6.9054	7.1295	7.25483	7.34838
At2g43820	GT__UGT74F2 (UDP-GLUCOSYLTRANSFERASE 74F2); UDP-glucose:4-aminobenzoate acylglucosyltransferase/ UDP-glucosyltransferase/ UDP-glycosyltransferase/ transferase, transferring glycosyl groups / transferase, transferring hexosyl groups	260567_at	1.4326	-0.251305	0.0137658	0.07846	6.44124	6.46101	6.17903	7.53647	8.04958	9.11834	9.68611	7.99805	9.03066	8.63096	8.38697
At1g80920	J8; heat shock protein binding / unfolded protein binding	261901_at	1.43216	0.355364	0.0189552	0.0960817	8.82266	7.63498	8.59892	9.81459	9.75411	9.96427	9.63773	10.6547	9.75256	10.5253	11.045
At3g22620	protease inhibitor/seed storage/lipid transfer protein (LTP) family protein	256937_at	1.42191	-0.347552	0.009115	0.0598437	7.8739	8.11964	8.27676	9.51201	9.51201	9.29988	10.9499	10.5051	9.82319	10.1663	9.72282
At4g04040	MEE51 (maternal effect embryo arrest 51); diphosphate-fructose-6-phosphate 1-phosphotransferase	255365_at	1.41535	-0.268819	0.000509022	0.00876286	5.1259	5.26526	5.50798	7.01845	6.41167	7.68263	7.56178	7.92267	7.01225	7.55673	7.79164
At3g47470	CAB4__LHCA4 (LIGHT-HARVESTING CHLOROPHYLL-PROTEIN COMPLEX I SUBUNIT A4); chlorophyll binding	252430_at	1.41409	0.558062	8.69265e-05	0.00297971	10.2764	10.453	10.1496	11.6261	11.788	11.4524	11.7539	11.06	12.2446	11.6913	12.0046
At4g25050	ACP4 (acyl carrier protein 4); acyl carrier	254102_at	1.41076	0.660495	0.000112069	0.00345872	7.38106	7.43384	7.41938	8.90257	8.7418	8.76052	8.55141	9.38004	9.47065	9.34781	9.855
At1g64460	phosphatidylinositol 3- and 4-kinase family protein	262003_at	1.40806	0.273478	3.531e-05	0.00166409	5.60836	5.44201	5.62387	6.77437	7.15791	6.58374	7.03099	7.17193	7.15557	7.1672	7.28431
At5g66570	MSP-1_OE33_OEE1_OEE33_PSBO-1__PSBO1 (PS II OXYGEN-EVOLVING COMPLEX 1); oxygen evolving/ poly(U) binding	247073_at	1.4042	0.247964	0.000571733	0.00950528	9.42401	8.94874	9.00817	10.3941	10.6682	10.789	11.1628	10.5558	11.5229	10.8218	10.9069
At5g67510	60S ribosomal protein L26 (RPL26B)	247010_at	1.40037	0.744275	0.00207387	0.0223061	9.07068	9.00108	9.25877	10.5298	10.4913	9.13328	10.2416	10.4975	10.3699	10.9629	10.7723
At4g28750	PSAE-1 (PSA E1 KNOCKOUT); catalytic	253738_at	1.39956	0.672052	1.46118e-05	0.00096173	9.61456	9.45324	9.55666	11.0321	10.85	11.0321	11.2121	11.5362	12.0717	11.6359	12.089
At5g01750	unknown protein	251073_at	1.39395	0.613713	6.38019e-06	0.000577704	5.78026	6.05884	5.93554	7.25669	7.38096	7.21213	7.57068	7.11409	8.09111	7.78376	7.86317
At1g10540	xanthine/uracil permease family protein	263258_at	1.38668	0.75499	3.58719e-05	0.00168362	8.70222	8.61858	8.82052	10.1725	10.0284	8.96607	9.06672	9.36384	10.2742	9.52133	9.86608
At2g38820	unknown protein	263265_at	1.37417	-0.175873	0.000147548	0.0040504	7.97834	8.00213	8.15192	9.45565	9.38095	9.88393	9.37066	9.89358	9.19795	9.83777	9.58483
At5g16650	DNAJ heat shock N-terminal domain-containing protein	250079_at	1.37226	-0.0637931	0.00220404	0.0231145	7.29066	7.7899	7.87717	8.96141	9.08827	8.904	8.40485	9.4132	8.52132	8.90577	9.10357
At2g43030	ribosomal protein L3 family protein	265247_at	1.37047	0.769587	0.000107871	0.00339385	8.00714	7.99136	7.78431	9.05866	9.53749	9.61349	9.48428	9.74873	10.7231	9.90895	10.5232
At3g07970	QRT2 (QUARTET 2); polygalacturonase	258631_at	1.36825	-0.681454	0.00171444	0.0198711	6.57894	6.54608	6.65931	8.17864	7.74742	8.00322	8.97316	9.17983	7.84871	7.84871	8.41443
At5g14910	heavy-metal-associated domain-containing protein	246548_at	1.36798	0.5443	0.000789858	0.011822	6.64362	6.71542	6.78659	8.00957	8.15681	8.45176	8.50864	8.5707	9.43265	8.34053	9.3908
At3g23810	SAHH2 (S-ADENOSYL-L-HOMOCYSTEINE (SAH) HYDROLASE 2); adenosylhomocysteinase/ binding / catalytic	257173_at	1.36149	0.0825009	0.00434928	0.0361404	9.30711	9.34891	9.35389	10.5091	10.8871	9.70287	10.0681	9.1848	10.0094	10.102	9.09185
At1g16510	auxin-responsive family protein	262703_at	1.36077	0.302825	0.0075818	0.0526018	8.33214	8.03683	8.46091	9.64518	9.62963	8.39871	8.67875	9.3977	8.52008	9.7568	9.10675
At3g16140	PSAH-1 (photosystem I subunit H-1)	258285_at	1.35726	0.428296	3.47876e-06	0.000387557	10.143	9.80201	10.0125	11.3923	11.2939	11.2538	11.4328	11.6239	11.8204	11.8949	11.88
At5g15580	LNG1 (LONGIFOLIA1)	246562_at	1.35611	0.910053	0.00171195	0.0198624	4.30754	4.09245	4.22213	5.5352	5.59178	4.73636	5.28529	6.26151	6.16804	6.57612	6.26916
At2g40160	INVOLVED IN: biological_process unknown; LOCATED IN: endomembrane system; EXPRESSED IN: stem, leaf whorl, hypocotyl, root, leaf; EXPRESSED DURING: LP.02 two leaves visible; CONTAINS InterPro DOMAIN/s: Protein of unknown function DUF231, plant (InterPro:IP	263387_at	1.35334	-0.0269589	0.000131184	0.00378773	6.63212	6.9101	6.83402	8.03034	8.26049	7.42972	7.97298	8.17558	7.78275	7.85523	7.85942
At1g35290	thioesterase family protein	259549_at	1.35213	-0.0091783	9.98598e-05	0.00324473	6.82093	6.34872	6.49027	7.9314	7.87948	6.81573	7.12906	7.47871	7.13784	7.12906	7.12906
At4g33260 At4g33270	CDC20.2; signal transducer	253340_s_at	1.34798	0.702924	0.000490698	0.0085572	4.7697	4.84112	4.78248	5.94287	6.34862	5.93843	6.48874	6.91587	7.35895	6.79214	7.30071
At1g20550	unknown protein	259539_at	1.3444	-0.30407	0.000361483	0.00700547	6.51217	6.85534	6.84011	8.11692	8.04362	7.81536	8.22748	8.71539	7.79105	8.09006	7.96491
At3g27785	ATMYB118__MYB118; DNA binding / transcription activator/ transcription factor	258233_at	1.342	0.0749094	5.50038e-07	0.000119489	7.98664	7.97296	8.00875	9.33145	9.33145	9.54314	9.56449	9.61631	9.79196	9.52704	9.62967
At1g72790	hydroxyproline-rich glycoprotein family protein	259915_at	1.34178	0.92725	0.0037592	0.0326781	6.15561	5.72123	6.46122	7.62347	7.28546	6.11105	7.27171	7.62106	7.73974	8.13272	7.91311
At3g05880	RCI2A (RARE-COLD-INDUCIBLE 2A)	258735_at	1.33829	0.184228	0.00361378	0.0318264	10.1955	9.91369	10.5094	11.6474	11.4416	10.9402	10.4412	11.4182	10.7258	11.0858	11.5407
At2g39510	nodulin MtN21 family protein	266965_at	1.33543	0.373054	0.00282806	0.0271727	5.80886	6.02832	6.14271	7.15403	7.50344	7.95797	8.5063	7.79379	7.83303	8.6756	8.86858
At1g78630	emb1473 (embryo defective 1473); structural constituent of ribosome	263131_at	1.33181	0.777547	1.73413e-05	0.00106332	7.18282	7.24575	7.36102	8.58101	8.609	8.56226	8.72644	9.10511	9.6756	9.27882	9.77202
At2g42220	rhodanese-like domain-containing protein	267635_at	1.33051	0.575766	7.20397e-05	0.00263132	6.53515	6.36836	6.3247	7.78754	7.69228	8.0051	8.5059	8.71195	8.97899	8.77028	9.20097
At1g07070	60S ribosomal protein L35a (RPL35aA)	256065_at	1.32945	0.558423	0.00332307	0.030223	7.64432	7.14862	7.70036	8.99877	8.65566	7.38846	7.49022	8.57017	8.20661	8.33452	8.58299
At1g06680	OEE2_PSII-P__PSBP-1 (PHOTOSYSTEM II SUBUNIT P-1); poly(U) binding	262632_at	1.32721	0.329787	2.99603e-05	0.00149539	9.7508	9.8027	9.60092	10.9017	11.189	11.2194	11.6331	11.189	11.8746	11.5586	11.5976
At4g12970	unknown protein	254794_at	1.32609	-0.0331983	0.00530353	0.0413868	7.47115	7.11264	7.65119	9.02599	8.4495	8.59556	8.1079	9.30817	8.45688	8.73331	8.72185
At2g46820	PSAP_PTAC8_TMP14__PSI-P (PHOTOSYSTEM I P SUBUNIT); DNA binding	266716_at	1.32347	0.695009	8.29186e-05	0.00288266	7.96632	7.65305	8.05708	9.09664	9.3346	9.30562	9.49148	9.36714	10.482	9.70071	10.0665
At5g63310	NDPK IA_NDPK IA IA_NDPK1A__NDPK2 (NUCLEOSIDE DIPHOSPHATE KINASE 2); ATP binding / nucleoside diphosphate kinase/ protein binding	247376_at	1.31527	0.803297	0.00130369	0.0166037	6.64118	6.33157	6.41747	7.87388	7.68347	7.28579	7.73358	8.43702	8.60685	8.23506	9.02437
At3g25080	unknown protein	257839_at	1.31335	0.840779	3.19861e-05	0.00157582	6.12426	6.16816	5.79327	7.311	7.37283	6.1865	5.70253	6.29711	6.76498	7.1567	6.78679
At1g64000	AtWRKY56__WRKY56; transcription factor	262339_at	1.3104	0.135833	7.78748e-06	0.000658892	6.25124	6.30867	6.4217	7.53317	7.74203	7.08577	7.19811	7.2758	7.29296	7.53574	7.13848
At1g49960	xanthine/uracil permease family protein	261640_at	1.30986	0.228509	0.000108371	0.00339896	8.68631	8.8119	8.96861	10.1386	10.1257	8.76462	9.30367	8.7242	9.2128	9.33509	8.93014
At2g48130	protease inhibitor/seed storage/lipid transfer protein (LTP) family protein	262349_at	1.29894	0.223007	8.4395e-06	0.000680891	9.63426	9.89328	9.9476	11.091	11.1569	10.5617	10.8284	10.5976	11.023	10.8952	10.7385
At3g25920	RPL15; structural constituent of ribosome	258076_at	1.29881	0.842135	7.83142e-06	0.000659169	7.48517	7.61547	7.39031	8.75491	8.83666	8.79718	8.98302	9.30352	9.98308	9.62668	10.0004
At5g19940	plastid-lipid associated protein PAP-related / fibrillin-related	246154_at	1.29854	0.930153	0.00162114	0.0190904	5.30743	5.97277	5.37155	6.51569	7.18257	7.15124	7.77092	7.57173	8.96779	7.92625	8.3903
At4g24770	ATRBP31_ATRBP33_CP31__RBP31 (31-KDA RNA BINDING PROTEIN); RNA binding / poly(U) binding	254126_at	1.29785	0.877347	0.000459583	0.00815805	5.9122	5.65719	5.98573	7.07426	7.22486	7.57408	7.27675	8.24987	8.56646	8.22872	8.93757
At4g16410	unknown protein	245388_at	1.29417	0.689174	0.000152689	0.00413638	8.0212	7.82825	8.21365	9.50754	9.12288	8.79097	8.58535	9.3034	9.65125	9.35647	9.73952
At2g35810 At2g35830	unknown protein	263952_s_at	1.28845	0.155559	0.000159233	0.00422917	6.38806	6.84575	6.29116	7.81693	7.77662	7.98312	7.66556	7.9971	8.27778	7.81825	8.01642
At1g63540	hydroxyproline-rich glycoprotein family protein	261544_at	1.28566	-0.525653	0.000159347	0.00422917	5.1258	4.68939	5.25557	6.08089	6.53761	7.2502	7.28086	7.39402	6.82651	7.02643	6.49519
At5g12460	FUNCTIONS IN: molecular_function unknown; INVOLVED IN: biological_process unknown; LOCATED IN: chloroplast; CONTAINS InterPro DOMAIN/s: Protein of unknown function DUF604 (InterPro:IPR006740); BEST Arabidopsis thaliana protein match is: fringe-related pro	245154_at	1.28384	-0.457407	0.00617558	0.0459143	6.02363	6.05301	5.55199	6.84774	7.47237	7.4815	8.39397	8.39699	7.6214	7.22246	8.05638
At2g02130	PDF2.3__LCR68 (LOW-MOLECULAR-WEIGHT CYSTEINE-RICH 68); peptidase inhibitor	266118_at	1.28019	-0.411532	7.70688e-06	0.000655948	9.69776	9.31493	9.69057	10.8424	10.8535	11.6306	11.5402	11.6234	11.056	11.1441	11.3595
At4g38000	Dof-type zinc finger domain-containing protein	253018_at	1.27971	0.0584742	8.18003e-05	0.00286175	5.69497	6.08282	5.91583	7.06344	7.29174	7.32435	7.53146	7.90401	7.65251	7.66996	7.61277
At4g24040	ATTRE1__TRE1 (TREHALASE 1); alpha,alpha-trehalase/ trehalase	254197_at	1.27551	0.318764	0.00256075	0.0255515	8.18391	7.97313	8.4543	9.53681	9.42176	8.71056	9.34922	9.66109	9.14153	9.8276	9.70804
At4g18480	CH-42_CH42_CHL11_CHLI-1__CHLI1; ATPase/ magnesium chelatase	254623_at	1.27459	0.703706	2.8288e-06	0.000339397	7.39214	7.48265	7.52951	8.70853	8.77685	8.51883	8.70853	8.93505	9.44645	9.26407	9.563
At3g51750	unknown protein	252073_at	1.26728	-0.00320174	0.0236325	0.111215	5.22114	4.7303	5.05006	6.44029	6.09527	5.91418	5.91405	7.28619	5.95761	6.50749	6.63971
At5g04820	ATOFP13__OFP13 (ARABIDOPSIS THALIANA OVATE FAMILY PROTEIN 13)	246952_at	1.26422	0.451774	0.00322562	0.0295292	5.02349	5.09805	5.11726	6.31467	6.37297	5.13817	5.95807	6.41193	6.51111	5.98884	6.36355
At1g01610	ATGPAT4__GPAT4 (GLYCEROL-3-PHOSPHATE ACYLTRANSFERASE 4); 1-acylglycerol-3-phosphate O-acyltransferase/ acyltransferase	259430_at	1.24341	0.102274	0.0212989	0.103802	8.18464	7.58215	8.39018	9.04047	9.551	8.89988	10.0184	8.96128	9.51737	9.71221	8.9568
At1g80460	GLI1__NHO1 (nonhost resistance to P. s. phaseolicola 1); carbohydrate kinase/ glycerol kinase	260274_at	1.24003	-0.043016	0.00262797	0.0259319	7.35165	6.77434	7.52768	8.45792	8.45792	8.34476	9.08804	9.1914	8.74069	8.86529	8.88917
At1g21550	calcium-binding protein, putative	260881_at	1.23821	0.764824	0.000609499	0.0099518	4.5647	4.48817	4.53191	5.74061	5.79232	4.80186	4.38016	4.25936	5.86481	4.97128	4.89977
At1g73410	ATMYB54__MYB54 (MYB DOMAIN PROTEIN 54); DNA binding / transcription factor	245735_at	1.23748	-0.554132	0.000112705	0.00346468	6.37121	6.17258	6.62544	7.48345	7.771	7.4616	7.25768	6.83047	6.53609	6.73935	6.61192
At1g76560	CP12-3	259976_at	1.23599	0.347714	0.00143778	0.0177268	5.92589	6.10212	6.0166	7.34272	7.15899	6.47718	6.92434	7.32186	6.81616	7.52528	7.42508
At3g55330	PPL1 (PsbP-like protein 1); calcium ion binding	251784_at	1.23543	0.891864	0.00216801	0.0228734	5.84	6.05608	5.60569	7.17205	6.96665	6.63348	6.41266	7.31149	8.28524	7.14626	7.60173
At3g29240	unknown protein	257745_at	1.23152	0.660872	0.00130343	0.0166037	7.34325	7.24581	7.43162	9.0166	8.12689	8.79484	8.43365	9.30344	9.58232	9.33455	9.59768
At2g47630	esterase/lipase/thioesterase family protein	266485_at	1.22328	-0.118723	0.00443347	0.0365221	9.10928	9.02846	9.57798	10.4783	10.4454	9.43674	10.0827	10.6075	9.93087	9.98566	9.85429
At2g02100	PDF2.2__LCR69 (LOW-MOLECULAR-WEIGHT CYSTEINE-RICH 69); peptidase inhibitor	266119_at	1.222	0.142269	1.74017e-05	0.00106416	11.9652	11.5433	11.7075	12.922	12.9994	13.118	13.2405	13.2363	13.4196	13.1739	13.428
At5g40170	AtRLP54 (Receptor Like Protein 54); kinase/ protein binding	249393_at	1.21937	0.807148	9.63147e-06	0.00072988	3.9296	3.74349	3.8714	5.22514	4.90992	3.91315	3.68353	4.17467	4.72774	4.87	4.59504
At2g30500	kinase interacting family protein	267518_at	1.21909	0.291663	0.0108017	0.0670609	6.25148	5.93286	5.61969	7.32679	6.98075	7.77213	6.67601	7.48789	7.43284	7.29915	8.07902
At4g25080	CHLM (magnesium-protoporphyrin IX methyltransferase); magnesium protoporphyrin IX methyltransferase	254105_at	1.21779	0.65678	2.22521e-06	0.000288403	8.44281	8.26069	8.21356	9.50586	9.54108	9.50737	9.42753	9.48262	10.321	9.93166	10.1352
At4g29800	PLA IVD__PLP8 (PATATIN-LIKE PROTEIN 8)	253699_at	1.2147	-0.0925932	5.8452e-05	0.00230275	6.46732	6.52693	6.69063	7.91944	7.63322	7.71197	8.07403	8.20192	7.92099	7.98811	7.80104
At5g23060	CaS (Calcium sensing receptor)	249876_at	1.21366	0.854846	0.000574563	0.00953842	7.14528	7.14656	7.1613	8.41427	8.31514	7.4427	8.10456	8.48553	9.13482	8.5004	8.9621
At1g74460	GDSL-motif lipase/hydrolase family protein	260234_at	1.21228	0.720808	0.000210227	0.0049847	9.36809	9.53455	9.41719	10.5209	10.7836	9.21999	9.91965	9.32971	10.4965	10.2292	9.90601
At2g25900	ATCTH; transcription factor	266656_at	1.20758	-0.138052	6.62553e-05	0.00252301	6.90025	7.24059	6.98082	8.00648	8.48978	9.35583	9.22309	9.17975	9.01041	9.09674	9.23735
At3g22600	protease inhibitor/seed storage/lipid transfer protein (LTP) family protein	256933_at	1.20651	0.0685198	0.00345651	0.0309674	9.25766	9.45457	9.38333	10.5022	10.6412	10.0002	10.9392	11.0975	10.8754	10.7704	10.5966
At3g21055	PSBTN (photosystem II subunit T)	256979_at	1.20533	0.109071	3.1029e-06	0.000357461	10.4744	10.4416	10.3896	11.6598	11.6213	11.9114	11.8795	11.8916	11.9707	11.8521	12.1869
At1g29060	FUNCTIONS IN: molecular_function unknown; INVOLVED IN: biological_process unknown; EXPRESSED IN: 24 plant structures; EXPRESSED DURING: 14 growth stages; CONTAINS InterPro DOMAIN/s: Target SNARE coiled-coil region (InterPro:IPR000727); BEST Arabidopsis th	260843_at	1.20434	0.427056	1.44305e-05	0.000956862	5.7796	5.53908	5.96618	7.05382	6.8781	6.32749	6.37216	6.5199	6.73918	6.97814	6.78339
At1g14687	AtHB32 (ARABIDOPSIS THALIANA HOMEOBOX PROTEIN 32); DNA binding / transcription factor	262843_at	1.20421	0.34341	0.0161989	0.0869608	6.01131	5.86818	6.11972	7.50338	6.90453	6.43372	6.90453	7.89937	7.15403	7.45275	7.66107
At1g12900	GAPA-2 (GLYCERALDEHYDE 3-PHOSPHATE DEHYDROGENASE A SUBUNIT 2); NAD or NADH binding / binding / catalytic/ glyceraldehyde-3-phosphate dehydrogenase (phosphorylating)/ glyceraldehyde-3-phosphate dehydrogenase	261197_at	1.20315	0.482243	8.52202e-06	0.000684462	9.29571	9.14584	9.26427	10.3676	10.5092	10.2186	10.6164	10.6227	11.0065	10.8865	11.0113
At3g61490	glycoside hydrolase family 28 protein / polygalacturonase (pectinase) family protein	251317_at	1.20264	0.435476	0.0125959	0.0740495	4.40073	4.16325	4.71118	5.32203	5.93336	6.23644	6.16686	6.36563	7.52073	6.37417	6.18046
At2g28080	glycosyltransferase family protein	266166_at	1.20256	0.0376762	0.000729722	0.0112238	7.68355	7.58423	7.81968	9.08762	8.70913	8.31418	8.54193	9.08598	8.85069	8.53162	8.6728
At1g05210	FUNCTIONS IN: molecular_function unknown; INVOLVED IN: biological_process unknown; LOCATED IN: endomembrane system; EXPRESSED IN: 17 plant structures; EXPRESSED DURING: 11 growth stages; CONTAINS InterPro DOMAIN/s: Transmembrane protein 97, predicted (Int	264581_at	1.20034	0.628312	0.00221382	0.0231745	6.11616	6.17409	6.18105	7.37937	7.3355	7.02311	7.22546	8.20325	7.98759	8.39156	7.95761
At1g44760	universal stress protein (USP) family protein	261323_at	1.20031	0.274698	1.80999e-05	0.00109222	7.94608	7.84227	7.91962	8.99463	9.21131	8.54893	8.90993	8.86123	9.18732	8.89322	9.06363
At3g12870	unknown protein	257134_at	1.19607	0.515031	0.00195832	0.0215586	6.82557	6.52081	6.61887	8.09254	7.60978	7.54168	7.64033	8.467	8.20531	8.32312	8.66568
At5g18670	BAM9__BMY3; beta-amylase/ catalytic/ cation binding	250007_at	1.19541	-0.779333	0.00341345	0.0308222	6.60756	6.21407	6.59017	7.85052	7.4815	8.68198	8.65696	9.4559	7.5089	8.50717	8.44077
At1g73177	BNS (BONSAI)	260100_at	1.19275	0.739098	0.000401184	0.00751483	7.80697	7.51212	7.74955	9.00661	8.75798	7.71016	7.71474	8.5524	8.56919	8.90536	8.72006
At4g14440	ATECI3_ECI3__HCD1 (3-HYDROXYACYL-COA DEHYDRATASE 1); carnitine racemase/ catalytic/ dodecenoyl-CoA delta-isomerase	245612_at	1.19042	0.183476	0.00300532	0.028327	10.1003	10.5246	10.294	11.2971	11.6963	10.5045	11.2198	10.5371	11.0535	11.2111	10.5472
At1g21970	EMB 212_EMB212_NF-YB9__LEC1 (LEAFY COTYLEDON 1); transcription activator/ transcription factor	260854_at	1.18824	0.935042	0.00114482	0.015234	7.13284	7.30881	7.00665	8.33609	8.33926	7.56885	8.12145	8.592	8.96875	8.59825	9.52042
At5g07390	ATRBOHA (respiratory burst oxidase homolog A); calcium ion binding	250629_at	1.18386	0.657968	0.000137245	0.00390833	5.89917	6.20007	6.38416	7.20236	7.48763	6.6615	6.52823	6.28585	7.29248	7.3421	6.8149
At1g03130	PSAD-2 (photosystem I subunit D-2)	263114_at	1.18269	0.28992	3.05169e-05	0.00151654	8.628	8.54722	8.48876	9.69059	9.78411	10.7658	10.3488	10.3088	10.8753	10.6249	10.7929
At3g49470	NACA2 (NASCENT POLYPEPTIDE-ASSOCIATED COMPLEX SUBUNIT ALPHA-LIKE PROTEIN 2)	252277_at	1.18082	0.818684	0.000146127	0.00403901	8.1542	7.76999	8.04812	9.33818	9.005	8.66195	8.6163	9.26184	9.60914	9.48396	9.90304
At4g34160	CYCD3;1 (CYCLIN D3;1); cyclin-dependent protein kinase regulator/ protein binding	253270_at	1.17808	0.904766	3.32428e-05	0.00160311	5.65809	5.72151	5.63113	6.72616	6.97048	6.59388	7.21371	7.12143	8.07018	7.64761	7.92552
At3g44750	ATHD2A_HD2A_HD2A_HDT1__HDA3 (HISTONE DEACETYLASE 3); histone deacetylase/ nucleic acid binding / zinc ion binding	252625_at	1.17665	0.533734	0.00196215	0.021576	6.2403	5.8488	6.07733	7.02845	7.4358	6.75298	7.57534	7.71225	7.64151	7.98034	8.01993
At5g54270	LHCB3*1__LHCB3 (LIGHT-HARVESTING CHLOROPHYLL B-BINDING PROTEIN 3); structural molecule	248151_at	1.17467	0.387393	9.02994e-05	0.0030482	9.98964	10.0152	9.8921	11.0532	11.2274	11.7782	11.7826	11.5677	12.4614	11.8305	11.9988
At3g02180	SP1L3 (SPIRAL 1-LIKE3)	259131_at	1.17435	0.721061	0.000727732	0.0112084	8.48497	8.01116	8.42917	9.5984	9.36717	9.02793	9.25394	9.93216	9.89234	10.1849	10.2999
At5g08380	AtAGAL1 (Arabidopsis thaliana ALPHA-GALACTOSIDASE 1); alpha-galactosidase/ catalytic/ hydrolase, hydrolyzing O-glycosyl compounds	246055_at	1.1729	-0.0470822	0.000312884	0.00642385	7.94718	7.46044	7.61537	8.86618	8.82828	8.78607	9.03787	8.60968	9.00134	8.51661	8.77442
At4g37180	myb family transcription factor	246215_at	1.17187	-0.49518	0.00639241	0.047018	5.54479	5.38131	5.5628	6.44191	6.89443	7.89746	7.32597	6.58752	6.98327	6.50198	6.84016
At1g09415	NIMIN-3 (NIM1-INTERACTING 3)	264507_at	1.17147	0.860883	7.54522e-05	0.0027232	4.10809	4.1127	4.41994	5.58128	5.18882	4.425	4.53122	4.96304	5.30479	5.76652	5.43061
At1g15820	CP24__LHCB6 (LIGHT HARVESTING COMPLEX PSII SUBUNIT 6); chlorophyll binding	259491_at	1.16956	0.298526	2.24355e-05	0.00123137	9.86779	9.74375	9.50779	10.8393	10.9127	11.4071	11.3246	11.1341	11.7564	11.486	11.5191
At1g01900	ATSBT1.1__SBTI1.1; serine-type endopeptidase	261653_at	1.16692	0.308428	0.000132673	0.00382038	8.46776	8.41792	8.38261	9.42171	9.75765	9.08407	9.42171	9.7422	9.71112	9.69436	9.76778
At3g18130	RACK1C_AT (RECEPTOR FOR ACTIVATED C KINASE 1 C); nucleotide binding	258155_at	1.16438	-0.0188123	0.0156992	0.0853704	8.36029	8.28332	8.23558	9.19954	9.71534	8.69399	10.122	9.37194	9.4039	9.20897	9.51857
At4g19450	nodulin-related	254577_at	1.16223	0.882893	5.5354e-05	0.00222293	6.823	6.71092	6.87141	8.11018	7.81784	6.82058	6.96836	7.55737	8.13171	7.91786	7.94542
AtCg00160	RPS2__Chloroplast ribosomal protein S2	244996_at	1.16083	-0.294362	0.00264263	0.0260157	5.03837	5.12704	5.84315	6.80333	6.19071	7.23895	7.1425	7.55213	6.86254	7.10384	7.08412
At3g17040	HCF107 (HIGH CHLOROPHYLL FLUORESCENT 107); binding	257932_at	1.15765	0.539216	6.92636e-05	0.00258576	6.16036	6.39686	6.43994	7.65025	7.32981	7.41212	7.34526	7.76598	7.89965	7.97233	8.26902
At1g29910 At1g29920 At1g29930	AB180_LHCB1.2__CAB3 (CHLOROPHYLL A/B BINDING PROTEIN 3); chlorophyll binding	255997_s_at	1.1573	0.195211	2.09943e-05	0.00119934	11.0527	10.8338	10.8366	12.0773	12.0527	11.8805	11.8805	12.2017	12.1804	12.0567	12.3112
At2g23410	ACPT (Arabidopsis cis-prenyltransferase); dehydrodolichyl diphosphate synthase	267137_at	1.15258	-0.454189	0.0154873	0.08463	8.52855	7.98119	8.59392	9.70093	9.34001	9.16358	9.14094	9.92353	8.28054	9.45759	9.12735
At4g09460	AtMYB6__ATMYB6; DNA binding / transcription factor	255037_at	1.14065	0.870052	0.00418818	0.03533	5.18757	5.25293	5.52937	6.57533	6.35255	4.96042	5.7518	6.40606	6.24384	6.83294	6.65165
At3g48200	unknown protein	252353_at	1.13672	0.576295	0.0100426	0.0638422	5.8805	5.73302	5.5601	6.86126	6.86126	6.71655	7.26072	6.86126	8.37229	6.98799	7.20713
At2g35750	unknown protein	265847_at	1.13644	0.785126	0.000554242	0.00930947	8.79775	8.92353	9.255	10.3729	9.88417	8.0327	8.3432	8.59264	8.70139	9.39623	9.2263
At1g35680	50S ribosomal protein L21, chloroplast / CL21 (RPL21)	262029_at	1.13334	0.813964	0.0007297	0.0112238	7.39165	7.55726	7.43458	8.39735	8.79166	8.74903	8.78006	8.74903	9.93615	8.9257	9.85816
At1g60160	potassium transporter family protein	264247_at	1.13018	0.304035	0.00914981	0.0599389	5.69582	5.32284	5.25834	6.5559	6.55579	6.55579	6.51607	7.25043	7.00069	6.58775	7.64595
At3g54890	LHCA1; chlorophyll binding	251814_at	1.12912	0.771137	3.32326e-05	0.00160311	9.98681	10.102	9.91822	11.1202	11.1428	10.8985	11.2	11.1179	12.1423	11.4985	11.889
At5g60680	unknown protein	247585_at	1.12584	-0.588596	2.11499e-05	0.00119934	8.31112	8.18163	8.54623	9.36628	9.57805	10.348	9.98514	10.3207	9.55039	9.62049	9.71721
At5g08280	HEMC (HYDROXYMETHYLBILANE SYNTHASE); hydroxymethylbilane synthase	246033_at	1.12534	0.53956	0.00299566	0.0282621	6.65749	6.85722	6.57482	7.69523	7.94846	7.93054	8.75315	7.93054	9.17263	8.40037	8.65991
At1g49430	LRD2_LRD2__LACS2 (LONG-CHAIN ACYL-COA SYNTHETASE 2); long-chain-fatty-acid-CoA ligase	262414_at	1.12489	0.0278685	0.000726433	0.0112035	10.0268	9.99657	9.91379	11.0343	11.1736	10.5692	10.7612	10.4674	10.4246	11.0965	10.3603
At2g22420	peroxidase 17 (PER17) (P17)	264001_at	1.11781	0.877275	0.00573143	0.0434621	6.14133	5.74244	6.19506	7.41005	6.87811	6.04687	6.93578	7.54587	7.56939	7.75859	7.83236
At3g10190	calmodulin, putative	259143_at	1.11504	0.184313	0.00201228	0.0218468	5.16384	5.38201	5.31685	6.29579	6.50943	6.69455	6.53419	6.62918	7.30348	6.30624	6.80113
At4g12720	AtNUDT7_GFG1__NUDT7; ADP-ribose diphosphatase/ NAD or NADH binding / hydrolase/ nucleoside-diphosphatase/ protein homodimerization	254784_at	1.11481	0.083183	7.85609e-05	0.00278841	8.39394	8.04924	8.3968	9.40107	9.38854	8.5063	8.68686	8.89215	8.69751	8.7204	8.91695
At2g47940	DEGP2; serine-type endopeptidase/ serine-type peptidase	266509_at	1.11423	0.550409	0.000139814	0.00395188	6.70904	6.39075	6.4508	7.57161	7.69058	7.54587	7.8029	7.42156	8.45877	7.86111	8.10168
At2g46950	CYP709B2; electron carrier/ heme binding / iron ion binding / monooxygenase/ oxygen binding	266756_at	1.11358	-0.21391	0.000564955	0.00944076	8.70709	8.74047	8.82026	10.1461	9.59297	10.1239	9.78895	10.4257	9.96617	9.91388	9.81672
At2g32800	AP4.3A; ATP binding / protein kinase/ protein serine/threonine kinase/ protein tyrosine kinase	267550_at	1.11175	0.115335	0.00471535	0.038176	5.20236	5.13102	5.3714	6.57931	6.11405	5.97324	5.73794	6.08571	5.61908	6.61024	5.91358
At2g24762	AtGDU4 (Arabidopsis thaliana GLUTAMINE DUMPER 4)	263318_at	1.11159	-0.0440013	0.00722604	0.0509351	7.22667	7.05341	7.48504	8.02861	8.70464	8.5436	9.02743	8.04735	8.38419	8.5162	8.58599
At4g22250	zinc finger (C3HC4-type RING finger) family protein	254349_at	1.1106	0.685372	0.00051618	0.00884603	5.77299	5.52355	5.51869	6.67877	6.75259	5.44697	6.18019	6.3905	6.62661	6.79032	6.65683
At1g12860	ICE2__SCRM2 (SCREAM 2); DNA binding / transcription factor	261196_at	1.11031	0.501116	0.000189482	0.00472359	7.6633	7.33165	7.75287	8.76747	8.61836	7.6159	7.83837	8.27012	8.38419	8.42486	8.41869
At5g57100	transporter-related	247944_at	1.10995	0.324264	0.000634849	0.0101978	7.13759	7.33144	7.28322	8.49177	8.22962	8.33815	7.81018	8.46149	8.78003	8.2925	8.51008
At5g03860	MLS (MALATE SYNTHASE); malate synthase	250868_at	1.10142	0.408365	0.0118146	0.0707696	6.216	6.04238	6.13657	7.16485	7.3013	9.70275	8.4212	8.44541	9.22697	9.13452	9.43296
At1g71030	ATMYBL2__MYBL2 (ARABIDOPSIS MYB-LIKE 2); DNA binding / transcription factor	259751_at	1.10086	-0.606614	0.00320255	0.0293995	8.7121	8.47049	8.92635	9.84746	9.76022	9.20632	9.1526	9.39459	7.9899	8.75542	9.18835
At2g30010	INVOLVED IN: biological_process unknown; EXPRESSED IN: 22 plant structures; EXPRESSED DURING: 13 growth stages; CONTAINS InterPro DOMAIN/s: Protein of unknown function DUF231, plant (InterPro:IPR004253); BEST Arabidopsis thaliana protein match is: PMR5 (P	266805_at	1.10001	0.647503	0.00686621	0.0495232	7.06926	7.49759	7.08251	8.11639	8.51654	7.24464	7.86108	8.54282	8.74192	8.24401	8.60511
At1g30840	ATPUP4; purine transmembrane transporter	264497_at	1.09972	0.798048	0.000144582	0.00402815	7.0432	6.86063	6.93384	8.30454	7.78667	7.07847	7.49919	7.47763	8.34808	8.27777	7.82359
At2g39110	protein kinase, putative	266196_at	1.09715	-0.527344	0.000617256	0.0100444	6.68414	6.51724	6.9024	7.73085	7.86596	7.93538	7.80056	7.86937	7.29678	7.80167	6.92483
At4g27700	rhodanese-like domain-containing protein	253860_at	1.09711	0.147231	0.000316213	0.00646231	7.29308	7.17115	7.28697	8.24266	8.45235	9.02441	8.77995	8.88291	9.33162	8.67237	9.12497
At1g31330	PSAF (photosystem I subunit F)	262557_at	1.09584	0.567766	0.000202041	0.00489232	9.99708	10.2548	9.96734	10.9685	11.3694	11.2639	11.8303	11.2866	11.916	12.0865	12.0816
At5g13140	FUNCTIONS IN: molecular_function unknown; INVOLVED IN: biological_process unknown; EXPRESSED IN: 22 plant structures; EXPRESSED DURING: 13 growth stages; CONTAINS InterPro DOMAIN/s: Pollen Ole e 1 allergen and extensin (InterPro:IPR006041); BEST Arabidops	245980_at	1.09402	0.364559	0.000552929	0.00930187	7.67136	7.1257	7.65188	8.61292	8.54107	8.14304	8.28009	8.00544	8.28504	8.82999	8.40721
At5g54630	zinc finger protein-related	248177_at	1.0884	0.37755	0.00111849	0.0150075	6.61079	6.16416	6.60834	7.81	7.28899	7.18791	6.91576	7.56249	7.68667	7.60407	7.50808
At5g62350	invertase/pectin methylesterase inhibitor family protein / DC 1.2 homolog (FL5-2I22)	247450_at	1.08789	0.923422	0.000124557	0.00369461	7.57452	7.38036	7.70543	8.67312	8.60953	8.81405	8.47014	9.14078	9.86761	9.38022	9.9474
At1g72510 At2g09970	unknown protein	260453_s_at	1.08759	0.143429	0.0204757	0.101103	7.4946	7.19932	7.76837	8.83932	8.31071	8.32256	8.12939	9.18143	8.31071	9.02128	8.73166
At1g15870	mitochondrial glycoprotein family protein / MAM33 family protein	259503_at	1.0874	-0.078487	0.00153472	0.0184928	4.86554	5.22439	5.04824	6.06969	6.19722	5.99045	5.82866	6.55899	6.08047	6.25128	5.81089
At1g27400	60S ribosomal protein L17 (RPL17A)	264438_at	1.08616	0.397427	0.0032745	0.029848	9.24409	8.56196	9.01215	9.82982	10.2213	9.17288	9.94408	9.84036	9.90516	10.0497	10.1947
At5g43680	unknown protein	249107_at	1.08542	0.222559	0.000784636	0.0117515	7.33691	6.76871	7.41089	8.40077	8.1144	7.71321	8.01041	7.7367	7.94495	7.95697	8.22608
At4g20390	integral membrane family protein	254474_at	1.08183	-0.249895	0.000501343	0.00866048	10.3169	10.5103	10.498	11.4722	11.575	11.436	11.8542	11.3448	11.1486	11.6273	11.1094
At5g58660	oxidoreductase, 2OG-Fe(II) oxygenase family protein	247774_at	1.07903	0.432711	0.0138926	0.0789579	7.25501	7.20473	7.37175	8.12874	8.58364	7.6715	6.68726	8.01308	7.63011	8.13749	7.90237
At1g10690	unknown protein	262788_at	1.0758	0.393762	0.00560494	0.042816	6.11031	5.8945	5.79299	6.86269	7.15411	7.93199	7.28032	7.91662	7.55068	8.34612	8.41341
At2g33735	DNAJ heat shock N-terminal domain-containing protein	267462_at	1.07578	0.0465343	0.00423441	0.0355884	5.02441	5.93822	5.5786	6.52649	6.65255	6.96845	6.49199	6.86017	6.72317	7.04806	6.68899
At2g37660	binding / catalytic/ coenzyme binding	267172_at	1.0714	0.843325	0.000762271	0.0115148	7.13102	7.12088	6.96876	8.14496	8.14496	7.50682	8.31371	8.28988	9.16537	8.46866	9.00636
At2g37070	unknown protein	265465_at	1.07132	0.361811	0.00607418	0.0454236	6.09744	5.73841	5.7056	6.68936	7.14757	5.90012	6.84656	6.79927	7.01185	6.93576	6.68375
At3g54210	ribosomal protein L17 family protein	251883_at	1.0692	0.756997	2.24573e-05	0.00123137	8.48093	8.21402	8.40976	9.50451	9.37036	9.30481	9.56423	9.87194	10.3102	10.2874	10.4144
At1g63960	unknown protein	260318_at	1.06464	0.410632	0.00259191	0.0257834	6.64573	6.15175	6.71311	7.62516	7.51118	5.36863	5.65755	6.20187	6.13576	6.36942	5.95475
At1g48350	ribosomal protein L18 family protein	262235_at	1.06153	0.64371	0.00061809	0.0100489	8.46571	8.43861	8.76161	9.69694	9.53674	9.45684	9.41576	10.1718	10.4126	10.1005	10.4624
At3g03920	Gar1 RNA-binding region family protein	259347_at	1.06148	0.538013	0.001445	0.0177588	8.47547	8.406	8.54802	9.55239	9.52356	8.58276	8.91989	9.44215	9.14895	9.75223	9.65765
At1g04420	aldo/keto reductase family protein	263678_at	1.06105	0.35864	8.40349e-05	0.00291312	7.16312	7.01596	7.13213	8.15331	8.17627	8.2235	7.90841	8.20983	8.62345	8.18936	8.60485
At1g60010	unknown protein	263737_at	1.06098	0.0481262	0.00102646	0.0140961	6.86055	7.05402	7.00055	7.72081	8.34456	8.12108	7.85933	7.87039	8.23196	7.73821	8.02501
At3g07590	small nuclear ribonucleoprotein D1, putative / snRNP core protein D1, putative / Sm protein D1, putative	259225_at	1.06017	-0.294342	0.00572994	0.0434621	5.67263	5.67377	6.05551	7.05946	6.66216	6.3449	6.57423	7.27135	6.64396	6.1756	6.4879
At5g04340	C2H2_CZF2__ZAT6 (ZINC FINGER OF ARABIDOPSIS THALIANA 6); nucleic acid binding / transcription factor/ zinc ion binding	245711_at	1.0597	-0.272094	0.00663333	0.048279	8.57142	8.50045	8.94377	9.5434	9.91976	9.96818	10.2286	9.43507	10.0001	9.54535	9.27014
At5g53510	OPT9__ATOPT9 (ARABIDOPSIS THALIANA OLIGOPEPTIDE TRANSPORTER 9); oligopeptide transporter	248274_at	1.05594	0.939379	0.000129725	0.00377263	6.69331	6.28012	6.73143	7.82455	7.42391	6.12076	6.05574	6.02085	6.65369	7.3686	6.9932
At3g47650	bundle-sheath defective protein 2 family / bsd2 family	252409_at	1.05575	0.687299	0.000896379	0.0128191	7.55539	7.68276	7.72486	8.75442	8.66575	7.98566	8.2737	8.91812	8.96852	8.90259	9.36826
At3g56940	ACSF_CHL27__CRD1 (COPPER RESPONSE DEFECT 1); DNA binding / magnesium-protoporphyrin IX monomethyl ester (oxidative) cyclase	251664_at	1.05059	0.432909	0.000256548	0.00566317	8.903	8.44875	8.85182	9.7801	9.79013	9.56856	10.1113	10.0239	10.3662	10.3756	10.2608
At4g31805	WRKY family transcription factor	253514_at	1.0456	0.535374	0.00903205	0.059531	4.23577	4.4302	4.41323	5.52613	5.28453	4.76335	5.02194	5.7485	5.62498	5.2685	6.24642
At5g14980	esterase/lipase/thioesterase family protein	246569_at	1.04198	0.796816	0.000888122	0.0127619	5.16049	5.11156	5.07539	6.02628	6.28931	5.42905	5.83582	6.47729	6.92805	6.65177	6.55279
At1g55670	PSAG (PHOTOSYSTEM I SUBUNIT G)	264545_at	1.0406	0.308718	8.11176e-05	0.00284223	11.2935	11.2579	11.2784	12.2854	12.3489	12.058	12.591	12.4759	12.7349	12.7302	12.5859
At5g20860	pectinesterase family protein	246181_at	1.03852	0.158276	0.00687631	0.0495232	7.61125	7.9458	7.6706	8.64126	8.92088	8.61993	9.40215	8.7144	9.00678	9.45011	8.75442
At1g60060	unknown protein	263738_at	1.0327	0.499044	0.00227627	0.0236685	4.91749	4.91264	4.51748	5.59052	6.03997	5.11057	5.76269	5.48398	6.23275	6.02394	5.59769
At1g02280	ATTOC33_PPI1__TOC33 (TRANSLOCON AT THE OUTER ENVELOPE MEMBRANE OF CHLOROPLASTS 33); GTP binding / GTPase/ protein binding	264121_at	1.02914	-0.0117503	0.00690729	0.0496706	7.71227	7.81672	7.41263	8.40971	8.94298	8.90667	9.05514	8.50288	9.18437	8.42836	8.81671
At4g24800	MA3 domain-containing protein	254089_at	1.02885	-0.332002	0.000262532	0.00573049	6.81737	6.63972	6.92264	7.83155	7.81264	8.19134	8.2445	8.60367	7.93726	7.81805	8.28819
At5g19530	ACL5 (ACAULIS 5); spermine synthase/ thermospermine synthase	245947_at	1.02865	0.372097	0.00138045	0.0172727	6.45033	6.05475	6.77939	7.37523	7.53838	6.86658	7.24369	6.78022	7.14977	7.33231	7.52469
At1g32540	LOL1 (LSD ONE LIKE 1); DNA binding	256469_at	1.02809	0.516523	8.04034e-05	0.00282154	6.91076	6.56736	6.66472	7.64067	7.84407	7.67423	7.41821	7.34322	8.015	7.79434	8.17589
At2g47560	zinc finger (C3HC4-type RING finger) family protein	245171_at	1.02586	-0.258411	0.00107648	0.0146071	6.19322	6.42506	6.3935	7.17146	7.55477	7.5149	7.14747	6.76908	6.84389	6.95477	6.85756
At2g38720	MAP65-5 (MICROTUBULE-ASSOCIATED PROTEIN 65-5); microtubule binding	266412_at	1.02529	0.391056	0.00213869	0.0226374	4.33673	4.94922	4.7448	5.79555	5.60885	5.43906	5.25747	5.85799	5.98933	5.60885	6.12951
At2g47400	CP12-1	260529_at	1.02361	0.0425031	7.59565e-06	0.000651341	11.1772	11.1937	11.1544	12.1896	12.2079	11.9784	12.1126	12.1524	12.0795	12.0453	12.2461
At2g24970	unknown protein	263535_at	1.02173	0.967078	0.00213569	0.0226266	3.84411	3.82421	3.95101	4.85046	4.93923	3.6962	3.76898	4.80023	4.98834	4.72161	5.4567
At4g28030	GCN5-related N-acetyltransferase (GNAT) family protein	253823_at	1.02088	0.0777965	9.90123e-05	0.00322639	6.14398	6.03359	6.11898	7.2279	7.01157	7.66552	7.44652	7.55664	7.88312	7.46646	7.5525
At1g07750	cupin family protein	261415_at	1.01897	0.503174	0.00129035	0.0164797	8.80561	8.84221	8.92023	9.96943	9.78055	9.67526	9.91474	10.6046	10.4424	10.6436	10.6181
At5g46700	TET1__TRN2 (TORNADO 2)	248861_at	1.01804	0.772538	8.75861e-05	0.00298735	7.78483	7.73062	7.43599	8.49543	8.84162	8.08907	8.61268	8.5581	9.29427	9.18181	9.10139
At1g71720	S1 RNA-binding domain-containing protein	261507_at	1.01269	0.45269	0.000176882	0.0045208	6.68156	6.24927	6.33094	7.55605	7.3105	7.0139	6.81395	7.02769	7.46249	7.17249	7.57862
At1g48750	protease inhibitor/seed storage/lipid transfer protein (LTP) family protein	256145_at	1.00965	0.513971	0.00105303	0.0144003	6.54499	7.02205	6.88617	7.55238	8.1024	7.39047	6.80815	7.02148	7.73512	7.48794	7.53896
At1g05540	unknown protein	263177_at	1.008	0.0757086	0.000379939	0.0072486	6.72487	7.31316	7.16822	8.19928	7.95422	7.24419	7.28905	7.42687	7.4333	7.37697	7.37697
At3g45970	ATEXPL1_ATHEXP BETA 2.1_EXPL1__ATEXLA1 (ARABIDOPSIS THALIANA EXPANSIN-LIKE A1)	252563_at	1.0066	-0.359269	0.00812614	0.0551214	9.27276	9.68673	9.82816	10.5241	10.6808	10.8323	10.984	11.6603	10.6182	10.5795	11.2011
At4g00600 At4g00620	tetrahydrofolate dehydrogenase/cyclohydrolase, putative	255685_s_at	1.00638	0.496394	0.00367513	0.0322049	4.84358	4.25579	4.88916	5.37503	5.96341	5.82126	6.07562	5.7674	6.3872	6.04698	6.71929
At3g63160	unknown protein	251155_at	1.00248	0.678624	0.00026847	0.00582663	7.86	7.79504	8.02945	9.03397	8.76063	8.02631	7.85178	8.54849	8.72132	8.7366	9.00454
At1g58290	HEMA1; glutamyl-tRNA reductase	256020_at	1.00091	0.396444	0.000107833	0.00339385	6.06064	6.06646	5.93191	7.03111	7.01007	7.44861	7.59519	7.66841	8.19321	7.65559	8.05275
At1g75460	ATP-dependent protease La (LON) domain-containing protein	261118_at	1.00039	0.42267	0.000510336	0.00877885	5.13392	5.02828	4.6781	5.90029	5.99402	6.9618	6.71307	7.21622	7.50391	7.14004	7.51515
At5g28060	40S ribosomal protein S24 (RPS24B)	246730_at	0.999507	0.159155	3.71373e-05	0.00172402	8.73534	8.80158	8.93783	9.79654	9.8523	9.17327	9.14165	9.11691	9.22039	9.1688	9.52011
At4g13100	zinc finger (C3HC4-type RING finger) family protein	254803_at	0.996565	-0.0703182	0.0277165	0.123866	5.95765	5.78681	5.8904	6.8985	6.85121	6.69772	7.70349	8.09973	7.29755	7.53541	7.45702
At3g61630	CRF6 (CYTOKININ RESPONSE FACTOR 6); DNA binding / transcription factor	251282_at	0.995199	0.36603	0.000112207	0.00345872	5.30177	5.33879	5.448	6.20351	6.5126	6.4976	6.6426	6.34779	6.9553	7.00147	6.62931
At4g27450	unknown protein	253874_at	0.990754	-0.294953	0.0031954	0.0293995	11.4269	11.5992	11.7501	12.502	12.6636	12.6463	12.9926	12.3069	11.9875	12.6682	12.4051
At2g29660	zinc finger (C2H2 type) family protein	266644_at	-0.957764	-0.84083	6.52785e-06	0.000586221	8.62979	8.48999	8.52155	7.72532	7.45337	7.82761	8.00547	7.69841	7.0391	7.12138	6.84852
At3g16990	TENA/THI-4 family protein	257888_at	-0.957786	-0.497532	0.000225126	0.00523693	9.28686	8.89447	9.22343	8.313	8.04127	8.44363	8.45988	8.47014	7.68538	8.19101	8.00466
At4g00900	ATECA2__ECA2 (ER-TYPE CA2+-ATPASE 2); calcium-transporting ATPase	255647_at	-0.959466	-0.155624	0.000984969	0.0137078	7.38699	7.28316	7.25812	6.40881	6.29111	6.69126	6.33316	6.37613	6.48851	6.50631	5.93885
At5g45320	FUNCTIONS IN: molecular_function unknown; INVOLVED IN: biological_process unknown; LOCATED IN: endomembrane system; EXPRESSED IN: inflorescence meristem, flower, root; EXPRESSED DURING: petal differentiation and expansion stage; CONTAINS InterPro DOMAIN/s	248998_at	-0.9609	-0.675572	0.00227894	0.0236779	6.84839	7.55973	7.25714	6.41336	6.10835	7.10195	6.94682	6.64077	6.63807	5.91387	6.11088
At2g01890	ATPAP8__PAP8 (PURPLE ACID PHOSPHATASE 8); acid phosphatase/ protein serine/threonine phosphatase	263595_at	-0.963559	0.883555	0.000114542	0.00348905	8.34254	8.00864	8.24155	7.09642	7.37162	5.95095	5.85992	6.27493	6.6456	6.85332	7.23755
At5g52330	meprin and TRAF homology domain-containing protein / MATH domain-containing protein	248354_at	-0.966906	-0.565754	0.00514024	0.0405005	7.19322	7.73743	7.24305	6.2054	6.64326	7.25714	6.91735	6.47511	6.64326	5.99128	6.3178
At4g14010	RALFL32 (ralf-like 32); signal transducer	245386_at	-0.968319	0.641198	0.009782	0.0626411	9.67235	9.7269	9.88391	8.95459	8.63088	7.12217	7.61011	8.17416	7.73744	8.66397	8.42863
At2g30620	histone H1.2	267492_at	-0.968975	-0.0410008	0.00537003	0.0416351	10.615	11.1842	10.4898	9.6914	9.89661	9.58705	9.49977	9.116	9.62048	9.13533	9.32401
At5g17310	UTP--glucose-1-phosphate uridylyltransferase, putative / UDP-glucose pyrophosphorylase, putative / UGPase, putative	250074_at	-0.969063	-0.71895	0.000592492	0.00975794	11.3914	11.4128	11.1854	10.1171	10.6045	11.6235	11.3085	10.8349	10.6452	10.4398	10.525
At5g03610	GDSL-motif lipase/hydrolase family protein	250918_at	-0.971528	-0.563933	2.75987e-05	0.00141785	7.67844	7.44026	7.49574	6.49696	6.63627	6.96929	6.94129	6.76418	6.50053	6.36199	6.12045
At5g17450	heavy-metal-associated domain-containing protein / copper chaperone (CCH)-related	246429_at	-0.971851	-0.0786803	0.00158523	0.0188524	5.08169	4.86892	5.48253	4.26027	4.08479	3.81564	4.13381	4.2764	3.86104	4.0024	4.12638
At3g15940	glycosyl transferase family 1 protein	257797_at	-0.973853	-0.252122	0.000310407	0.0064134	8.04313	8.40251	8.10358	7.28517	7.13326	7.39233	7.17269	7.19811	7.26856	6.90275	6.83546
At1g15670	kelch repeat-containing F-box family protein	259502_at	-0.978327	-0.25249	0.000248037	0.00553351	7.63593	7.85378	7.67219	6.99212	6.49249	7.49064	7.59024	7.39827	7.29819	7.08324	7.34025
At1g23120	major latex protein-related / MLP-related	264887_at	-0.97967	-0.895803	0.00285887	0.027365	9.2603	9.25563	9.17423	8.32252	8.17825	9.04904	8.87535	9.34155	7.48756	8.808	8.28297
At2g22000	PROPEP6 (Elicitor peptide 6 precursor)	263869_at	-0.980169	-0.232438	0.000645654	0.0103205	9.50245	9.43468	9.6355	8.68134	8.40674	8.52497	7.94044	8.33026	7.90365	7.97951	8.21519
At3g43110	unknown protein	252730_at	-0.981113	-0.564315	0.000301547	0.00628729	7.4093	7.12752	7.23786	6.11006	6.44417	6.5069	6.73747	6.37135	6.02477	6.22887	5.66914
At5g24120	ATSIG5_SIG5__SIGE (SIGMA FACTOR E); DNA binding / DNA-directed RNA polymerase/ sigma factor/ transcription factor	249769_at	-0.984431	-0.483025	0.003165	0.0291927	8.46529	8.44486	8.38654	7.44356	7.45204	8.25197	7.64519	7.34603	7.22886	7.60062	6.96464
At1g21790	FUNCTIONS IN: molecular_function unknown; INVOLVED IN: biological_process unknown; LOCATED IN: integral to membrane; EXPRESSED IN: 23 plant structures; EXPRESSED DURING: 15 growth stages; CONTAINS InterPro DOMAIN/s: TRAM, LAG1 and CLN8 homology (InterPro:	262496_at	-0.985003	-0.587772	0.00322608	0.0295292	8.53741	9.27389	8.90686	7.71636	8.12574	8.76147	8.28821	7.99993	7.93079	7.56103	7.79447
At1g06570	HPD__PDS1 (PHYTOENE DESATURATION 1); 4-hydroxyphenylpyruvate dioxygenase	262635_at	-0.985435	-0.731688	0.00198537	0.0217086	8.82527	8.97424	8.77243	7.68373	8.06003	9.24358	9.08281	8.20524	8.10728	8.21321	8.01607
At3g07320	glycosyl hydrolase family 17 protein	259014_at	-0.98824	0.32083	0.000856378	0.0124977	10.0114	10.0622	9.79951	8.73061	9.20829	7.96701	8.2564	7.63256	8.26699	8.30341	8.24805
At3g23300	dehydration-responsive protein-related	258298_at	-0.992102	-0.472594	0.00540866	0.0418314	7.38393	7.30623	7.16357	6.07288	6.51207	6.9789	7.16613	6.2211	6.20786	6.61749	6.123
At5g50580 At5g50680	AT-SAE1-2__SAE1B (SUMO-ACTIVATING ENZYME 1B); SUMO activating enzyme	248523_s_at	-0.995304	-0.297663	3.50722e-05	0.00165974	8.7173	8.51168	8.53852	7.60423	7.58351	8.14463	7.77042	7.93389	7.6827	7.56485	7.70839
At1g12160	flavin-containing monooxygenase family protein / FMO family protein	260991_at	-0.995447	-0.340039	0.000481898	0.00842951	5.78972	6.11166	5.9153	4.97332	4.91358	4.77694	4.98392	5.36196	4.84387	4.76604	4.4928
At1g53210	sodium/calcium exchanger family protein / calcium-binding EF hand family protein	260587_at	-0.995627	-0.161425	0.000434703	0.00789457	11.4121	11.5033	11.427	10.4483	10.4553	10.7194	10.5732	10.073	10.2999	10.2033	10.3782
At1g51440	lipase class 3 family protein	260491_at	-0.996753	-0.0787757	0.00139947	0.0174424	4.86151	5.32542	5.58045	4.43573	4.08235	4.71272	4.51781	4.69914	4.47729	4.59266	4.62338
At3g22370	ATAOX1A__AOX1A (ALTERNATIVE OXIDASE 1A); alternative oxidase	258452_at	-0.99699	-0.136652	0.000238111	0.00538286	7.81702	7.62448	7.75616	6.79248	6.67865	6.31525	5.8152	6.08147	6.00522	6.04159	5.75515
At5g45420	myb family transcription factor	248954_at	-0.998641	-0.0320292	2.85734e-05	0.00144836	6.48004	6.67613	6.3657	5.46916	5.54813	5.56498	5.64133	5.64057	5.63274	5.65762	5.46044
At3g27580	D6PKL3__ATPK7; kinase/ protein serine/threonine kinase	258029_at	-0.9998	0.0981788	2.24041e-05	0.00123137	6.84081	6.7662	6.96382	5.91889	5.7954	5.92471	5.65821	5.76261	5.91889	5.9161	5.80507
At1g71697	CK__ATCK1 (CHOLINE KINASE 1); choline kinase	261506_at	-1.00183	-0.784047	5.34882e-05	0.0021865	7.61427	7.7667	8.05455	6.91608	6.70393	7.79046	7.40942	7.4867	6.57083	6.88156	6.88206
At4g00630	ATKEA2__KEA2; potassium ion transmembrane transporter/ potassium:hydrogen antiporter	255686_at	-1.00707	-0.484829	0.00101264	0.0139652	6.89965	7.00354	6.82643	5.65845	6.14716	6.97281	7.11035	6.5333	6.68997	6.20683	6.26517
At1g19485	AT hook motif-containing protein	260660_at	-1.00811	-0.143276	0.000382214	0.00727132	7.55931	7.92753	7.69724	6.63094	6.80888	7.29833	6.79824	7.23562	6.95341	7.04898	6.89997
At2g05940	protein kinase, putative	266037_at	-1.00867	-0.375339	0.00452261	0.0371349	7.15393	7.39522	7.46342	6.27472	6.38298	6.27286	6.59409	5.53245	5.74061	5.8648	5.66796
At4g35320	unknown protein	253165_at	-1.01183	-0.852004	0.0034336	0.0308712	7.87643	7.70492	8.17356	6.67447	7.13847	7.15088	7.88732	7.23928	7.10078	6.5242	6.09648
At2g43060	transcription factor	265245_at	-1.01336	-0.738573	0.00313127	0.0289636	9.24231	9.91895	9.22404	8.11679	8.78003	8.87828	9.32963	8.68192	8.48061	7.95648	8.23702
At1g69480	EXS family protein / ERD1/XPR1/SYG1 family protein	256296_at	-1.0141	-0.218042	0.000129267	0.00377058	4.93126	5.28789	5.2728	4.08008	4.21969	4.50338	4.62338	4.87414	4.51731	4.47454	4.35492
At4g23600	JR2__CORI3 (CORONATINE INDUCED 1); cystathionine beta-lyase/ transaminase	254232_at	-1.01666	-0.846244	0.00372412	0.0325094	6.93512	7.09029	7.0437	5.79692	6.21584	6.99135	6.98304	5.87758	5.50385	5.74777	6.06162
At1g12240	VAC-INV__ATBETAFRUCT4; beta-fructofuranosidase/ hydrolase, hydrolyzing O-glycosyl compounds	260969_at	-1.01707	-0.692255	0.000118644	0.00356557	6.50963	6.42861	6.74949	5.67746	5.41354	6.5453	6.20098	6.2912	5.48985	5.49709	5.97378
At3g23590	RFR1 (REF4-related 1)	258101_at	-1.01834	-0.799469	1.67606e-05	0.00103327	7.51054	7.62663	7.55347	6.48733	6.60309	7.62952	7.64244	7.1735	6.79856	6.71721	6.53127
At3g47730	ATATH1; ATPase, coupled to transmembrane movement of substances / transporter	252379_at	-1.01881	-0.844012	0.00184999	0.0208475	10.0211	9.67653	9.8397	8.84048	8.81343	9.60196	8.8354	8.53068	7.83952	8.4651	8.13138
At1g73590	ATPIN1__PIN1 (PIN-FORMED 1); transporter	259845_at	-1.01974	-0.344247	0.00241108	0.0245411	7.77243	7.64033	7.52592	6.58257	6.6704	7.20192	7.47186	6.68375	7.12554	6.59368	6.60557
At1g78950	beta-amyrin synthase, putative	264138_at	-1.02145	-0.69034	0.000233537	0.00531343	6.28188	6.17023	6.23828	5.3675	5.04986	5.80969	5.35198	5.11543	4.61507	4.95952	4.63149
At3g61200	thioesterase family protein	251307_at	-1.02198	-0.0500074	0.00384921	0.0332074	8.94695	8.69894	8.91676	7.93237	7.73211	8.04072	7.19116	7.93237	7.54089	7.86962	7.60372
At3g14920	unknown protein	257209_at	-1.02521	-0.152678	0.000387621	0.00734966	7.7881	7.63094	7.75843	6.67078	6.73044	6.93906	6.64966	6.69835	6.42921	6.97033	6.42949
At5g61640	PMSR1 (PEPTIDEMETHIONINE SULFOXIDE REDUCTASE 1); oxidoreductase, acting on sulfur group of donors, disulfide as acceptor / peptide-methionine-(S)-S-oxide reductase	247514_at	-1.02524	-0.375169	0.00457694	0.0374462	8.76232	9.14842	8.65501	7.67821	7.98182	7.80843	7.76899	6.94088	7.25222	7.15126	6.98931
At4g10850	nodulin MtN3 family protein	254956_at	-1.02565	-0.702566	0.000437346	0.00792364	9.97661	10.0364	10.0429	8.83489	9.15108	9.44369	8.86443	8.73091	8.51647	8.39282	8.02205
At1g06200	serine-type peptidase	260785_at	-1.02647	-0.399095	0.00780747	0.0538032	8.69228	9.06921	8.57166	7.38868	8.11381	8.55699	8.47711	7.75105	7.99615	7.65504	7.93668
At5g40830	methyltransferase	249347_at	-1.02773	-0.740811	2.89658e-05	0.00146175	5.44275	5.47985	5.44053	4.29673	4.55657	5.43363	5.81655	5.40758	4.86185	4.59759	4.97588
At1g62990	IXR11__KNAT7 (KNOTTED-LIKE HOMEOBOX OF ARABIDOPSIS THALIANA 7); DNA binding / transcription activator/ transcription factor	261106_at	-1.03952	-0.738882	0.00113236	0.0151136	9.00957	9.36723	8.92046	7.83285	8.28629	8.32853	8.50242	7.7824	7.77677	7.433	7.18694
At5g40930	TOM20-4 (TRANSLOCASE OF OUTER MEMBRANE 20-4); P-P-bond-hydrolysis-driven protein transmembrane transporter	249322_at	-1.04142	-0.599746	5.58326e-05	0.00223821	9.73751	9.53135	9.58847	8.3577	8.79767	8.8688	8.98786	8.67248	8.40906	8.23198	8.08885
At3g29630	glycosyltransferase family protein	256953_at	-1.04156	0.160907	0.00296894	0.0280886	8.77562	8.22489	8.48544	7.52658	7.38094	7.04392	6.40734	6.70594	6.81713	7.20028	6.62252
At1g61630	equilibrative nucleoside transporter, putative (ENT7)	265064_at	-1.04333	-0.219964	8.48171e-05	0.00292992	5.42516	5.27486	5.42004	4.39454	4.26551	4.28437	4.29649	4.39454	3.89283	4.02813	4.39454
At1g74530	unknown protein	260215_at	-1.04484	-0.0436185	0.00234282	0.0241153	7.84791	8.06889	7.78495	6.74035	6.97114	7.41331	7.50181	6.90249	7.5901	7.11176	6.98489
At1g20390	0	259573_at	-1.04733	-0.0491657	0.000295182	0.00621134	4.39987	4.73218	5.00401	3.63748	3.6919	3.69679	3.87742	3.57378	3.62579	3.74996	3.62473
At5g48370	thioesterase family protein	248697_at	-1.04771	-0.584313	0.000332492	0.00665275	5.6899	6.04492	5.6838	4.72913	4.78787	6.12646	5.85158	5.77138	5.70201	5.26201	5.03247
At3g55910	unknown protein	251766_at	-1.05031	-0.288153	0.000512343	0.00880011	5.07284	4.36873	4.82932	3.78301	3.6303	4.17885	3.9197	3.99526	3.76021	3.85044	3.6187
At3g23580	RNR2A (RIBONUCLEOTIDE REDUCTASE 2A); ribonucleoside-diphosphate reductase	258106_at	-1.05279	-0.411366	0.00384566	0.033202	9.09768	9.41109	8.95062	7.97324	8.22743	8.17523	8.81751	7.7678	7.92367	7.80655	7.79621
At3g56360	unknown protein	251704_at	-1.05297	-0.634947	1.02221e-05	0.000759496	10.0977	10.1511	9.96168	9.16592	8.86843	9.30841	9.06252	9.16592	8.5085	8.69519	8.42832
At2g36380	ATPDR6__PDR6; ATPase, coupled to transmembrane movement of substances	263904_at	-1.05404	-0.317744	0.000743117	0.0113381	9.20441	9.04066	8.81801	7.80904	8.12494	8.14733	8.15855	7.90728	8.04023	7.82907	7.39063
At4g37320	CYP81D5; electron carrier/ heme binding / iron ion binding / monooxygenase/ oxygen binding	253097_at	-1.05725	0.203428	0.01559	0.0850535	6.06922	6.32976	6.24183	5.60718	4.70553	5.24593	5.00996	5.65741	5.03348	5.6165	5.87362
At3g54680	proteophosphoglycan-related	251859_at	-1.05953	-0.500771	0.0088976	0.0588615	7.12607	7.82868	7.07569	6.02636	6.54155	6.32912	6.47008	5.50134	5.61131	5.51997	5.66695
At3g26085	CAAX amino terminal protease family protein	258081_at	-1.06043	-0.201036	0.00624449	0.0462908	7.41443	7.37576	7.18851	6.01753	6.51408	6.59269	6.41607	5.99659	6.52634	5.64889	6.22701
At3g61160	shaggy-related protein kinase beta / ASK-beta (ASK2)	251358_at	-1.06343	0.00443671	0.0156449	0.0852099	7.56988	7.90711	7.75027	6.99574	6.36225	7.13726	6.28606	6.59861	6.1867	6.92427	6.92427
At5g65160	tetratricopeptide repeat (TPR)-containing protein	247229_at	-1.06447	-0.30403	0.000428751	0.00781135	6.51023	6.82724	6.41057	5.60342	5.43299	5.97324	5.40903	5.47356	5.43484	5.29912	5.20977
At1g66250	glycosyl hydrolase family 17 protein	259823_at	-1.06553	0.153944	0.012997	0.0755509	7.49707	7.54046	7.05261	6.1351	6.46059	6.75433	6.68592	6.04791	7.02332	6.11497	6.8117
At3g10570	CYP77A6; electron carrier/ heme binding / iron ion binding / monooxygenase/ oxygen binding	258962_at	-1.06605	-0.670576	0.000290198	0.00614073	6.47523	6.38964	6.49415	5.3762	5.39771	5.50429	6.17004	5.63284	4.99966	5.4268	4.86898
At5g58090	glycosyl hydrolase family 17 protein	247845_at	-1.06606	-0.441516	0.00312019	0.0288938	8.6592	8.92169	8.54308	7.30583	7.97803	8.37142	8.76615	7.90676	8.03193	7.79308	7.89477
At3g03780 At5g17920	AtMS2; 5-methyltetrahydropteroyltriglutamate-homocysteine S-methyltransferase/ methionine synthase	259343_s_at	-1.07992	0.0621273	0.0303602	0.131457	10.2663	10.3204	10.0919	8.87669	9.41589	9.22979	9.18039	8.0484	9.24379	8.90257	8.4986
At1g33260	protein kinase family protein	256529_at	-1.08005	-0.665398	0.00304549	0.0285232	9.07303	8.87825	8.93992	7.82312	7.94424	8.41176	8.30384	7.33745	7.21733	7.68053	7.15899
At1g16730	unknown protein	255763_at	-1.0815	-0.668882	0.0010894	0.0147473	7.09325	7.13801	6.39376	5.76018	5.82684	6.77783	6.87797	6.17922	5.98903	5.8476	5.99174
At1g64270	0	259796_at	-1.0825	0.277592	0.000679462	0.010696	5.95765	6.18082	5.72313	4.98005	4.76269	4.61767	4.35005	4.62603	4.84322	5.11289	4.47041
At5g18450	AP2 domain-containing transcription factor, putative	250010_at	-1.08276	-0.732305	0.00400127	0.0342344	7.43525	7.25338	7.31296	6.14973	6.35249	6.62126	5.5815	5.65465	4.83799	5.65483	5.16769
At4g01840	ATKCO5_ATTPK5_TPK5__KCO5 (CA2+ ACTIVATED OUTWARD RECTIFYING K+ CHANNEL 5); outward rectifier potassium channel	255551_at	-1.08294	-0.602169	0.00294197	0.0279494	6.81056	6.49138	6.57456	5.41809	5.66703	6.41392	6.23543	5.37379	5.24549	5.69049	5.28065
At4g00430	PIP1E_TMP-C__PIP1;4 (PLASMA MEMBRANE INTRINSIC PROTEIN 1;4); water channel	255674_at	-1.08515	-0.1723	0.00571957	0.0434444	12.0078	12.1165	12.041	10.8149	11.125	11.1901	11.5449	10.6214	11.3562	10.7796	10.7035
At5g59360	unknown protein	247715_at	-1.08568	0.133213	0.00195125	0.0215113	7.39031	7.85899	7.28416	6.604	6.24694	5.85333	6.32179	6.29348	6.24014	6.55579	6.0723
At3g05800	transcription factor	258742_at	-1.08631	0.0656834	0.00011299	0.00346876	5.12943	5.4796	5.37036	4.27643	4.20389	4.12016	4.06355	4.47964	4.34463	4.16121	4.35455
At5g02260	ATEXP9_ATHEXP ALPHA 1.10_EXP9__ATEXPA9 (ARABIDOPSIS THALIANA EXPANSIN A9)	250992_at	-1.08832	-0.455572	0.000884353	0.0127579	5.48039	5.72254	5.70189	4.36302	4.73023	4.82022	5.64516	4.98164	4.69491	4.75072	4.63468
At1g68170	nodulin MtN21 family protein	260433_at	-1.09176	-0.387078	0.000124348	0.0036932	10.4784	10.2714	10.1942	8.98837	9.45743	9.58516	9.65892	9.32007	9.04327	9.27748	9.08216
At2g33220	FUNCTIONS IN: molecular_function unknown; INVOLVED IN: photorespiration; LOCATED IN: mitochondrion, mitochondrial membrane, plastid, respiratory chain complex I; EXPRESSED IN: 25 plant structures; EXPRESSED DURING: 15 growth stages; CONTAINS InterPro DOMA	245169_at	-1.0949	0.126582	0.000359332	0.00697563	7.10991	7.68326	7.31022	6.24448	6.30132	6.02458	6.37248	5.94315	6.1173	6.30132	6.30132
At5g48520	unknown protein	248705_at	-1.09496	-0.851321	3.45657e-05	0.00164259	6.18616	6.05295	6.00424	5.01729	4.95502	6.18624	6.09857	6.24107	4.99105	5.26691	5.71396
At1g02190	CER1 protein, putative	264180_at	-1.09661	-0.0570371	4.44278e-05	0.00191569	5.46278	5.35384	5.57799	4.50129	4.23522	4.49323	4.31649	4.37539	4.18194	4.53122	4.30082
At2g47520	AP2 domain-containing transcription factor, putative	245173_at	-1.09753	-0.0713646	0.000866319	0.0125865	5.65558	5.51633	6.00958	4.42734	4.83192	4.84268	4.55458	4.9002	4.41925	4.81426	4.84987
At2g22170	lipid-associated family protein	263431_at	-1.09893	-0.519179	4.87841e-05	0.00203431	11.0242	10.7566	10.9571	9.83111	9.79632	10.2496	10.1133	10.5241	9.74498	9.99904	9.58549
At4g37240	unknown protein	246200_at	-1.10088	-0.486106	4.10567e-05	0.00183822	8.06277	8.13531	8.32351	7.15931	6.98666	7.4703	7.74584	7.66878	7.32647	6.88868	7.21146
At3g15540	MSG2__IAA19 (INDOLE-3-ACETIC ACID INDUCIBLE 19); transcription factor	258399_at	-1.10149	-0.139155	0.000458271	0.00814744	7.5825	7.28688	7.79889	6.69556	6.21364	6.48081	6.11784	6.34233	6.08737	6.25094	6.1852
At1g06000	UDP-glucoronosyl/UDP-glucosyl transferase family protein	260955_at	-1.10352	-0.862447	0.00379354	0.032939	9.6311	10.0646	9.59633	8.46878	8.85221	8.85221	9.59939	8.5888	8.28869	8.54628	7.61808
At2g36660	PAB7 (POLY(A) BINDING PROTEIN 7); RNA binding / translation initiation factor	265205_at	-1.10762	-0.942615	1.14673e-05	0.000819477	7.36521	7.21126	7.15059	6.20354	6.06593	6.60607	6.47934	6.83462	5.47435	5.99739	5.62043
At1g09790	COBL6 (COBRA-LIKE PROTEIN 6 PRECURSOR)	264710_at	-1.11287	-0.420633	0.00565037	0.0431053	8.83784	8.99702	9.08647	8.14051	7.5813	8.61009	8.4143	9.51851	8.29537	8.46822	8.51741
At5g62170	unknown protein	247457_at	-1.11459	-0.247559	0.0050726	0.0401478	7.82078	8.09343	7.85032	6.65051	6.96333	6.55746	6.84732	6.06323	6.43327	6.54573	5.74633
At1g23200	pectinesterase family protein	264891_at	-1.11728	-0.334276	3.46618e-06	0.000387557	11.4536	11.3757	11.3602	10.2505	10.3079	10.7528	10.4817	10.514	10.1866	10.2565	10.3025
At3g16390 At3g16400 At3g16410	NSP3 (NITRILE SPECIFIER PROTEIN 3)	259381_s_at	-1.12014	0.0743871	0.0103121	0.0650414	6.03807	6.02791	6.39206	5.20648	4.8586	6.67403	6.90497	7.63302	7.01958	6.83017	7.58544
At1g44100	AAP5; amino acid transmembrane transporter/ basic amino acid transmembrane transporter	245740_at	-1.12056	-0.305013	0.000248785	0.00553703	8.6867	8.57857	8.57838	7.41917	7.5688	7.45221	8.09618	7.44499	7.44255	7.3147	7.32109
At1g43790	TED6 (TRACHEARY ELEMENT DIFFERENTIATION-RELATED 6)	260867_at	-1.1219	-0.73842	5.01094e-05	0.00208196	6.24127	6.64362	6.85537	5.38711	5.52926	5.88792	6.16508	6.08147	5.12094	5.41429	5.38398
At1g55265	unknown protein	259661_at	-1.12313	0.379824	0.00103434	0.0141958	9.39106	9.33519	9.67627	8.12554	8.56323	8.33028	8.14313	8.87756	8.651	8.83517	9.00428
At1g44350	ILL6; IAA-amino acid conjugate hydrolase/ metallopeptidase	245244_at	-1.12404	-0.891527	8.70008e-05	0.00297971	8.07887	8.54957	8.44232	6.96822	7.49755	8.03494	8.06262	7.72493	7.1232	7.21801	6.80669
At5g24660	LSU2 (RESPONSE TO LOW SULFUR 2)	249752_at	-1.12613	0.683735	0.00657772	0.0479967	9.13843	8.54892	9.1035	8.24146	7.36685	7.16366	6.24941	7.16386	7.31669	7.59192	7.71953
At3g14020	NF-YA6 (NUCLEAR FACTOR Y, SUBUNIT A6); transcription factor	258198_at	-1.12624	-0.835672	0.000894485	0.0128	8.12241	8.3427	7.70712	6.7625	7.09985	7.84221	7.99849	7.19226	7.15618	6.72415	6.64562
At1g64190	6-phosphogluconate dehydrogenase family protein	262323_at	-1.12894	-0.557421	9.80496e-05	0.00320877	9.31919	9.23485	9.39617	8.3772	7.99839	8.94342	9.11894	9.42475	8.846	8.5423	8.42656
At5g53450	ORG1 (OBP3-responsive gene 1); ATP binding / kinase/ protein kinase	248270_at	-1.13774	-0.363626	0.00696712	0.0499121	8.14092	8.29734	8.37465	7.10361	7.16284	7.92117	7.48947	6.80339	7.15161	6.60268	7.36887
At3g02350	GAUT9 (Galacturonosyltransferase 9); polygalacturonate 4-alpha-galacturonosyltransferase/ transferase, transferring glycosyl groups / transferase, transferring hexosyl groups	256327_at	-1.14337	-0.919036	0.00019607	0.00479878	8.57504	8.67409	8.2826	7.05234	7.68208	8.5318	8.39158	7.88742	7.46972	7.42258	7.16139
At1g51360	ATDABB1__DABB1 (DIMERIC A/B BARREL DOMAINS-PROTEIN 1)	265142_at	-1.14761	-0.111048	9.60164e-05	0.00317411	7.45076	7.46678	7.15796	6.15824	6.26355	6.6815	6.35471	6.17102	6.20921	6.27472	6.39016
At3g27770	unknown protein	258244_at	-1.14972	-0.0540165	0.00102003	0.01405	10.3803	10.6337	10.4913	9.14539	9.55878	9.67309	9.14694	8.88104	9.18107	9.07437	9.28358
At1g78680	ATGGH2 (gamma-glutamyl hydrolase 2); omega peptidase	264250_at	-1.15678	-0.469974	0.00198143	0.0216873	9.60603	9.64312	9.5006	8.09043	8.7625	9.1153	8.88108	8.18422	8.16151	8.34687	8.2623
At2g40460	proton-dependent oligopeptide transport (POT) family protein	255877_at	-1.15828	-0.579446	0.000202265	0.00489253	11.5713	11.3593	11.5696	10.3128	10.3708	10.1178	9.90754	9.49757	9.53921	9.28653	8.9588
At2g02990	RNS1 (RIBONUCLEASE 1); endoribonuclease/ ribonuclease	266743_at	-1.16827	0.315907	4.45905e-05	0.00191743	12.5579	12.522	12.745	11.4943	11.3857	10.4617	10.5354	10.7829	10.7931	10.7609	11.1737
At3g01930	nodulin family protein	259005_at	-1.16832	-0.596946	0.000630774	0.010161	6.75433	6.90537	6.68076	5.58717	5.63651	6.10679	6.47997	5.71044	5.30923	5.9161	5.28103
At5g47560	ATSDAT_ATTDT__TDT (TONOPLAST DICARBOXYLATE TRANSPORTER); malate transmembrane transporter/ sodium:dicarboxylate symporter	248756_at	-1.17127	-0.45779	4.02086e-05	0.00181615	7.60589	7.81339	7.72496	6.51866	6.56829	7.05915	6.55123	7.00235	6.28277	6.39286	6.56373
At2g18560 At2g18570	UDP-glucoronosyl/UDP-glucosyl transferase family protein	265929_s_at	-1.17447	-0.732263	5.3676e-05	0.00219025	7.80635	7.62015	7.6378	6.29039	6.73685	7.4078	7.25406	7.03533	6.51318	6.7536	6.23361
At1g28340	AtRLP4 (Receptor Like Protein 4); protein binding	261469_at	-1.17794	-0.0265206	0.00533399	0.0414967	8.83541	9.04272	8.7177	7.49777	7.8769	8.26785	8.31343	7.33745	8.21342	7.76973	7.85603
At1g79330	AMC6_ATMCP2B__ATMC5 (ARABIDOPSIS THALIANA METACASPASE 5); cysteine-type endopeptidase	264143_at	-1.17835	-0.697948	0.00161707	0.0190524	7.92385	8.24882	8.05522	6.89762	6.89762	7.65999	6.89762	6.59495	6.26602	6.70966	6.08302
At4g09020	ATISA3__ISA3 (ISOAMYLASE 3); alpha-amylase/ isoamylase	255070_at	-1.18885	0.0756988	0.000897992	0.0128336	9.98102	10.1772	9.83087	8.52119	9.09385	8.40269	8.40392	8.09208	8.73081	8.1395	8.25548
At2g43290	MSS3 (multicopy suppressors of snf4 deficiency in yeast 3); calcium ion binding	266447_at	-1.18977	-0.0627877	0.0111848	0.0685821	7.0851	7.56601	6.89927	5.8889	6.09848	6.28605	5.9161	5.3975	6.31761	5.36128	5.7324
At4g36910	CDCP2__LEJ2 (LOSS OF THE TIMING OF ET AND JA BIOSYNTHESIS 2)	246225_at	-1.19028	-0.920143	3.5282e-05	0.00166409	9.13272	9.16006	8.94831	7.87493	7.90523	9.62777	9.64827	8.95197	8.58825	8.36032	8.51901
At3g19553	amino acid permease family protein	256567_at	-1.19098	-0.778365	0.00440169	0.0363841	7.49476	7.89212	7.43636	6.35497	6.47856	7.26903	6.47856	5.78857	5.93596	5.57581	5.68929
At1g05160	ATKAO1_KAO1__CYP88A3 (CYTOCHROME P450 88 A3); ent-kaurenoate oxidase/ oxygen binding	264586_at	-1.19132	-0.0570578	6.74294e-05	0.00254225	10.0734	10.2203	10.2822	8.82714	9.17413	9.18193	8.95403	9.1337	9.28587	8.86495	8.94767
At1g31440	SH3 domain-containing protein 1 (SH3P1)	256485_at	-1.19272	-0.316267	2.12947e-05	0.00119934	7.65708	7.30041	7.78005	6.3378	6.43513	6.7634	6.55899	6.55899	6.32694	6.34673	6.25891
At5g62670	AHA11 (Arabidopsis H(+)-ATPase 11); ATPase	247439_at	-1.19924	-0.409221	0.000129231	0.00377058	10.1271	10.1644	9.95743	8.72155	9.04592	9.65825	9.47465	9.07282	9.19869	8.89621	8.88315
At5g44410	FAD-binding domain-containing protein	249047_at	-1.19951	-0.374014	0.00241755	0.024596	4.84137	4.39599	5.47279	3.64068	3.76707	3.71867	3.50917	3.83035	3.08038	3.57405	3.28172
At5g42280	DC1 domain-containing protein	249245_at	-1.20754	0.55399	2.07694e-05	0.00119655	5.60361	5.9861	5.7854	4.56453	4.60379	3.9302	3.7546	4.17797	4.33571	4.59452	4.59452
At2g39050	hydroxyproline-rich glycoprotein family protein	266170_at	-1.21147	-0.49021	0.0024829	0.0250394	7.52369	8.1131	7.6408	6.37456	6.7209	7.16364	6.84325	6.28034	6.63965	6.04767	6.12929
At3g23560	ALF5 (ABERRANT LATERAL ROOT FORMATION 5); antiporter/ drug transporter/ transporter	258107_at	-1.22403	0.60686	5.7747e-07	0.000123104	8.17156	8.38894	8.22145	7.04511	7.02813	6.37448	6.37575	6.29104	6.83507	7.02813	6.99866
At5g43280	DCI1__ATDCI1 (DELTA(3,5),DELTA(2,4)-DIENOYL-COA ISOMERASE 1); delta3,5-delta2,4-dienoyl-CoA isomerase/ enoyl-CoA hydratase	249145_at	-1.22826	-0.957266	0.00538509	0.0417182	7.20411	7.20411	7.20525	5.13084	6.82162	7.7245	8.35901	7.96218	6.9843	7.27784	6.91174
At4g25640	MATE efflux family protein	254077_at	-1.23165	-0.300709	0.000875588	0.0126888	9.51129	9.72993	9.35819	8.11975	8.48322	8.44767	8.61222	8.0234	8.41528	7.71277	8.05311
At2g32660	AtRLP22 (Receptor Like Protein 22); kinase/ protein binding	267548_at	-1.23329	0.297162	1.41532e-05	0.000943963	4.77775	5.1108	5.2319	3.85169	3.76203	3.80644	3.5909	3.56664	3.98709	3.93419	3.93419
At5g49890	ATCLC-C__CLC-C (CHLORIDE CHANNEL C); anion channel/ voltage-gated chloride channel	248580_at	-1.23544	-0.466687	0.000263925	0.00574972	8.14856	8.72046	8.45742	7.01251	7.40091	7.77669	7.44555	7.44555	7.34898	6.83533	7.08343
At3g14067	subtilase family protein	256997_at	-1.23664	-0.457331	0.0167485	0.0887003	9.33756	9.45323	9.17291	7.87561	8.29358	8.87051	8.49889	7.50502	8.38779	7.7658	7.34884
At1g15880	atgos11__GOS11 (golgi snare 11); SNARE binding	259498_at	-1.23969	-0.831631	1.11878e-05	0.000814192	9.09632	8.86096	9.03347	7.81934	7.69512	8.81585	8.37418	8.34845	7.51244	7.89559	7.63555
At5g50520 At5g50630	nodulin family protein	248521_s_at	-1.24038	0.500653	4.39146e-06	0.000452357	8.54818	8.20183	8.44597	7.24286	7.0737	6.66158	6.74035	6.60497	7.24286	7.24787	7.01813
At1g30110	ATNUDX25 (ARABIDOPSIS THALIANA NUDIX HYDROLASE HOMOLOG 25); bis(5'-nucleosyl)-tetraphosphatase (asymmetrical)	256192_at	-1.24942	-0.547914	7.06242e-05	0.00261516	7.42148	7.50572	7.22868	5.93874	6.33302	6.612	6.61085	6.21447	5.99168	5.67704	6.12486
At2g03240	LOCATED IN: integral to membrane; EXPRESSED IN: 18 plant structures; EXPRESSED DURING: 10 growth stages; CONTAINS InterPro DOMAIN/s: SPX, N-terminal (InterPro:IPR004331), EXS, C-terminal (InterPro:IPR004342); BEST Arabidopsis thaliana protein match is: un	266732_at	-1.25344	-0.329616	2.15234e-05	0.00120626	7.80697	7.5186	7.71714	6.57281	6.28211	6.34021	6.73697	6.64103	6.34732	6.17017	6.21187
At1g52910	unknown protein	260151_at	-1.25426	-0.657156	0.000129015	0.00377058	9.72946	9.79242	9.74654	8.67146	8.3323	8.33317	8.01129	7.80285	7.18794	7.78893	7.19897
At3g17609	HYH (HY5-HOMOLOG); DNA binding / transcription factor	258349_at	-1.26121	0.0367865	0.0129962	0.0755509	5.1316	5.16578	5.13406	3.79015	3.97506	4.50272	4.07817	4.16335	5.18506	3.77518	3.89437
At3g51430	YLS2; strictosidine synthase	252117_at	-1.26344	-0.775588	0.000158877	0.00422917	9.21773	8.96729	9.04289	7.47718	8.14788	9.08935	8.48625	8.43683	7.96507	7.86716	7.85344
At1g51430	unknown protein	257497_at	-1.26442	0.00252794	0.00112521	0.0150534	4.39128	5.43161	5.07444	3.76124	3.64148	3.67597	3.56534	3.76219	3.59933	3.76124	3.65051
At1g64980	unknown protein	262868_at	-1.26828	-0.689713	0.00314041	0.0290011	9.70721	9.82903	9.61043	8.23256	8.66199	8.96242	9.2614	7.94461	8.27474	8.02043	7.80411
At2g35860	FLA16 (FASCICLIN-LIKE ARABINOGALACTAN PROTEIN 16 PRECURSOR)	263942_at	-1.27439	-0.841348	0.00209501	0.0224459	8.66893	8.40047	8.61197	7.05594	7.51618	8.28406	8.80533	7.57955	7.69641	7.49689	6.95159
At3g50350	unknown protein	252205_at	-1.27471	-0.755169	0.00165363	0.019383	8.61458	8.41776	8.47308	7.27497	7.17921	7.82414	6.70139	6.72119	6.09667	6.67047	6.21407
At2g39890	ATPROT1__PROT1 (PROLINE TRANSPORTER 1); L-proline transmembrane transporter/ amino acid transmembrane transporter	267358_at	-1.27534	-0.11406	0.000355387	0.00694039	9.77525	10.2418	9.87575	8.81598	8.56188	8.47459	8.84454	8.35196	8.75243	8.23	8.34647
At3g10520	ARATH GLB2_GLB2_NSHB2__AHB2 (ARABIDOPSIS HAEMOGLOBIN 2); oxygen transporter	258920_at	-1.27751	0.0274718	9.94476e-06	0.000743738	5.4842	5.97765	5.72593	4.45242	4.45107	4.10088	3.96187	4.03842	4.06811	4.03225	4.08324
At2g29670	binding	266617_at	-1.27762	-0.0328439	9.28812e-06	0.000716234	8.81168	8.95671	8.77117	7.49777	7.64003	7.52566	7.36074	7.75416	7.607	7.39936	7.53567
At1g55740	AtSIP1 (Arabidopsis thaliana seed imbibition 1); hydrolase, hydrolyzing O-glycosyl compounds	264532_at	-1.27866	0.213701	0.00021605	0.00508051	8.28382	8.5926	8.36231	7.14258	7.12593	6.74899	6.64285	6.5285	6.52491	7.2917	6.74482
At1g65690	harpin-induced protein-related / HIN1-related / harpin-responsive protein-related	262930_at	-1.28301	-0.346572	0.000124175	0.0036932	7.2992	7.25	7.3662	5.81102	6.23323	5.9539	6.21473	5.59076	5.74061	5.58795	5.39111
At5g49900	catalytic/ glucosylceramidase	248581_at	-1.28341	-0.167922	0.000128355	0.00376393	9.6929	9.50631	9.76147	8.46302	8.27728	7.78923	7.24995	7.69885	7.28403	7.68119	7.26904
At4g26220	caffeoyl-CoA 3-O-methyltransferase, putative	253985_at	-1.28483	-0.673795	0.000270598	0.00585611	11.283	11.3689	11.2585	10.0796	9.95775	10.3816	9.62254	9.49169	9.03646	9.0219	9.41613
At2g37770	aldo/keto reductase family protein	267168_at	-1.28493	-0.612876	0.000233383	0.00531343	6.41031	6.94044	6.50913	5.26092	5.40915	5.80598	6.22118	5.45025	5.21133	5.3803	5.04716
At1g31820	amino acid permease family protein	246260_at	-1.28566	0.169148	6.33966e-05	0.00244683	5.34674	5.77647	5.79992	4.48794	4.22283	4.07518	4.04318	4.33601	4.14365	4.42837	4.38979
At5g40890	CLC-A_CLCA__ATCLC-A (CHLORIDE CHANNEL A); anion channel/ nitrate transmembrane transporter/ voltage-gated chloride channel	249327_at	-1.28655	-0.521247	0.000111799	0.00345872	7.13771	7.44297	7.19303	6.24384	5.69887	6.35079	5.81305	6.0381	5.54969	5.39511	5.6934
At1g31670	copper amine oxidase, putative	246574_at	-1.28794	-0.477943	0.00631528	0.0466035	10.262	9.90025	10.2647	8.8909	8.81787	8.40785	8.75264	8.6882	7.32854	8.81787	8.26846
At4g18010	IP5PII__AT5PTASE2 (MYO-INOSITOL POLYPHOSPHATE 5-PHOSPHATASE 2); inositol-polyphosphate 5-phosphatase	254707_at	-1.29165	-0.522365	9.29441e-06	0.000716234	5.99251	5.87784	5.69592	4.48375	4.6438	5.10822	5.00506	4.84487	4.23134	4.5132	4.64653
At5g52400	CYP715A1; electron carrier/ heme binding / iron ion binding / monooxygenase/ oxygen binding	248358_at	-1.29423	-0.186185	3.14754e-05	0.00156077	6.45175	6.56908	6.32654	5.16215	5.14762	5.15407	5.05885	5.16215	4.60139	5.17643	5.0387
At3g23610	dual specificity protein phosphatase (DsPTP1)	258095_at	-1.29701	-0.849694	1.07419e-06	0.000181536	6.90735	7.11832	6.67236	5.56026	5.6444	6.24297	6.12382	6.18546	5.24908	5.44207	5.31202
At4g10955 At4g10960	lipase class 3 family protein	254952_at	-1.29948	-0.348849	0.000521056	0.00889557	7.32049	6.89039	6.596	5.64016	5.63214	6.09156	5.55504	5.58368	5.279	5.66674	5.238
At3g15810	unknown protein	258251_at	-1.30726	-0.292608	5.64947e-06	0.000534707	8.14618	8.20988	8.15461	6.70867	7.01725	6.99215	7.01725	6.82385	6.61891	6.83465	6.50187
At1g35230	AGP5 (ARABINOGALACTAN-PROTEIN 5)	259550_at	-1.31359	0.0391468	0.000164677	0.0042929	6.14372	6.09426	6.27759	5.11726	4.59929	4.48394	4.29975	4.7798	4.56202	4.7798	4.33912
At2g35060	KUP11; potassium ion transmembrane transporter	267423_at	-1.31655	-0.629894	0.00324376	0.0296672	9.07038	8.77731	8.80609	7.58294	7.55315	8.02104	7.66291	6.78528	7.33132	6.70497	6.54328
At2g47160	BOR1 (REQUIRES HIGH BORON 1); anion exchanger/ boron transporter	263319_at	-1.3184	-0.656159	0.0056743	0.0432082	8.32641	8.14716	7.99524	6.61432	7.06143	7.2017	7.36507	5.9621	6.28583	6.39267	5.8819
At4g01480	AtPPa5 (Arabidopsis thaliana pyrophosphorylase 5); inorganic diphosphatase/ pyrophosphatase	255587_at	-1.32121	-0.152088	0.00158878	0.0188761	8.04744	8.24641	8.29202	7.01857	6.72958	7.08021	6.86392	6.4366	6.86395	6.97033	6.09018
At4g05590	unknown protein	255243_at	-1.32581	-0.38573	0.00119538	0.015648	4.6665	5.10275	5.49999	3.60004	3.92783	4.46135	3.76531	3.70989	3.59536	3.51421	3.66979
At5g36110 At5g36130	CYP716A1; electron carrier/ heme binding / iron ion binding / monooxygenase/ oxygen binding	249684_s_at	-1.32714	-0.879479	0.000634245	0.0101953	7.4278	7.13174	7.32706	6.19954	5.73724	6.92552	5.86491	6.07425	5.09767	5.55859	5.56998
At1g02890	AAA-type ATPase family protein	262130_at	-1.32779	-0.205461	0.00784071	0.0539344	8.47921	8.24332	8.49992	6.34424	7.81514	9.2055	8.67592	8.94704	8.61515	8.85597	8.74096
At1g71330 At3g13080	ATNAP5; ATPase, coupled to transmembrane movement of substances / transporter	259937_s_at	-1.32994	-0.672741	1.25837e-05	0.000864559	7.25725	6.80974	7.29148	5.78102	5.79809	6.01077	6.09462	6.42457	5.42026	5.53474	5.55673
At4g29700	type I phosphodiesterase/nucleotide pyrophosphatase family protein	253697_at	-1.33783	0.224281	0.00816318	0.0552844	5.56132	5.95527	5.08755	4.201	4.19277	4.64386	3.96166	4.07008	5.12309	4.18814	4.03721
At2g46450	CNGC12__ATCNGC12; cation channel/ cyclic nucleotide binding / ion channel	263777_at	-1.34313	-0.475329	0.000114809	0.00348959	7.55441	7.81488	7.6511	6.01513	6.64553	7.29833	7.36128	6.99492	7.00949	6.63033	6.58871
At3g17520	late embryogenesis abundant domain-containing protein / LEA domain-containing protein	258347_at	-1.34529	-0.734374	0.00131775	0.0167174	9.77858	9.59945	9.61845	8.29604	8.34436	10.6546	9.78607	9.39818	8.96677	9.116	9.55295
At3g18560	unknown protein	256799_at	-1.35304	-0.32756	0.000972758	0.0136126	6.72313	7.01639	6.64103	5.2895	5.59146	6.12135	6.71493	5.66838	6.02325	5.78657	5.71216
At1g11210	unknown protein	262452_at	-1.36657	-0.461987	6.44429e-05	0.00247209	6.62943	6.81744	6.82773	5.58904	5.19421	5.58904	5.11201	5.46606	4.91807	4.6695	5.19358
At2g37580	zinc finger (C3HC4-type RING finger) family protein	267177_at	-1.37835	-0.184864	0.00247285	0.0249749	7.87559	7.49769	8.19116	6.46927	6.48367	6.93681	6.15063	6.80728	5.96311	6.74702	6.63
At3g18880	ribosomal protein S17 family protein	256654_at	-1.38199	0.748351	3.96922e-06	0.000415481	7.0449	7.2673	7.17224	5.84968	5.70929	5.26244	4.72065	4.91151	5.82607	5.67815	5.63543
At5g45500	unknown protein	248944_at	-1.38279	-0.0516457	0.000859535	0.0125274	5.6833	5.00912	5.99573	4.26816	4.09169	3.96342	4.14718	4.19907	3.78621	4.28492	4.0836
At5g37600	GLN1;1__ATGSR1; copper ion binding / glutamate-ammonia ligase	249581_at	-1.39141	0.125974	0.00702292	0.0500759	11.9128	12.2826	12.0068	10.4461	10.9058	9.70128	10.0297	8.73411	9.63564	9.96441	9.24295
At3g13320	atcax2__CAX2 (CATION EXCHANGER 2); calcium:cation antiporter/ calcium:hydrogen antiporter	257662_at	-1.39208	-0.79395	0.000472556	0.00832356	8.06825	8.53953	7.96119	6.44652	7.14864	7.61542	7.35792	6.81616	6.60393	6.23178	6.57194
At5g66690	UGT72E2; UDP-glycosyltransferase/ coniferyl-alcohol glucosyltransferase/ transferase, transferring glycosyl groups	247059_at	-1.39583	0.0661116	8.29576e-05	0.00288266	7.89834	7.50317	7.52771	6.29355	6.20094	5.81022	5.70208	5.95247	5.51153	6.11503	6.03653
At1g31600	oxidoreductase, 2OG-Fe(II) oxygenase family protein	256493_at	-1.4035	-0.0856908	0.000144632	0.00402815	7.5158	8.09918	7.61872	6.17941	6.50272	6.42123	6.16101	5.95081	6.20137	6.18433	5.89028
At1g14685	ATBPC2_BBR/BPC2__BPC2 (BASIC PENTACYSTEINE 2); DNA binding / transcription factor	262848_at	-1.40352	-0.656078	0.000977015	0.0136555	8.46662	8.32786	8.25056	6.70267	7.18698	7.89167	8.0302	6.99028	7.22891	6.64956	7.06544
At1g63050	membrane bound O-acyl transferase (MBOAT) family protein	259683_at	-1.40387	0.338629	3.28441e-05	0.00159399	9.36523	9.11711	9.38302	8.01658	7.75259	7.76421	7.53857	8.10431	7.95607	8.25398	8.21294
265788_at	0	265788_at	-1.40469	-0.189096	1.87615e-06	0.000260753	6.05903	6.07804	6.22887	4.90775	4.52682	4.61643	4.67097	4.75725	4.49781	4.46479	4.51477
At5g47910	ATRBOHD__RBOHD (RESPIRATORY BURST OXIDASE HOMOLOGUE D); NAD(P)H oxidase	248719_at	-1.40834	-0.253731	0.00233987	0.0241065	8.70865	8.54979	8.3206	6.9097	7.3263	7.90593	7.55101	6.86103	7.61145	7.01324	6.93209
At3g11050	ATFER2 (ferritin 2); binding / ferric iron binding / oxidoreductase/ transition metal ion binding	256416_at	-1.4111	-0.774488	0.0106852	0.0665564	10.8301	10.9473	10.6798	9.01762	9.79835	10.7957	10.1512	9.03943	9.67105	8.97726	9.0146
At1g12640	membrane bound O-acyl transferase (MBOAT) family protein	255928_at	-1.41372	-0.857123	0.000456248	0.00813048	10.2438	10.2438	9.93913	8.48233	8.97477	9.21002	9.66547	8.47711	8.20353	8.23954	8.33817
At3g25290	auxin-responsive family protein	257824_at	-1.41534	-0.735724	0.00614456	0.0457732	10.456	10.7109	10.4833	9.01336	9.25606	10.2962	10.1222	8.73457	9.35738	8.62341	8.96497
At1g24735	O-methyltransferase	245650_at	-1.428	-0.545145	0.000248814	0.00553703	11.038	11.1397	10.9558	9.64146	9.59156	9.79751	9.13609	8.88892	8.64997	9.04313	8.49399
At5g14130	peroxidase, putative	250200_at	-1.43097	-0.936881	3.89127e-06	0.000411145	10.4252	10.3833	10.5846	8.9902	9.07658	9.77847	9.18005	9.23068	8.56725	8.36526	8.44605
At2g26740 At2g26750	ATSEH (Arabidopsis thaliana soluble epoxide hydrolase); epoxide hydrolase	267607_s_at	-1.43189	-0.554494	1.87722e-05	0.00112683	9.91501	10.0103	9.76903	8.14669	8.78576	9.0794	9.29406	8.95709	8.60556	8.57727	8.48424
At4g00770	unknown protein	255658_at	-1.43794	-0.903517	1.01987e-06	0.000176408	6.53823	6.63782	6.52141	5.04785	5.20792	5.94858	6.20212	5.85974	5.31442	5.08947	4.896
At1g23640	unknown protein	265177_at	-1.443	0.154153	3.8289e-06	0.000410034	4.83779	4.78455	4.44299	3.29024	3.20066	3.1313	3.23466	3.43899	3.43899	3.40957	3.41886
At5g20950	glycosyl hydrolase family 3 protein	246184_at	-1.44421	-0.364008	0.000144222	0.00402657	10.5954	10.5477	10.4772	9.00021	9.19158	9.50256	9.68537	8.82801	8.90928	9.16536	8.84927
265674_at	0	265674_at	-1.44785	-0.834052	0.000148669	0.00405396	11.0548	11.0641	11.4855	9.94994	9.55726	9.26517	8.73258	9.01253	7.75242	8.58021	8.1755
At4g20860	FAD-binding domain-containing protein	254447_at	-1.45155	-0.56715	0.000171784	0.0044222	7.08557	7.29858	7.36675	5.71939	5.87811	5.99522	5.48372	5.91779	5.31878	4.76036	5.61614
At1g32900	starch synthase, putative	261191_at	-1.47269	0.623954	0.00228555	0.0237078	9.32742	9.43591	9.00276	7.61999	7.94536	7.37306	8.03977	7.26006	8.82557	7.56099	8.15819
At1g65670	CYP702A1; electron carrier/ heme binding / iron ion binding / monooxygenase/ oxygen binding	264634_at	-1.47357	0.945932	0.000559295	0.00936675	9.54163	9.3475	9.49691	7.79163	8.18525	7.06282	7.32499	6.33378	7.62163	8.41351	7.52425
At1g10370	ATGSTU17_GST30_GST30B__ERD9 (EARLY-RESPONSIVE TO DEHYDRATION 9); glutathione transferase	264436_at	-1.47651	-0.838348	0.00202227	0.0219239	6.92644	7.37572	6.75735	5.61045	5.4762	7.34011	7.59964	6.78093	7.17407	5.93849	6.09307
At2g31750	UGT74D1 (UDP-glucosyl transferase 74D1); UDP-glycosyltransferase/ abscisic acid glucosyltransferase/ transferase, transferring glycosyl groups / transferase, transferring hexosyl groups	263473_at	-1.47893	-0.0166701	0.0183043	0.0940576	7.48706	6.88991	6.40326	5.09882	5.79681	5.91353	6.1695	5.4901	6.5455	5.88893	5.08869
At5g01360	EXPRESSED IN: 13 plant structures; EXPRESSED DURING: 4 anthesis, petal differentiation and expansion stage; CONTAINS InterPro DOMAIN/s: Protein of unknown function DUF231, plant (InterPro:IPR004253); BEST Arabidopsis thaliana protein match is: ESK1 (ESKIM	251093_at	-1.51178	0.135607	5.39167e-05	0.00219043	6.64251	6.42218	6.23348	5.17988	4.662	4.76705	4.80609	4.62893	4.61883	5.15506	4.835
At2g34790	EDA28__MEE23 (MATERNAL EFFECT EMBRYO ARREST 23); FAD binding / catalytic/ electron carrier/ oxidoreductase	267414_at	-1.52896	-0.77355	6.66645e-05	0.002526	9.70808	9.49974	9.49425	8.09961	7.97718	8.50089	8.52185	7.87944	7.76981	7.70859	7.10312
At2g30340	LBD13 (LOB DOMAIN-CONTAINING PROTEIN 13)	255873_at	-1.53684	-0.0927408	4.64766e-06	0.000473273	6.91643	7.06748	7.12773	5.58834	5.41241	5.48283	5.3415	5.57739	5.1209	5.60998	5.39262
At1g59780	disease resistance protein (CC-NBS-LRR class), putative	262894_at	-1.54777	-0.424579	7.19618e-06	0.000621761	5.68994	5.6235	5.65209	4.07406	4.14074	4.53595	5.01583	4.6175	4.1408	4.1831	4.57165
At3g25585	AAPT2 (AMINOALCOHOLPHOSPHOTRANSFERASE); phosphatidyltransferase/ phosphotransferase, for other substituted phosphate groups	257933_at	-1.55941	-0.798219	0.0020046	0.0218257	10.4622	11.0157	10.6269	8.87858	9.40584	10.477	9.77922	9.17391	9.52707	8.71153	8.79688
At1g15950	ATCCR1_IRX4__CCR1 (CINNAMOYL COA REDUCTASE 1); cinnamoyl-CoA reductase	261792_at	-1.56295	-0.75481	6.13523e-05	0.00237597	11.49	11.5703	11.4603	9.93332	9.95452	10.393	9.95452	9.4976	9.34167	9.38112	8.8579
At1g77240	AMP-binding protein, putative	264477_at	-1.57167	-0.279787	0.00082545	0.0121946	10.0874	9.82176	9.91707	8.60177	8.13907	8.50864	7.35398	7.81344	7.7471	7.33306	7.75655
At4g21990	ATAPR3_PRH-26_PRH26__APR3 (APS REDUCTASE 3); adenylyl-sulfate reductase	254343_at	-1.59881	-0.603576	0.0068738	0.0495232	8.05295	8.06585	8.16463	6.50144	6.4899	6.92382	8.30821	7.10251	6.27822	6.62385	7.62175
At1g47480	hydrolase	262444_at	-1.59888	-0.159489	1.12438e-05	0.000814192	6.29002	6.24254	6.53625	4.9762	4.53858	4.70312	4.70224	4.46269	4.41449	4.7026	4.2725
At1g53490	DNA binding	260973_at	-1.60865	-0.357768	1.87195e-06	0.000260753	5.42597	5.41532	5.82531	3.83088	4.06288	4.1357	4.21037	4.34544	3.78621	3.86877	3.96322
At1g23020	ATFRO3__FRO3; ferric-chelate reductase	264751_at	-1.61869	-0.152486	0.0118762	0.071008	6.56607	5.71793	6.24987	4.73633	4.3822	5.1015	4.85065	4.99536	4.62285	4.01149	5.85571
At3g25810	myrcene/ocimene synthase, putative	257637_at	-1.64692	-0.28056	3.60987e-05	0.00168732	6.45046	6.18499	6.21915	4.54398	4.73191	5.24339	4.57357	4.9512	4.49828	4.95779	4.47041
At1g32200	ACT1__ATS1; glycerol-3-phosphate O-acyltransferase	245790_at	-1.65408	-0.374098	1.67343e-05	0.00103327	8.1588	8.35659	8.55116	6.74851	6.65436	7.20602	7.36907	7.8668	6.9864	7.28165	7.05155
At4g22840	bile acid:sodium symporter family protein	254281_at	-1.66822	-0.0772094	7.15236e-05	0.00262714	7.72859	7.51671	7.77147	6.12016	5.88792	6.34789	6.03286	6.20768	6.6037	6.04087	5.71223
At4g25010	nodulin MtN3 family protein	254090_at	-1.72739	-0.079006	1.88961e-07	5.38775e-05	5.83672	6.17912	6.02903	4.28756	4.28756	4.06806	4.14839	4.12312	3.93291	4.1468	4.02283
At5g51810	AT2353_ATGA20OX2__GA20OX2 (GIBBERELLIN 20 OXIDASE 2); gibberellin 20-oxidase	248371_at	-1.72892	-0.842855	4.92642e-05	0.00205058	10.3072	10.3906	10.2698	8.3986	8.78866	8.71934	9.09114	8.15774	7.98116	7.97865	7.47985
At2g29490	GST19__ATGSTU1 (GLUTATHIONE S-TRANSFERASE TAU 1); glutathione transferase	266290_at	-1.7921	-0.0274011	5.92508e-05	0.0023182	5.5706	6.01767	5.01227	3.85024	3.63258	3.72358	3.63695	3.8784	3.66626	3.84285	3.64762
At1g69230	SP1L2 (SPIRAL1-LIKE2)	260353_at	-1.79273	0.947249	0.000704571	0.0109627	9.20431	9.27737	9.57252	7.52567	7.59167	5.33832	5.97758	5.79612	5.95149	7.52567	6.4766
At3g44540	FAR4 (FATTY ACID REDUCTASE 4); binding / catalytic/ oxidoreductase, acting on the CH-CH group of donors	252638_at	-1.79675	-0.783826	0.0136784	0.0782161	11.3655	11.4829	11.3023	9.64345	9.53017	9.74005	8.81531	8.15509	7.02916	9.16923	8.16058
At2g30300	nodulin-related	255862_at	-1.86239	-0.734333	8.30297e-05	0.00288266	9.00514	8.77617	9.06137	7.09237	7.07797	7.54658	7.04981	6.40664	6.19988	6.57254	6.02761
At1g18520	TET11 (TETRASPANIN11)	261670_at	-1.87095	0.0342228	2.57367e-06	0.000319691	6.97641	6.84801	6.84438	5.36752	4.66978	5.12423	5.06433	5.08072	5.02449	5.13451	5.21294
At1g35140	EXL7__PHI-1 (PHOSPHATE-INDUCED 1)	245757_at	-1.87097	-0.946821	9.8868e-05	0.00322629	6.80814	6.86826	7.03135	4.99533	5.06791	5.94437	7.16855	5.99659	5.51776	5.31365	5.43763
At1g68450	VQ motif-containing protein	260261_at	-1.93023	-0.609596	0.000307307	0.00636665	8.08391	7.79657	8.1711	6.40422	5.7697	6.73348	5.89673	7.10053	5.93379	5.68641	6.28176
At3g18270	CYP77A5P; catalytic	257067_at	-1.97734	-0.0491162	1.21412e-05	0.000852125	7.8783	7.7904	7.55552	5.74776	5.78036	6.14493	6.62438	5.6989	6.10766	6.11606	6.09714
At5g62520	SRO5 (SIMILAR TO RCD ONE 5); NAD+ ADP-ribosyltransferase	247431_at	-2.00465	-0.640517	0.0108685	0.0673305	8.99243	9.3934	9.03713	6.89992	7.37276	8.10314	7.46495	6.04956	7.50347	5.98021	6.21243
At1g17745	PGDH (3-PHOSPHOGLYCERATE DEHYDROGENASE); phosphoglycerate dehydrogenase	259403_at	-2.03083	-0.151463	0.00199833	0.0217783	8.52484	8.46193	8.36451	6.32315	6.51603	7.9723	6.55803	7.30903	7.57285	6.31636	7.49576
At2g13810	ALD1 (AGD2-LIKE DEFENSE RESPONSE PROTEIN1); catalytic/ pyridoxal phosphate binding / transaminase/ transferase, transferring nitrogenous groups	265658_at	-2.06395	-0.0608409	2.07731e-05	0.00119655	6.96563	6.5767	7.17369	4.89022	4.79255	4.80511	4.49807	5.02421	4.29009	5.02421	4.83058
At2g32670	VAMP725__ATVAMP725	267547_at	-2.08551	-0.219431	2.12057e-05	0.00119934	6.24565	7.15532	6.93158	4.85733	4.52668	4.94668	4.67708	4.82134	4.44431	4.85932	4.48317
At2g04780	FLA7 (FASCICLIN-LIKE ARABINOOGALACTAN 7)	263628_at	-2.11607	-0.65814	4.4389e-06	0.000454042	11.5316	11.588	11.5841	9.60497	9.29869	9.42493	9.03607	9.53402	8.50756	8.38471	9.12832
At1g17310	MADS-box protein (AGL100)	260845_at	-2.12424	0.11547	1.82271e-08	1.19019e-05	6.59604	6.67995	6.82938	4.52702	4.62808	4.37593	4.50357	4.5721	4.4785	4.6588	4.66071
At1g35250	thioesterase family protein	257512_at	-2.17117	0.0715581	3.38886e-05	0.00162395	7.26466	7.24243	7.59747	5.44506	4.94899	4.86391	4.84031	5.32957	4.54678	5.32957	5.37211
At1g13080	CYP71B2 (CYTOCHROME P450 71B2); electron carrier/ heme binding / iron ion binding / monooxygenase/ oxygen binding	262826_at	-2.19911	-0.747446	6.17775e-06	0.000568204	7.10304	7.26636	7.5255	5.25316	4.9452	6.31008	5.53823	5.94563	5.43902	5.25729	4.85528
At4g24110	unknown protein	254200_at	-2.24486	-0.885107	0.00085914	0.0125274	10.3505	9.99904	10.127	7.94224	7.88577	8.82717	8.63124	7.33521	8.13131	7.25659	6.75039
At1g17860	trypsin and protease inhibitor family protein / Kunitz family protein	255904_at	-2.25591	0.952765	3.25708e-05	0.00158748	9.00514	8.89168	8.94126	6.52593	6.8543	5.70002	5.22448	5.05262	5.56556	6.5608	6.70907
At4g25040	integral membrane family protein	254104_at	-2.33395	-0.81763	0.000335238	0.00667259	10.0338	9.78309	10.0884	7.83195	7.437	7.55465	6.4277	6.92243	5.37295	6.88868	6.19025
At1g02850	BGLU11 (BETA GLUCOSIDASE 11); catalytic/ cation binding / hydrolase, hydrolyzing O-glycosyl compounds	262118_at	-2.35247	0.158076	0.000274022	0.00590779	11.755	11.7539	11.7985	9.2661	9.56716	11.0559	9.52291	9.53879	10.2583	10.1728	10.1607
At1g30135	tify5a__JAZ8 (JASMONATE-ZIM-DOMAIN PROTEIN 8)	256159_at	-2.3677	-0.443801	2.85683e-06	0.000339397	6.48474	5.90822	6.73287	3.93001	4.08515	4.44696	4.11341	4.64117	3.86132	3.91843	4.09039
At3g23470 At3g23480	cyclopropane-fatty-acyl-phospholipid synthase	257175_s_at	-2.42356	-0.55591	1.08237e-06	0.000181536	6.37414	5.79325	6.29545	3.63267	3.82877	4.74374	4.42466	4.16564	3.88091	3.70134	4.08406
At1g12070	Rho GDP-dissociation inhibitor family protein	264395_at	-2.42452	-0.0951527	3.86312e-06	0.000411145	6.44667	6.96178	6.21557	4.38191	3.85173	4.28756	4.24967	3.78849	3.98709	4.03225	4.02093
At1g58160	jacalin lectin family protein	246394_at	-2.52394	0.132808	2.83441e-07	7.60623e-05	6.90721	6.22147	6.89163	4.18151	4.11748	3.96655	3.79387	3.96861	4.03117	4.08892	4.00738
At5g51500	pectinesterase family protein	248407_at	-2.53053	0.462058	3.82235e-06	0.000410034	9.2917	9.33423	9.56025	6.83311	6.89662	5.49506	5.26565	5.38872	5.2352	6.30724	5.99316
At2g02850	ARPN (PLANTACYANIN); copper ion binding / electron carrier	267472_at	-2.54782	-0.881523	0.00132911	0.0168428	11.1172	11.3208	11.2525	8.74121	8.6234	10.4937	8.31121	8.28078	8.2382	7.93372	8.26919
At1g80730	ATZFP1__ZFP1 (ZINC-FINGER PROTEIN 1); nucleic acid binding / transcription factor/ zinc ion binding	261910_at	-2.56503	0.134179	9.6892e-08	3.36047e-05	6.68333	6.49375	6.75199	4.36211	3.79388	3.22441	3.04108	3.14331	3.20238	3.16794	3.44101
At1g43640	AtTLP5 (TUBBY LIKE PROTEIN 5); phosphoric diester hydrolase/ transcription factor	262726_at	-2.62929	-0.474288	1.10991e-07	3.62623e-05	10.297	10.6374	10.6132	7.98366	7.7895	8.41493	7.81107	7.93143	7.62451	7.51595	7.59412
At1g71340	glycerophosphoryl diester phosphodiesterase family protein	259934_at	-2.67664	-0.782135	3.17493e-08	1.76635e-05	6.96199	7.12181	7.02273	4.63894	4.07881	5.80222	5.88733	6.13242	5.09309	5.12667	5.25581
At1g78670	ATGGH3 (gamma-glutamyl hydrolase 3); catalytic/ hydrolase/ omega peptidase	264300_at	-2.71776	0.465012	7.47981e-08	2.89177e-05	7.3089	7.46056	6.937	4.59072	4.44473	3.91705	3.79151	3.58156	4.00563	4.28154	4.39798
At1g02700	unknown protein	260917_at	-2.79045	0.103083	0.00154178	0.0185192	8.25324	8.47248	8.53723	5.78975	5.47131	7.50761	5.4296	7.11373	7.18543	5.93622	7.23853
At4g12730	FLA2 (FASCICLIN-LIKE ARABINOGALACTAN 2)	254785_at	-2.8127	-0.819661	4.35116e-06	0.00045195	9.35575	9.40858	9.20755	6.82173	6.20079	7.52751	7.03439	6.39221	6.3443	6.21376	5.93707
At1g17170	GST__ATGSTU24 (GLUTATHIONE S-TRANSFERASE TAU 24); glutathione binding / glutathione transferase	262518_at	-2.82428	0.151791	1.25091e-08	9.20425e-06	6.81814	6.32144	6.72536	3.79817	3.79656	3.49925	3.52331	3.65845	3.78621	3.56339	3.78679
At3g22231	PCC1 (PATHOGEN AND CIRCADIAN CONTROLLED 1)	256766_at	-2.84421	-0.00309677	9.3033e-09	7.90635e-06	8.83737	8.73134	9.15837	6.13701	5.99261	6.1736	6.02787	6.29626	6.06214	6.29396	6.13234
At1g06640	2-oxoglutarate-dependent dioxygenase, putative	262637_at	-2.90015	0.17439	4.54168e-07	0.00010571	7.84175	8.40448	7.71822	4.97018	5.20582	4.99024	4.87262	4.53503	4.77101	5.2503	4.89977
At1g72570	DNA binding / transcription factor	259918_at	-2.92637	-0.40002	1.11869e-06	0.000185845	7.28014	8.1817	7.57291	4.82611	4.67764	4.62918	4.28756	4.35805	3.89002	4.37692	3.80779
At5g55050	GDSL-motif lipase/hydrolase family protein	248118_at	-3.09738	0.101072	6.38979e-07	0.000128983	7.0348	7.78048	7.94605	4.71522	4.26424	4.60977	4.40282	4.52344	4.39909	4.66578	4.77438
248522_at	0	248522_at	-3.42588	0.0660019	8.86153e-10	2.22213e-06	7.49949	7.78291	7.39953	4.24953	4.02	4.05777	4.00015	4.10856	3.96438	4.21659	4.1835
At5g50400	ATPAP27__PAP27 (PURPLE ACID PHOSPHATASE 27); acid phosphatase/ protein serine/threonine phosphatase	248499_at	-3.59173	-0.317631	1.82624e-08	1.19019e-05	9.51485	9.71227	9.82988	6.1079	6.07997	7.0515	6.65723	7.18855	6.7057	6.30522	6.93347
At1g35612	0	262010_at	-3.71486	0.216875	1.31401e-06	0.000206707	7.75292	6.34198	7.48749	3.47026	3.48828	3.45501	3.26539	3.56088	3.5987	3.76093	3.57227
At3g28360	PGP16 (P-GLYCOPROTEIN 16); ATPase, coupled to transmembrane movement of substances	257872_at	-3.71965	-0.0739058	1.60597e-07	4.75744e-05	8.57505	7.88208	8.33073	4.61014	4.4758	5.17628	4.5209	5.01747	4.47729	5.1768	4.83885
