# Supplementary material for: ALTERED MERISTEM PROGRAM 1 Is involved in Development of Seed Dormancy in Arabidopsis
Source: PLoS One. 2011 May 26;6(5):e20408. doi: 10.1371/journal.pone.0020408 (PMC3102729; doi:10.1371/journal.pone.0020408)
Supplement: Table S6 — Probes differentially expressed only in amp1-21. (XLS) [file pone.0020408.s011.xls]

## Sheet: Sheet1
Table S6. Probes differentially expressed only in amp1-21. Comparisons were done in developing seeds at 10 days after pollination.
			Log2FC				Log2 Expression in All Samples
AGI	Annotation	ProbeID	Col.Amp1vsWT	c24.Amp1vsWT	P.Value	adj.P.Val	Col.WT	Col.WT	Col.WT	Col.Amp1	Col.Amp1	c24.WT	c24.WT	c24.WT	c24.Amp1	c24.Amp1	c24.Amp1
At1g24822 At1g24996 At1g25097	unknown protein	245638_s_at	0.469878	5.57759	5.24085e-08	2.30109e-05	9.50822	9.05427	9.8314	10.6755	9.19354	3.49258	3.56571	3.84065	8.8045	9.59075	9.23647
At4g05050	UBQ11 (UBIQUITIN 11); protein binding	255257_at	-0.170524	5.06944	2.81319e-08	1.60422e-05	12.5642	12.4282	12.4507	12.3566	12.2644	7.86353	6.86917	6.35627	11.8898	12.268	12.1395
At4g20480	unknown protein	254481_at	-0.214643	4.90887	2.02162e-10	9.22262e-07	10.6187	10.8856	10.4946	10.3488	10.5545	5.37031	5.28921	5.94419	10.55	10.4456	10.3347
At5g03350	legume lectin family protein	250942_at	0.719095	4.09077	8.54083e-09	7.90635e-06	5.42497	5.99668	5.15508	6.32944	6.1599	5.25838	5.15735	5.65888	9.67657	9.25442	9.41593
At1g23960	unknown protein	263023_at	-0.0384106	3.85331	9.74192e-10	2.22213e-06	8.44501	8.53522	8.58099	8.31641	8.64759	3.95494	3.86681	3.90061	7.85947	7.38067	8.04214
At2g15325	protease inhibitor/seed storage/lipid transfer protein (LTP) family protein	257438_at	0.094404	3.60515	4.17941e-05	0.00184395	8.22832	6.73375	7.41403	7.63024	7.47597	4.24043	4.29341	4.04302	7.35184	7.11493	8.92553
At2g41650	unknown protein	245106_at	0.549338	3.45837	5.09388e-08	2.30109e-05	7.38455	7.06468	7.14513	7.60095	7.89397	3.76676	4.25344	4.7403	7.73091	7.53571	7.86899
At2g23230	terpene synthase/cyclase family protein	245071_at	0.00173196	3.42868	1.02086e-06	0.000176408	9.83058	9.60362	9.40413	9.57757	9.65145	4.16145	4.36402	4.81428	8.60388	7.71642	7.30547
At4g19500	ATP binding / nucleoside-triphosphatase/ nucleotide binding / protein binding / transmembrane receptor	254585_at	0.362074	3.28109	4.63546e-08	2.30109e-05	7.70399	7.33211	7.56539	8.02144	7.77037	4.26612	4.18542	4.8834	7.4267	7.8116	7.9399
At4g37000	ATRCCR__ACD2 (ACCELERATED CELL DEATH 2); red chlorophyll catabolite reductase	246194_at	-0.391477	2.99979	3.89561e-07	9.45306e-05	10.0748	10.2508	9.90079	9.64441	9.72356	7.4217	6.42199	7.06536	10.2483	9.95227	9.70785
At1g65980	TPX1 (thioredoxin-dependent peroxidase 1); antioxidant/ oxidoreductase	261919_at	-0.233199	2.97845	6.58111e-09	7.34144e-06	12.76	12.3573	12.6783	12.4074	12.3233	9.39463	9.06505	9.61488	12.308	12.3938	12.308
At4g02540	DC1 domain-containing protein	255484_at	0.0326801	2.83374	2.52832e-08	1.51766e-05	7.14404	6.96229	7.21913	7.23087	7.05146	4.78774	5.00029	4.78438	8.06674	7.3973	7.60958
At5g54020	zinc ion binding	248212_at	0.455552	2.81859	3.61342e-09	5.88729e-06	6.82787	6.95968	6.94826	7.48876	7.24622	4.03377	4.19964	4.42165	7.10457	7.17841	6.82787
At5g09810	ACT2__ACT7 (ACTIN 7); structural constituent of cytoskeleton	AFFX-r2-At-Actin-3_s_at	0.216911	2.79642	6.14355e-09	7.34144e-06	11.345	11.1416	11.178	11.4255	11.4514	8.83038	8.51711	9.09396	11.509	11.6607	11.6611
At1g66660	seven in absentia (SINA) protein, putative	256384_at	-0.0737197	2.7702	1.42725e-09	2.71296e-06	6.38315	6.44304	6.42589	6.29616	6.39112	3.45501	3.81616	3.82672	6.46744	6.58765	6.35341
At3g62460 At3g62530	INVOLVED IN: biological_process unknown; LOCATED IN: mitochondrion; EXPRESSED IN: male gametophyte; EXPRESSED DURING: M germinated pollen stage; CONTAINS InterPro DOMAIN/s: Protein of unknown function DUF537 (InterPro:IPR007491); BEST Arabidopsis thaliana	251241_s_at	-0.23089	2.72457	0.000101032	0.00325762	9.91035	10.2075	9.52853	9.11738	10.1851	7.36179	7.31188	6.20309	10.2544	9.35764	9.43848
At1g68050 At5g23410 At5g42730	ADO3__FKF1 (FLAVIN-BINDING, KELCH REPEAT, F BOX 1); signal transducer/ two-component sensor/ ubiquitin-protein ligase	259990_s_at	-0.308476	2.62184	0.000107746	0.00339385	9.82106	9.96589	10.2244	9.92408	9.46656	5.55074	6.22953	7.28821	8.52729	9.23221	9.1745
At5g51490	pectinesterase family protein	248406_at	0.243809	2.59204	4.84625e-08	2.30109e-05	11.1527	11.0741	11.3542	11.629	11.246	8.22657	8.45889	8.82803	11.0924	11.1049	11.0924
At3g16240	AQP1_ATTIP2;1_DELTA-TIP1_TIP2;1__DELTA-TIP; ammonia transporter/ methylammonium transmembrane transporter/ water channel	258054_at	0.447984	2.55348	6.8445e-07	0.000134589	6.97287	6.86864	6.97281	7.45794	7.31424	6.84668	6.72751	7.26208	9.84059	8.99052	9.6656
At5g41700	ATUBC8__UBC8 (UBIQUITIN CONJUGATING ENZYME 8); protein binding / ubiquitin-protein ligase	249265_at	0.109351	2.53023	2.6511e-05	0.00137748	11.4758	11.724	11.6734	11.6891	11.7784	9.26618	7.92974	9.36384	11.3656	11.3588	11.4261
At2g26400	ARD__ATARD3 (ACIREDUCTONE DIOXYGENASE 3); acireductone dioxygenase [iron(II)-requiring]/ heteroglycan binding / metal ion binding	245035_at	0.701479	2.46098	0.000698849	0.0109034	5.9259	6.36674	6.20454	6.88283	6.85158	6.28471	6.28209	6.32031	8.98355	9.83509	7.45142
At2g27190	ATPAP1_ATPAP12__PAP12 (PURPLE ACID PHOSPHATASE 12); acid phosphatase/ protein serine/threonine phosphatase	263083_at	0.934464	2.40867	8.07598e-08	2.97118e-05	5.52083	5.69328	5.79842	6.51793	6.69268	4.4648	4.31893	4.87642	6.70072	7.06887	7.11656
At5g55790	unknown protein	248079_at	0.0806255	2.3634	7.04732e-08	2.83006e-05	6.03843	6.02816	6.18698	6.30214	6.02816	4.06637	4.2031	4.05342	6.11843	6.61554	6.67912
At5g42240	scpl42 (serine carboxypeptidase-like 42); serine-type carboxypeptidase	249216_at	0.668609	2.36228	1.55847e-06	0.000233065	6.93252	7.17711	7.04814	7.27562	8.16678	5.39524	5.48683	5.60728	8.18673	7.64689	7.74257
At3g11170 At5g05580	FADD__FAD7 (FATTY ACID DESATURASE 7); omega-3 fatty acid desaturase	256417_s_at	0.0734274	2.33382	1.39761e-07	4.2506e-05	7.16802	6.92629	7.06965	7.0778	7.17836	5.28389	5.12417	5.12309	7.68067	7.10689	7.74504
At4g15140	unknown protein	245309_at	0.900157	2.28706	6.37137e-06	0.000577704	4.71115	4.73227	4.20631	5.30006	5.60007	4.05403	4.39539	4.83055	6.98506	6.24621	6.90988
At5g01600	ATFER1; ferric iron binding / iron ion binding	251109_at	0.623319	2.2307	9.52764e-05	0.0031588	8.65704	8.92375	8.74985	9.42604	9.37437	7.99917	7.66425	8.56933	10.9021	9.51802	10.5047
At3g29280	unknown protein	256612_at	0.321591	2.22673	1.18025e-08	8.97385e-06	8.01892	8.19225	7.96808	8.37786	8.38483	6.10065	5.80146	6.19322	8.34105	8.2452	8.18925
At5g41685	mitochondrial import receptor subunit TOM7 / translocase of outer membrane 7 kDa subunit (TOM7.1)	249268_at	0.24856	2.2202	5.1721e-06	0.000507427	9.45655	9.36417	9.88957	9.92889	9.70842	7.31858	6.66336	7.59425	9.28587	9.40155	9.54938
At5g63660	LCR74__PDF2.5	247337_at	0.835021	2.20303	5.0271e-05	0.00208488	4.01368	3.74902	3.86042	5.016	4.40278	3.66082	3.73054	3.50384	5.40084	5.43671	6.66675
At4g21380	ARK3 (A. THALIANA RECEPTOR KINASE 3); kinase/ transmembrane receptor protein serine/threonine kinase	254416_at	-0.862711	2.17935	2.4006e-05	0.00127597	7.60776	7.89062	7.61977	6.64205	7.04463	5.47111	4.73132	4.87875	7.82757	6.74702	7.04463
At2g40010	60S acidic ribosomal protein P0 (RPP0A)	267349_at	-0.187255	2.16785	1.58622e-07	4.75744e-05	6.25519	6.30782	5.88224	5.82577	6.09655	4.45793	4.68583	4.84031	6.98386	6.73818	6.76558
At1g80960	F-box protein-related	257476_at	-0.090161	2.15979	3.56533e-08	1.92399e-05	6.34235	6.40151	6.639	6.5474	6.19418	3.99721	3.87858	4.15607	6.11028	6.23688	6.16408
At2g03870	small nuclear ribonucleoprotein, putative / snRNP, putative / Sm protein, putative	263332_at	0.220878	2.13218	0.00104559	0.0143242	9.97826	9.7824	10.0529	10.308	10.0094	7.78192	7.38594	9.36634	10.0773	10.4446	10.4088
At2g42110	unknown protein	267636_at	0.899064	2.13179	0.00529329	0.0413635	4.70613	4.73194	4.92531	5.71161	5.6621	4.28138	5.17069	7.0567	7.60289	7.29277	8.00848
265974_at	0	265974_at	-0.384783	2.11523	2.84361e-06	0.000339397	6.03155	6.51723	5.9184	5.43605	6.10584	3.5482	3.66676	3.48914	5.78308	5.82051	5.44618
At3g04200	germin-like protein, putative	258578_at	-0.390878	2.08856	1.1104e-05	0.000811801	10.2291	10.2491	10.1703	9.40039	10.2502	7.20793	7.25415	6.71991	9.23329	9.40039	8.814
At1g34640	unknown protein	262411_at	0.864771	2.03357	0.000247145	0.00552685	7.54732	7.82559	7.56152	8.69767	8.3215	6.10206	5.74405	7.17217	7.83107	8.66764	8.6203
At4g19160	unknown protein	254561_at	0.501803	2.01155	0.000188681	0.00470876	8.31433	7.94112	8.08862	8.96763	8.26536	6.51272	6.44351	7.44366	8.35229	9.29315	8.7891
At2g43800	formin homology 2 domain-containing protein / FH2 domain-containing protein	260565_at	0.219189	1.99649	3.75486e-06	0.000409149	8.19583	7.93744	8.17431	8.46229	8.18114	6.91739	7.04288	6.76908	8.88103	9.34589	8.49192
At4g09680	unknown protein	255044_at	-0.0132928	1.99647	1.70348e-07	4.9816e-05	6.15258	6.37874	6.45051	6.22789	6.40008	4.10682	3.67479	4.14553	5.92815	5.97895	6.00946
At3g18680	aspartate/glutamate/uridylate kinase family protein	257756_at	0.00340939	1.94466	1.08233e-06	0.000181536	7.56809	7.49458	7.60992	7.49777	7.62411	6.31148	5.93295	6.55899	8.15583	8.01358	8.46798
At1g17770 At2g24740	SDG17__SUVH7 (SU(VAR)3-9 HOMOLOG 7); DNA binding / histone-lysine N-methyltransferase/ zinc ion binding	263317_s_at	0.649881	1.93198	0.00237148	0.0242327	7.70992	7.21059	7.71228	8.4896	7.8987	6.34976	6.52777	7.50704	7.86565	9.60488	8.70999
At5g25090	plastocyanin-like domain-containing protein	246920_at	0.735223	1.93041	0.00112753	0.0150756	5.84614	5.60191	5.87128	6.63425	6.38242	4.87932	5.38539	6.84574	7.73437	7.55446	7.61286
At4g36140	disease resistance protein (TIR-NBS-LRR class), putative	253074_at	0.273589	1.87685	3.19751e-07	8.28809e-05	4.60306	4.94452	4.90298	5.26694	4.91394	3.58567	3.57438	3.78507	5.45321	5.41567	5.70678
At5g59690 At5g59970	histone H4	247692_s_at	0.786997	1.87545	0.000139724	0.00395188	10.8607	10.9009	11.074	11.7985	11.6659	9.60871	9.49147	10.8321	11.6786	11.8332	12.0469
At2g26760	CYCB1;4 (Cyclin B1;4); cyclin-dependent protein kinase regulator	267618_at	0.875649	1.86695	0.000782862	0.0117416	4.92641	4.72586	4.73418	5.41782	5.92445	4.35345	4.87882	5.99003	7.18826	6.43127	7.2036
At2g32990	AtGH9B8 (Arabidopsis thaliana glycosyl hydrolase 9B8); catalytic/ hydrolase, hydrolyzing O-glycosyl compounds	267595_at	0.296285	1.86411	9.72341e-08	3.36047e-05	8.508	8.58501	8.56833	8.97792	8.72222	7.38201	7.72682	7.73268	9.35489	9.56077	9.51818
At1g28110	SCPL45 (SERINE CARBOXYPEPTIDASE-LIKE 45 PRECURSOR); serine-type carboxypeptidase	259599_at	0.645062	1.86238	2.40537e-05	0.00127597	8.20501	8.15814	8.34597	9.01517	8.7477	6.82321	7.57144	7.92881	9.44825	9.27218	9.19019
At2g23260	UGT84B1 (UDP-glucosyl transferase 84B1); UDP-glycosyltransferase/ abscisic acid glucosyltransferase/ indole-3-acetate beta-glucosyltransferase/ quercetin 7-O-glucosyltransferase/ transferase, transferring glycosyl groups	245068_at	0.891498	1.83058	4.66159e-05	0.00197275	6.01453	5.63374	5.61418	6.83474	6.45655	5.39133	5.283	6.3076	7.5845	7.23769	7.65149
At4g12020	ATWRKY19_MAPKKK11__WRKY19; transcription factor	254852_at	0.408609	1.79879	6.89404e-06	0.00061188	6.6937	6.68867	7.14698	7.32844	7.17502	4.59911	4.73565	5.3349	6.68867	6.68867	6.68867
At1g78060	glycosyl hydrolase family 3 protein	262181_at	0.987774	1.78728	0.000159637	0.00422917	3.95423	4.02519	3.80412	4.76286	5.06838	3.98564	4.18657	5.20018	6.70294	6.01674	6.01453
At1g09310	unknown protein	263709_at	0.291234	1.78694	0.000223695	0.00521193	5.35462	5.4796	5.27716	5.66221	5.66118	5.13894	4.36706	4.96092	6.82572	5.9226	7.07943
At1g03550	secretory carrier membrane protein (SCAMP) family protein	264835_at	-0.261435	1.78244	7.80932e-08	2.92017e-05	6.99751	6.99397	7.08949	6.6714	6.85971	4.65206	4.51334	4.67974	6.60753	6.33496	6.24996
At5g59120	ATSBT4.13 (ARABIDOPSIS THALIANA SUBTILASE 4.13); identical protein binding / serine-type endopeptidase	247758_at	0.759656	1.77664	0.00109853	0.0148269	5.35249	4.16311	4.80267	5.636	5.42882	3.97418	4.42482	5.30059	6.11873	6.17927	6.73152
At1g24800 At1g24881 At1g25055 At1g25141 At1g25211	CONTAINS InterPro DOMAIN/s: Cyclin-like F-box (InterPro:IPR001810), F-box associated (InterPro:IPR006527), F-box associated type 1 (InterPro:IPR017451); BEST Arabidopsis thaliana protein match is: unknown protein (TAIR:AT1G25211.1); Has 745 Blast hits to	245651_s_at	-0.217012	1.77257	5.11499e-08	2.30109e-05	10.9053	11.1061	11.2189	10.9057	10.8138	8.97472	8.98292	9.00826	10.6302	10.7641	10.8893
At5g05180	unknown protein	250823_at	0.717448	1.77141	9.7403e-06	0.000730843	3.18539	3.2701	3.50206	4.02116	4.0521	3.40515	3.63871	3.9331	5.25626	5.13502	5.89991
At3g28220	meprin and TRAF homology domain-containing protein / MATH domain-containing protein	256577_at	0.392955	1.76746	0.00131745	0.0167174	6.27826	6.49162	6.17352	6.38095	7.03389	4.96384	5.56299	5.96396	8.07226	6.82521	6.89569
At5g10430	ATAGP4__AGP4 (ARABINOGALACTAN PROTEIN 4)	250437_at	0.208015	1.76484	0.00111104	0.014934	6.62514	6.48473	6.54177	6.59992	6.9172	4.79528	5.45666	6.53162	7.46939	7.26255	7.34612
At3g47560	esterase/lipase/thioesterase family protein	252433_at	0.585851	1.764	2.33295e-05	0.00125211	4.53219	4.53814	4.58599	5.19804	5.07788	4.20059	4.36898	4.50042	6.43327	5.50057	6.42814
At3g07130	ATPAP15__PAP15 (PURPLE ACID PHOSPHATASE 15); acid phosphatase/ protein serine/threonine phosphatase	258828_at	0.768782	1.7598	3.17501e-07	8.28809e-05	6.11976	6.16139	6.23675	6.99449	6.88835	5.62949	5.36133	5.95732	7.34557	7.3652	7.51676
At1g31335	unknown protein	262558_at	0.823831	1.75384	0.000161152	0.00424957	5.4922	5.90194	6.3072	6.8985	6.55006	5.58944	5.66084	6.6653	7.74104	7.73757	7.69848
At1g63100	scarecrow transcription factor family protein	259686_at	0.92918	1.74862	9.70968e-06	0.000730843	5.3411	5.18672	5.36157	6.4543	5.99699	5.18664	5.59161	5.8269	7.32233	7.60521	6.92346
At4g24890	ATPAP24__PAP24 (PURPLE ACID PHOSPHATASE 24); acid phosphatase/ protein serine/threonine phosphatase	254111_at	0.910361	1.71911	7.12807e-06	0.000620577	6.07532	5.71586	5.82154	6.91656	6.64598	4.87133	5.50993	5.51852	7.15357	7.16932	6.73421
At2g21860	violaxanthin de-epoxidase-related	263873_at	0.347149	1.7172	6.38235e-06	0.000577704	7.1614	6.63883	7.10324	7.34352	7.28643	5.79992	6.04167	6.20928	7.58803	7.57031	8.04415
At4g18250	receptor serine/threonine kinase, putative	254660_at	0.89501	1.69725	1.14964e-05	0.000819477	5.59007	6.17201	6.12657	6.98782	6.72796	4.61758	4.32136	5.00444	6.12657	6.43493	6.47363
At3g48410	hydrolase, alpha/beta fold family protein	252357_at	-0.115878	1.67791	1.8862e-06	0.000260753	8.606	8.41548	8.54331	8.34637	8.46506	7.04573	7.03943	6.89348	9.00873	8.35734	8.6463
At5g54970	unknown protein	248139_at	0.776717	1.67243	1.17271e-05	0.000832591	4.12658	4.11051	4.16644	4.91287	4.90958	4.46432	4.87545	5.32512	6.74774	6.26312	6.67133
At3g05150	sugar transporter family protein	259351_at	0.427002	1.65706	3.78477e-06	0.000409149	6.2468	6.3151	6.08073	6.53026	6.75216	4.68141	4.6385	5.0953	6.64333	6.58316	6.15988
At2g38540	ATLTP1_LTP1__LP1; calmodulin binding	266421_at	0.523634	1.64959	0.000171964	0.0044222	4.35402	4.67224	4.56942	4.87642	5.23464	4.37517	4.2757	4.87642	6.72194	5.64843	6.1057
At4g33070	pyruvate decarboxylase, putative	253416_at	-0.141364	1.64305	0.000468207	0.0082661	8.77581	8.43666	8.63796	8.15115	8.79974	7.04951	6.72019	6.24232	8.88362	8.03867	8.01886
At2g01870	unknown protein	263597_at	0.391599	1.63813	0.000103649	0.00330661	5.35557	4.78515	5.58778	5.86905	5.39982	4.43316	4.30604	4.97356	6.03876	6.34196	6.24642
At2g23120	FUNCTIONS IN: molecular_function unknown; INVOLVED IN: biological_process unknown; LOCATED IN: plasma membrane; EXPRESSED IN: 23 plant structures; EXPRESSED DURING: 14 growth stages; CONTAINS InterPro DOMAIN/s: Late embryogenesis abundant protein 18 (Inte	267261_at	0.395126	1.6353	6.07732e-06	0.000561229	11.1741	11.1807	11.2106	11.6383	11.5289	10.428	9.66238	10.1127	11.5311	11.8251	11.7527
At5g37890	seven in absentia (SINA) protein, putative	249592_at	-0.124822	1.63509	6.79629e-07	0.000134589	7.06926	7.1195	6.95307	6.78349	7.06142	5.55548	5.81327	5.95716	7.55985	7.36587	7.30547
At2g24190	short-chain dehydrogenase/reductase (SDR) family protein	266015_at	-0.288832	1.63026	2.63579e-05	0.00137266	7.00954	7.31884	6.96099	6.75348	6.86177	5.39023	5.79274	5.34017	7.54001	6.7678	7.1061
At2g04025	unknown protein	263481_at	0.588226	1.62802	7.62432e-06	0.000651351	6.34607	6.50987	6.64215	7.0012	7.17399	5.08193	4.69031	5.48447	6.77774	6.76408	6.59895
At5g60250	zinc finger (C3HC4-type RING finger) family protein	247615_at	-0.0177619	1.61976	1.57701e-05	0.000999828	5.48844	5.48844	5.65316	5.48844	5.56273	4.42576	3.97652	4.71767	6.05667	6.19927	5.72328
At1g76540	CDKB2;1 (cyclin-dependent kinase B2;1); cyclin-dependent protein kinase/ kinase/ protein binding	259978_at	0.795545	1.61805	9.25148e-06	0.000716234	5.11585	4.78333	5.01957	5.74862	5.78831	5.4691	5.47713	6.14615	7.49173	7.08219	7.37261
At2g21650	ATRL2__MEE3 (MATERNAL EFFECT EMBRYO ARREST 3); DNA binding / transcription factor	263549_at	0.533711	1.60002	0.00464231	0.0377643	4.71134	4.79268	4.71545	5.20692	5.34015	4.37915	4.50707	5.91845	6.75406	5.8648	6.98588
At3g53470	unknown protein	251941_at	0.87226	1.59775	3.30203e-06	0.000377437	7.09984	7.13246	7.21317	8.08483	7.95667	7.05975	6.77325	7.47904	8.80402	8.47289	8.82838
At1g03430	AHP5 (HISTIDINE-CONTAINING PHOSPHOTRANSFER FACTOR 5); histidine phosphotransfer kinase	264838_at	0.0160794	1.59707	1.1297e-05	0.000815457	7.02752	6.89738	7.08429	6.78276	7.25553	5.01788	5.53378	5.41599	7.16801	6.79262	6.79821
At2g24790	COL3 (CONSTANS-LIKE 3); protein binding / transcription factor/ zinc ion binding	263537_at	0.284091	1.59257	5.21597e-07	0.000115511	8.46289	8.40462	8.57418	8.7682	8.76111	6.96718	7.42095	7.00125	8.65916	8.75004	8.75787
At4g01730	zinc ion binding	255597_at	0.830348	1.58818	0.000548316	0.00924396	4.88981	5.08539	4.99092	6.00183	5.63628	5.11398	4.95248	5.88455	6.45534	6.67691	7.58332
At4g16980	arabinogalactan-protein family	245318_at	0.807315	1.58448	0.00226558	0.0235972	8.77837	8.30902	8.36448	9.28085	9.30169	7.13417	8.64474	8.18011	10.1178	9.5526	9.04208
At3g02380	COL2 (constans-like 2); transcription factor/ zinc ion binding	258497_at	0.576388	1.57157	0.000168279	0.00435691	4.7492	4.92038	4.79942	5.16215	5.63663	4.8214	5.33736	5.32956	7.32244	6.50388	6.37672
At1g18370	HIK (HINKEL); ATP binding / microtubule motor	261660_at	0.742316	1.55058	6.68875e-05	0.002526	3.73339	3.86377	3.74865	4.41864	4.62986	3.9728	4.21976	4.91682	5.85291	5.67088	6.23735
At3g54420	ATCHITIV_CHIV__ATEP3; chitinase	251895_at	0.0657703	1.54873	0.00159342	0.0189007	7.5265	7.14545	7.47065	7.3752	7.51808	6.23979	6.12946	5.55226	7.72664	8.09625	6.74482
At4g05520	ATEHD2 (EPS15 HOMOLOGY DOMAIN 2); GTP binding / GTPase/ calcium ion binding	255236_at	0.346131	1.54471	0.000361925	0.00700807	4.2852	4.136	4.27011	4.46993	4.68321	3.84081	4.11779	4.15585	6.21584	4.93506	5.59769
At5g23010	IMS3__MAM1 (METHYLTHIOALKYLMALATE SYNTHASE 1); 2-isopropylmalate synthase/ methylthioalkylmalate synthase	249866_at	0.356883	1.54195	0.00112992	0.0150986	7.64546	7.71659	7.49919	7.93307	8.02152	5.33697	5.76261	5.80875	6.3468	7.42335	7.76403
At3g51600	LTP5 (Lipid transfer protein 5); lipid transporter	252115_at	0.865456	1.5414	1.52808e-05	0.000978368	7.9679	8.05813	7.84775	8.68101	8.96576	7.37275	7.81137	8.07551	9.56622	8.98691	9.33071
At3g61880	CYP78A9 (CYTOCHROME P450 78A9); monooxygenase/ oxygen binding	251301_at	-0.726368	1.53975	0.00706722	0.050226	12.958	13.2617	13.1723	12.4551	12.3534	9.41869	9.00973	9.21901	9.84954	11.9574	10.4597
At2g16570	ATASE1 (GLN PHOSPHORIBOSYL PYROPHOSPHATE AMIDOTRANSFERASE 1); amidophosphoribosyltransferase	263239_at	0.25783	1.53889	0.000546184	0.00921565	6.58771	6.45808	6.58771	6.91229	6.69237	5.58634	6.06429	6.64041	7.11632	7.87167	7.91973
At5g62630	HIPL2 (HIPL2 PROTEIN PRECURSOR); catalytic	247444_at	0.0385863	1.53106	1.11283e-07	3.62623e-05	7.29052	7.27228	7.33024	7.41149	7.26104	6.08359	6.21076	6.1673	7.79048	7.52092	7.74342
At4g10030	hydrolase, alpha/beta fold family protein	255012_at	-0.340514	1.5276	2.01672e-05	0.00117052	9.39541	9.46846	9.30338	9.10946	8.98768	7.43129	6.92659	7.71598	9.09462	8.76801	8.79404
At1g03420	0	264824_at	0.912376	1.52465	1.84638e-06	0.000259975	7.50472	7.30889	7.59044	8.54514	8.21565	6.61364	6.64197	7.12143	8.2717	8.41349	8.26578
At1g56300	DNAJ heat shock N-terminal domain-containing protein	256221_at	-0.426916	1.52357	6.4896e-05	0.00247953	10.2122	9.38046	9.82181	9.18416	9.5717	7.46381	7.06696	7.58055	8.94577	8.87963	8.85663
At5g24800	AtbZIP9_BZO2H2__BZIP9 (BASIC LEUCINE ZIPPER 9); DNA binding / protein heterodimerization/ transcription factor	246962_s_at	0.102922	1.51899	7.01322e-05	0.00260497	8.81701	8.70725	8.97965	9.21874	8.65637	8.01209	7.7776	8.50118	9.43688	9.81606	9.59489
At5g25570	unknown protein	246905_at	0.367705	1.50904	0.000638157	0.0102437	4.82296	5.50622	5.15643	5.33284	5.7263	4.33081	4.45399	4.54962	6.59203	5.43455	5.83496
At5g28750	thylakoid assembly protein, putative	245924_at	0.739523	1.50527	0.000304201	0.00633105	7.5491	7.20638	7.87899	8.19388	8.37482	6.97095	7.57619	7.79685	8.7208	8.70148	9.43752
At2g26180	IQD6 (IQ-domain 6); calmodulin binding	267402_at	0.867783	1.50178	0.00036443	0.00705059	5.7171	6.11575	5.53605	6.75679	6.55804	5.7894	6.19301	7.00954	8.05371	7.59925	7.84435
At1g24470	short-chain dehydrogenase/reductase (SDR) family protein	265012_at	0.200883	1.49206	0.000594725	0.00977355	6.9324	7.24783	7.00263	7.12219	7.40149	5.31614	5.60728	6.54461	7.30464	7.43996	7.19959
At4g13950	RALFL31 (ralf-like 31); signal transducer	245310_at	-0.20905	1.48754	0.000114568	0.00348905	8.27527	8.0441	8.33819	7.78739	8.23288	6.36567	6.88725	6.01668	7.71411	7.94531	8.07279
At4g02800	unknown protein	255460_at	0.681704	1.48747	0.000234807	0.0053346	3.25803	3.67703	3.47505	3.97514	4.32835	3.56875	3.66722	4.49382	5.42531	5.08022	5.68666
At4g14890	ferredoxin family protein	245347_at	0.949443	1.48171	4.79405e-05	0.00200279	6.43825	5.75916	6.51285	7.25543	7.11696	6.64736	6.78595	7.19308	8.20513	8.22108	8.64531
At5g43500	ATARP9 (ACTIN-RELATED PROTEIN 9); protein binding	249127_at	-0.332814	1.4791	1.18816e-05	0.000839071	6.99645	6.8213	7.09859	6.63925	6.63935	5.36697	5.56681	5.48452	7.05165	6.54952	7.25444
At2g25510	unknown protein	265611_at	0.829169	1.47905	0.00414969	0.0351019	4.53523	4.63828	4.29462	5.86061	4.77648	6.10749	5.48048	7.12143	7.80843	7.779	7.55913
At1g10110	F-box family protein	257417_at	0.420648	1.47835	6.55567e-06	0.000586411	5.57129	5.64514	5.81573	6.04862	6.14745	4.56774	4.12186	4.19347	6.04633	5.54484	5.72694
At1g03310	ATISA2_BE2_DBE1_ISA2__isoamylase, putative / starch debranching enzyme, putative	264360_at	-0.417637	1.46807	0.000350214	0.00688061	8.42866	8.3402	8.55494	8.20043	7.84683	6.63827	7.0216	7.73484	8.41255	8.88537	8.501
At5g17160	unknown protein	246415_at	0.30114	1.45252	0.000125169	0.00370793	4.38309	4.88357	4.55968	4.90992	4.90992	4.56365	4.60977	5.0311	6.49018	5.72609	6.34582
At3g51720	unknown protein	252077_at	0.614826	1.45001	0.01769	0.0919107	4.67412	5.23747	5.35974	5.67234	5.7382	4.30957	5.5815	6.01465	7.19501	5.8992	7.16156
At1g03630	PORC__POR C (PROTOCHLOROPHYLLIDE OXIDOREDUCTASE); NADPH dehydrogenase/ oxidoreductase/ protochlorophyllide reductase	264839_at	0.62164	1.44959	0.00383333	0.0331457	5.01558	5.03934	5.34481	5.84422	5.66554	5.87275	5.95205	7.08554	7.80577	7.11511	8.33824
At1g62570	FMO GS-OX4 (FLAVIN-MONOOXYGENASE GLUCOSINOLATE S-OXYGENASE 4); 4-methylthiopropyl glucosinolate S-oxygenase/ 8-methylthiopropyl glucosinolate S-oxygenase/ flavin-containing monooxygenase/ monooxygenase	265119_at	-0.943927	1.4454	1.47172e-05	0.000964656	6.98261	7.13895	6.97899	5.86612	6.31305	4.75156	5.04854	4.4488	6.13399	6.49384	5.95728
At5g41960	unknown protein	249285_at	-0.203268	1.43517	2.51363e-06	0.000318533	7.94288	8.28225	8.17431	7.74111	8.11864	6.35305	6.26008	6.14724	7.68825	7.57608	7.80153
At5g36680 At5g36770	unknown protein	249662_s_at	0.0634094	1.43061	1.17534e-05	0.000832591	6.54808	6.32144	6.70468	6.71112	6.46517	4.09728	3.92575	4.21427	5.28138	5.45809	5.78964
At4g36180	leucine-rich repeat family protein	253078_at	0.714846	1.42382	2.23111e-05	0.00123137	7.42961	7.52002	7.40947	8.36958	7.96618	6.94688	7.35725	7.60572	8.99842	8.59813	8.58474
At2g16430	ATPAP10__PAP10 (PURPLE ACID PHOSPHATASE 10); acid phosphatase/ protein serine/threonine phosphatase	263553_at	0.244354	1.41736	0.00147695	0.018006	7.20094	6.7347	7.05857	7.12933	7.35551	5.04565	6.00101	6.40022	7.26271	7.22927	7.20698
At4g37580	COP3_UNS2__HLS1 (HOOKLESS 1); N-acetyltransferase	253054_at	0.95321	1.41064	2.06544e-06	0.000275513	5.1	5.04655	5.176	6.21698	5.90448	5.12403	4.84095	5.30403	6.37271	6.73136	6.39687
At3g55660	ATROPGEF6__ROPGEF6; Rho guanyl-nucleotide exchange factor	251778_at	0.352967	1.40603	0.0064911	0.0475132	4.78455	4.65147	4.69462	5.13769	4.98868	4.23545	4.55542	5.59213	5.66638	6.06662	6.86809
At5g19310	homeotic gene regulator, putative	246095_at	0.409138	1.39577	0.000396256	0.00746235	5.63145	5.86923	6.17723	6.20285	6.4007	5.55201	4.81942	5.87438	6.89165	6.83312	6.70834
At5g48350	nucleic acid binding	248695_at	0.584293	1.39065	5.20359e-06	0.000507427	5.39747	5.63431	5.55058	6.10332	6.12017	4.34666	4.86334	4.8077	6.16652	6.14725	5.87588
At1g16070	AtTLP8 (TUBBY LIKE PROTEIN 8); transcription factor	261840_at	0.587362	1.38959	3.78009e-06	0.000409149	4.36119	4.42659	4.31751	5.03161	4.87997	4.45855	4.52053	4.74077	6.02116	5.65683	6.21063
At3g06470	GNS1/SUR4 membrane family protein	258911_at	0.323508	1.38616	7.79925e-06	0.000658892	6.09041	6.12229	6.12346	6.40536	6.46577	5.40377	5.54588	5.98559	6.85634	7.17889	7.0585
At2g21830	DC1 domain-containing protein	263883_at	0.243898	1.38536	1.67157e-05	0.00103327	5.26419	5.2831	5.51395	5.6693	5.52599	4.05074	4.25566	3.94133	5.48615	5.14793	5.76975
At5g15980	pentatricopeptide (PPR) repeat-containing protein	246478_at	0.117559	1.3766	1.97584e-05	0.00115859	5.43813	5.24558	5.50749	5.48914	5.54011	4.44056	4.61881	4.91749	5.9006	5.86396	6.34208
At1g03220 At1g03230	extracellular dermal glycoprotein, putative / EDGP, putative	264365_s_at	0.869385	1.37399	0.000161922	0.00425757	6.52906	6.24054	6.81993	7.42933	7.36913	6.91435	7.13112	7.63467	8.1575	8.85236	8.79225
At5g21150	PAZ domain-containing protein / piwi domain-containing protein	246025_at	0.372584	1.37152	6.866e-06	0.000611772	7.77859	7.50114	7.97123	8.34409	7.90171	6.56917	6.41451	6.5342	7.86607	7.93499	7.83136
At4g15830	binding	245343_at	0.709179	1.36818	0.00248688	0.0250538	4.53554	4.63406	4.59165	5.14842	5.4441	4.85043	5.17643	5.14842	7.28591	5.66198	6.33193
At1g62810	copper amine oxidase, putative	262667_at	-0.91353	1.36494	0.00029048	0.00614073	6.77256	5.96998	6.75333	5.47198	5.69821	5.04173	4.57032	4.39471	5.7246	6.37417	6.00282
At1g75820	FAS3_FLO5__CLV1 (CLAVATA 1); ATP binding / kinase/ protein serine/threonine kinase/ receptor signaling protein serine/threonine kinase	262728_at	0.606046	1.35832	1.7683e-05	0.00107848	4.54158	4.26885	4.51583	5.21044	4.88582	4.23545	4.37495	4.81542	5.73301	5.74764	6.02014
At4g37930	SHMT1_STM__SHM1 (SERINE TRANSHYDROXYMETHYLTRANSFERASE 1); glycine hydroxymethyltransferase/ poly(U) binding	253009_at	0.75561	1.35552	0.000246618	0.0055259	8.0092	8.01505	7.93022	8.60161	8.87926	8.15077	8.10719	8.60342	10.2533	9.31208	9.36258
At1g56720	protein kinase family protein	245657_at	0.842096	1.35489	1.24295e-05	0.000859139	4.51846	4.35753	4.87118	5.37155	5.47742	5.11956	4.79637	5.10808	6.47559	6.06059	6.55252
At3g20820	leucine-rich repeat family protein	257974_at	0.377676	1.35336	5.78896e-05	0.00228454	9.16894	9.46874	9.35963	9.76918	9.65105	8.19694	8.84462	8.96807	9.98236	9.95337	10.134
At1g75640	leucine-rich repeat family protein / protein kinase family protein	262971_at	0.301142	1.35182	0.0110965	0.0682791	7.07541	7.00342	7.03321	7.1227	7.55428	4.95328	6.71927	6.25748	7.63015	7.29799	7.05735
At5g37180	ATSUS5__SUS5; UDP-glycosyltransferase/ sucrose synthase	249633_at	-0.488154	1.35061	8.66505e-06	0.000693508	7.35784	7.5344	7.67471	6.97131	7.09702	5.81067	5.90553	6.01395	7.07921	7.59717	7.1056
At2g14880	SWIB complex BAF60b domain-containing protein	266587_at	0.861951	1.35006	2.45919e-05	0.00129548	6.47599	6.31753	6.51489	7.33162	7.26456	6.78054	7.28653	7.67593	8.60664	8.60048	8.58605
At3g43510	0	252754_at	0.177826	1.34882	0.000320715	0.00650845	6.16453	6.32329	6.33254	6.24563	6.65693	4.42188	4.86136	5.28157	6.18224	5.9319	6.49712
At1g02800	CEL2__ATCEL2; cellulase/ hydrolase, hydrolyzing O-glycosyl compounds	262121_at	0.44887	1.34344	0.000232799	0.00531343	5.59007	5.47109	5.538	6.05936	5.90448	5.56099	5.3145	6.0745	6.75941	6.77875	7.44215
At4g13340	leucine-rich repeat family protein / extensin family protein	254770_at	0.0112721	1.34288	0.00138226	0.0172859	6.23907	6.4509	6.67122	6.44827	6.48173	5.65638	5.59313	6.72949	7.44156	7.37231	7.19376
At4g00230	XSP1 (xylem serine peptidase 1); identical protein binding / serine-type endopeptidase	255702_at	0.0679895	1.34053	2.22529e-06	0.000288403	5.77497	5.6652	5.67422	5.82408	5.7215	4.47029	4.28415	4.75627	5.77576	5.88637	5.87019
At1g04610	flavin-containing monooxygenase / FMO (YUCCA3)	264598_at	0.652979	1.33548	0.000518508	0.00886601	5.2253	5.49898	5.54928	6.14475	6.01024	4.78156	5.18067	5.76261	6.19743	6.96487	6.56899
At5g05640	nucleoprotein-related	250790_at	0.311569	1.33514	1.99398e-05	0.00116324	8.26767	7.80775	8.15461	8.25252	8.52397	6.9328	7.28553	7.28345	8.37703	8.68628	8.4439
At3g53380	lectin protein kinase family protein	251966_at	0.166512	1.33425	9.03972e-05	0.0030482	6.94129	6.61597	6.98826	7.29488	6.73516	5.73112	5.89423	6.03558	7.00344	7.52017	7.14007
At3g47800	aldose 1-epimerase family protein	252387_at	0.420612	1.33256	0.000137012	0.00390656	5.61476	5.6844	5.73218	6.11088	6.08457	5.55494	5.72665	6.3095	6.87545	7.20572	7.50761
At1g68560	ATXYL1__XYL1 (ALPHA-XYLOSIDASE 1); alpha-N-arabinofuranosidase/ hydrolase, hydrolyzing O-glycosyl compounds / xylan 1,4-beta-xylosidase	262230_at	0.710986	1.33093	0.000650994	0.0103623	4.74954	4.34542	4.22106	5.01595	5.28337	4.65935	4.87039	5.2721	6.79824	5.74996	6.24642
At3g54260	unknown protein	251886_at	0.767982	1.31697	0.000905423	0.0128918	6.84318	6.67537	7.13149	7.83219	7.47048	6.53611	6.41108	7.5969	8.20191	8.05427	8.23883
At5g45700	NLI interacting factor (NIF) family protein	248963_at	0.536379	1.31528	0.000410762	0.00761127	3.49059	3.38958	3.45022	3.98701	3.97268	3.67917	3.77555	4.34578	5.76949	4.82102	5.15584
246750_at	0	246750_at	0.470687	1.31439	0.000619398	0.010063	6.45743	6.06262	6.51551	6.90486	6.72688	5.71357	5.56985	6.38022	6.8105	7.55728	7.23901
At3g14190	unknown protein	257005_at	0.74958	1.3096	5.45993e-05	0.00220058	7.10405	6.91269	7.0049	7.94131	7.57228	7.16613	7.31599	7.95042	8.92114	8.77197	8.66824
At4g11080	high mobility group (HMG1/2) family protein	254964_at	0.532163	1.30886	0.0146441	0.0816701	3.9921	3.871	3.74594	4.22161	4.58208	3.67335	3.92431	4.08938	5.6432	4.05898	5.91143
At4g16710	glycosyltransferase family protein 28	245442_at	0.219839	1.29437	7.62137e-05	0.00273339	8.46326	8.56518	8.8551	8.95007	8.7453	7.11003	6.63245	7.28399	8.17246	8.25396	8.48316
At3g61640	AtAGP20__AGP20	251281_at	0.668016	1.2893	0.00417661	0.0352585	6.1682	5.83374	6.71467	6.93271	6.88106	5.40389	5.85158	6.70533	6.90284	7.5476	7.37827
At3g44610	protein kinase family protein	252646_at	0.35588	1.28663	1.53948e-05	0.000980881	6.13006	6.148	6.50328	6.83472	6.39793	5.55814	5.51765	5.78963	6.81266	6.90981	7.00283
At2g38140	PSRP4 (PLASTID-SPECIFIC RIBOSOMAL PROTEIN 4); structural constituent of ribosome	267088_at	0.959264	1.277	0.00120804	0.015782	8.49452	8.45347	8.73988	9.62844	9.41534	8.90535	8.5159	9.8958	10.1667	10.3078	10.6736
At5g42180	peroxidase 64 (PER64) (P64) (PRXR4)	249227_at	0.937152	1.27086	0.000988301	0.0137207	8.04844	8.4625	8.08559	8.88668	9.38532	8.06013	8.94037	8.33956	10.2611	9.60128	9.29028
At3g02000	ROXY1; disulfide oxidoreductase	259002_at	0.829983	1.27013	5.98896e-06	0.000557584	6.2266	6.31619	6.17281	7.14161	6.99542	6.46911	6.94242	7.02986	7.94831	8.06349	8.23998
At3g60140	BGLU30_SRG2__DIN2 (DARK INDUCIBLE 2); catalytic/ cation binding / hydrolase, hydrolyzing O-glycosyl compounds	251428_at	0.294203	1.26971	0.0276184	0.123768	3.71856	3.53894	3.78706	4.41751	3.53394	3.98326	3.89119	3.8385	4.16218	5.21554	6.14436
At5g47500	pectinesterase family protein	248807_at	0.963951	1.26804	0.00458854	0.0374873	4.43015	4.52356	4.62358	5.57445	5.40498	4.67864	5.12451	6.34065	6.83097	6.20683	6.91012
At5g50350	unknown protein	248556_at	0.043382	1.26364	3.70454e-05	0.00172402	6.93368	6.96333	7.07419	6.88834	7.17922	5.38424	5.81525	5.88059	7.18639	6.79629	6.88834
At3g04890	unknown protein	259091_at	0.765725	1.25956	0.000315851	0.00646231	5.47272	5.32375	5.78561	6.40881	6.17736	5.41575	5.27523	5.77388	6.24479	6.82107	7.17767
At2g40550	ETG1 (E2F TARGET GENE 1)	255874_at	0.886673	1.25779	5.4701e-05	0.00220058	4.44655	4.66741	4.83091	5.66108	5.40885	5.00254	5.40885	5.85199	6.59583	6.73163	6.7093
At3g07410	AtRABA5b (Arabidopsis Rab GTPase homolog A5b); GTP binding	259061_at	0.395562	1.25694	0.000175122	0.00448319	8.10926	8.11558	8.12785	8.59632	8.42993	6.96265	6.94305	7.70047	8.3454	8.31792	8.71367
At4g33010	AtGLDP1 (Arabidopsis thaliana glycine decarboxylase P-protein 1); catalytic/ glycine dehydrogenase (decarboxylating)/ pyridoxal phosphate binding	253387_at	0.60136	1.25514	3.9317e-05	0.00178352	7.65596	7.59429	7.60937	8.23362	8.20885	7.9772	7.64415	8.05795	9.54226	9.05211	8.85034
At5g49160	DDM2_DMT01_DMT1_MET2_METI__MET1 (METHYLTRANSFERASE 1); methyltransferase	248597_at	0.581425	1.25474	0.000521856	0.00889651	5.45293	5.65185	5.56287	6.14062	6.134	5.3099	5.70996	6.45645	7.03236	7.2192	6.98896
At2g33180	unknown protein	245165_at	0.427919	1.25227	4.21253e-05	0.0018514	6.23239	6.21407	6.34282	6.82854	6.55349	6.00608	6.3436	6.68345	7.47488	7.55092	7.76413
At3g20470	ATGRP-5_GRP-5__GRP5 (GLYCINE-RICH PROTEIN 5); structural constituent of cell wall	257679_at	0.76388	1.25224	0.000125823	0.00372246	5.98787	5.83724	5.70532	6.81845	6.39627	5.37143	5.30647	5.90445	6.50471	6.70822	7.12613
At1g53140	dynamin family protein	261364_at	0.478576	1.24797	0.0019678	0.02159	5.73569	5.13839	5.44727	6.02562	5.81244	5.15353	5.21336	6.24954	6.88541	6.60982	6.8651
At4g26520	fructose-bisphosphate aldolase, cytoplasmic	253966_at	0.936801	1.24504	3.24195e-05	0.00158748	5.17583	5.08774	5.36983	6.22782	6.06805	5.42026	5.66294	6.04364	6.80084	7.29104	6.77007
At3g21110	ATPURC_PURC__PUR7 (PURIN 7); phosphoribosylaminoimidazolesuccinocarboxamide synthase	256978_at	0.811854	1.23922	5.73854e-06	0.00054001	7.01999	7.10523	6.95064	7.57766	8.09662	7.15797	7.12613	6.96782	8.49137	8.14627	8.33194
At3g48970	copper-binding family protein	252296_at	0.762943	1.23895	0.000137515	0.00391113	3.88929	4.04574	4.18272	4.83876	4.76563	4.03578	4.19347	4.88628	5.5547	5.84837	5.4293
At5g65205	short-chain dehydrogenase/reductase (SDR) family protein	247178_at	-0.00938356	1.23683	6.96634e-06	0.0006159	6.97477	6.95039	6.97826	7.04392	6.87293	5.98547	5.90867	5.53961	7.06759	7.14616	6.93048
At3g57450	unknown protein	251640_at	0.816081	1.23433	0.00024041	0.00542091	10.9247	10.8111	11.1489	11.8447	11.7106	10.1055	9.56878	10.5828	11.1053	11.4951	11.3597
At1g04250	IAA17__AXR3 (AUXIN RESISTANT 3); transcription factor	263664_at	-0.617932	1.234	0.000299943	0.00626529	7.39837	7.52775	7.18967	6.4958	7.01219	6.09156	6.11898	5.73327	7.6748	7.06668	6.90433
At3g17940	aldose 1-epimerase family protein	258163_at	0.187124	1.2241	9.73709e-05	0.00320025	10.2176	10.0254	10.0153	10.369	10.1774	8.74559	9.13442	9.51905	10.4336	10.2796	10.3581
At1g02730	CSLD5__ATCSLD5; 1,4-beta-D-xylan synthase/ cellulose synthase	262109_at	0.552421	1.22124	0.00870822	0.0579786	5.48939	6.34943	5.71629	6.40427	6.40398	5.18933	5.81314	6.663	7.28479	6.81939	7.225
At3g02210	COBL1 (COBRA-LIKE PROTEIN 1 PRECURSOR)	259122_at	0.712673	1.22055	0.000214911	0.00506942	7.50797	7.77037	7.52753	8.48265	8.14661	7.1681	7.67021	7.97785	9.04468	8.51934	8.91379
At3g57380	transferase, transferring glycosyl groups	251652_at	0.62396	1.2178	3.80325e-05	0.00174329	4.27153	4.15442	4.45926	5.14474	4.69332	3.71637	3.72695	3.91798	4.68379	5.13451	5.1964
At4g08150	BP_BP1__KNAT1 (KNOTTED-LIKE FROM ARABIDOPSIS THALIANA); transcription factor	255149_at	0.552342	1.2151	0.00278879	0.0269627	4.20191	4.71164	4.55097	4.98746	5.09357	4.41809	5.04957	5.75236	6.45665	6.33272	6.07595
At3g14690	CYP72A15; electron carrier/ heme binding / iron ion binding / monooxygenase/ oxygen binding	258094_at	0.610155	1.21175	4.37506e-05	0.00189724	5.16495	4.63789	5.01678	5.55711	5.54295	5.42695	5.08272	5.21093	6.44366	6.20125	6.71092
At3g55170	60S ribosomal protein L35 (RPL35C)	251834_at	0.733575	1.20583	0.000369243	0.00709754	7.00368	6.87299	7.17143	7.73463	7.76459	6.4905	6.45689	6.99727	7.32548	8.23504	8.00162
At1g14345	oxidoreductase	261488_at	0.726696	1.201	0.000492846	0.00858153	5.71169	6.12312	5.8396	6.64194	6.5944	6.18455	6.57579	7.21383	7.92667	7.61594	8.03456
At4g33300	ADR1-L1 (ADR1-like 1); ATP binding / protein binding	253377_at	-0.247065	1.20081	3.81039e-05	0.00174329	7.85545	7.83455	7.90344	7.61979	7.61504	6.32815	6.64037	6.98508	7.8004	8.01187	7.74376
At1g10960	ATFD1 (FERREDOXIN 1); 2 iron, 2 sulfur cluster binding / electron carrier/ iron-sulfur cluster binding	260481_at	0.747284	1.19539	0.000138451	0.00393284	9.4089	9.08849	9.38328	9.95929	10.1224	10.4178	10.4181	11.0923	12.1246	11.6441	11.7455
At1g13280	AOC4 (ALLENE OXIDE CYCLASE 4); allene-oxide cyclase	259366_at	0.119868	1.1938	0.00062299	0.0100765	6.71042	6.51674	6.80309	6.71042	6.88282	6.03005	5.65308	6.006	7.62348	6.81344	6.83362
At4g10620	INVOLVED IN: biological_process unknown; LOCATED IN: chloroplast; EXPRESSED IN: 23 plant structures; EXPRESSED DURING: 13 growth stages; BEST Arabidopsis thaliana protein match is: GTP binding (TAIR:AT3G57180.1); Has 777 Blast hits to 699 proteins in 334	254991_at	0.434552	1.19355	0.00249276	0.0250538	6.1033	5.5588	6.1033	6.6094	6.1033	5.27443	5.44113	5.95157	6.24394	6.91946	7.08439
At2g01520	MLP328 (MLP-LIKE PROTEIN 328); copper ion binding	266353_at	-0.0472675	1.19288	0.015225	0.0837229	6.69599	6.9491	6.82508	7.23043	6.32182	5.14052	3.969	5.2337	6.19908	5.65117	6.07162
At4g08110	0	255181_at	-0.146498	1.18278	5.86568e-05	0.00230683	6.19305	5.89603	6.17957	5.94515	5.94097	4.46909	4.32941	4.86205	5.74069	5.55147	5.91672
At1g68080	unknown protein	259999_at	0.0722259	1.17919	0.000926947	0.0131164	7.02388	6.95762	7.22392	7.13439	7.14701	5.53631	5.14253	6.17149	6.62745	6.83376	6.92669
At5g51010	rubredoxin family protein	248491_at	0.383998	1.17888	0.000432603	0.00786896	7.97154	7.84315	7.93821	8.47636	8.12691	7.80766	7.19507	7.93855	9.03624	8.50489	8.93678
At1g15660	CENP-C (CENTROMERE PROTEIN C)	261761_at	0.513378	1.17513	0.00670353	0.0486558	4.96555	5.08806	4.78896	5.44813	5.47366	5.14959	5.24586	5.75946	6.47689	5.86665	7.33674
At4g22820	zinc finger (AN1-like) family protein	254276_at	0.344408	1.17439	0.0219336	0.10575	9.2732	8.9683	9.21739	9.60233	9.39241	7.51423	7.39326	9.02688	8.81316	9.27486	9.36952
At5g52810	ornithine cyclodeaminase/mu-crystallin family protein	248330_at	0.331876	1.17042	8.00856e-05	0.00281906	4.88386	4.77573	4.9332	5.3664	5.02589	4.31233	4.11441	4.13388	5.06486	5.28847	5.71855
At2g17120	LYM2 (LYSM DOMAIN GPI-ANCHORED PROTEIN 2 PRECURSOR)	263582_at	0.412558	1.17034	0.00383328	0.0331457	8.33072	8.04064	8.41604	8.81512	8.53493	7.75703	8.01657	9.03225	9.31237	9.43176	9.57276
At5g27290	unknown protein	246792_at	0.504304	1.1679	1.51531e-05	0.000978368	4.34779	4.63406	4.54757	5.13254	4.89568	4.38123	4.5706	4.86849	5.73391	5.71628	5.87382
At4g11090	unknown protein	254965_at	0.244609	1.16695	0.00040651	0.00758092	7.95654	7.71925	8.0796	8.51865	7.8075	6.43845	6.89325	6.79627	7.76941	8.07355	7.78585
At4g38370	phosphoglycerate/bisphosphoglycerate mutase family protein	252995_at	0.0514012	1.16691	0.000318612	0.00647422	7.42114	7.78848	7.42322	7.63743	7.55393	7.31556	7.40633	7.14052	8.78679	8.01884	8.5575
At1g54500	rubredoxin family protein	262954_at	0.794443	1.1657	0.000709043	0.0110135	7.16312	7.03958	7.30691	8.18714	7.74149	7.80729	7.42617	8.40197	9.08765	8.72082	9.32406
At5g24600	unknown protein	249747_at	0.040133	1.16103	2.79424e-05	0.00142907	7.99612	7.53425	7.80707	7.91217	7.72639	6.68083	6.67403	6.57403	7.72969	8.01696	7.66531
At5g02870	60S ribosomal protein L4/L1 (RPL4D)	250973_at	0.594259	1.16019	0.000192796	0.00476971	10.51	10.3369	10.3916	10.8158	11.1984	9.79439	10.6142	9.97283	11.3242	11.2035	11.3343
At1g62660	beta-fructosidase (BFRUCT3) / beta-fructofuranosidase / invertase, vacuolar	265118_at	-0.736718	1.16011	0.0076918	0.0531667	8.21837	8.3798	7.9308	7.09995	7.77926	6.60308	5.39879	5.65534	7.5901	6.69624	6.85119
At3g26570	ORF02__PHT2;1 (PHOSPHATE TRANSPORTER 2;1); low affinity phosphate transmembrane transporter	257311_at	0.10419	1.15866	0.000135011	0.0038669	8.8529	8.62745	8.77849	8.91806	8.79621	8.91806	8.65086	8.91806	10.3975	9.75331	9.81217
At2g34620	mitochondrial transcription termination factor-related / mTERF-related	266899_at	0.620752	1.15758	0.00210299	0.0224918	4.73713	4.67333	4.73573	5.5011	5.1712	5.56585	5.56529	6.54648	7.33714	6.63604	7.17718
At3g19520	unknown protein	256568_at	-0.535655	1.1543	0.000465613	0.00822667	8.63575	8.55808	8.76106	8.33873	7.89321	6.49415	6.05749	6.83761	7.29938	7.74049	7.81228
At4g38430	ATROPGEF1__ROPGEF1; Rho guanyl-nucleotide exchange factor/ protein binding	252975_s_at	0.29362	1.1539	1.1439e-05	0.000819477	8.08254	8.13663	8.20776	8.45551	8.41635	8.01296	7.71468	8.13294	9.29274	8.96715	9.0624
At3g63140	CSP41A (CHLOROPLAST STEM-LOOP BINDING PROTEIN OF 41 KDA); mRNA binding / poly(U) binding	251157_at	0.64359	1.15378	1.51973e-05	0.000978368	3.95352	4.04964	3.96448	4.82815	4.43746	4.15477	4.25406	4.32701	5.63487	5.13043	5.43187
At5g41710	0	249261_at	-0.0725227	1.1506	1.798e-06	0.000259572	6.4994	6.38358	6.38543	6.4421	6.25846	5.54917	5.31069	5.49011	6.58862	6.66616	6.54699
At5g50810	TIM8; P-P-bond-hydrolysis-driven protein transmembrane transporter	248473_at	0.713849	1.14848	0.00554089	0.0424975	9.13394	8.7853	9.04005	9.7986	9.60196	8.18625	8.64805	9.59665	9.5398	10.2051	10.1315
At4g08530	protease inhibitor/seed storage/lipid transfer protein (LTP) family protein	255123_at	0.119487	1.14785	0.00473006	0.0382537	4.68654	3.92597	4.04148	4.55493	4.12004	3.22718	3.27419	3.82744	4.25187	4.4747	5.04579
At4g29270	acid phosphatase class B family protein	253720_at	0.707342	1.14018	0.000579596	0.00959404	5.14515	5.39293	5.29705	5.77407	6.19736	5.07905	5.62945	5.69047	7.07684	6.33078	6.41189
At2g39870	unknown protein	267339_at	0.0540989	1.14012	0.0101964	0.0645157	6.49113	6.64223	6.1767	6.30069	6.68088	5.8967	6.3352	5.38208	7.60489	6.92658	6.50287
At3g44630	disease resistance protein RPP1-WsB-like (TIR-NBS-LRR class), putative	252648_at	-0.269482	1.13838	2.49282e-06	0.00031766	4.77486	4.51712	4.75222	4.50167	4.32217	3.45501	3.33065	3.35843	4.58398	4.42632	4.54892
At2g16270	unknown protein	263607_at	0.254864	1.13742	0.00180148	0.0205183	3.77323	3.81286	3.8204	4.06266	4.05139	3.39084	3.45888	4.20394	4.56819	4.6093	5.28843
At1g03710	FUNCTIONS IN: molecular_function unknown; INVOLVED IN: biological_process unknown; LOCATED IN: cellular_component unknown; EXPRESSED IN: 10 plant structures; EXPRESSED DURING: 8 growth stages; CONTAINS InterPro DOMAIN/s: Cystatin-related, plant (InterPro:	264830_at	0.0237401	1.13734	8.04102e-06	0.000664549	7.44636	7.61708	7.53349	7.60227	7.50982	6.01968	6.14936	6.43681	7.39991	7.35718	7.26076
At2g24960	unknown protein	263521_at	0.374757	1.13575	0.000215497	0.00507653	5.95472	5.8758	5.95472	6.47734	6.12901	4.91438	5.28113	5.39248	5.95472	6.55059	6.48993
At1g80370	CYCA2;4 (Cyclin A2;4); cyclin-dependent protein kinase regulator	260329_at	0.637238	1.13535	0.000343967	0.00678599	5.14304	5.05246	5.10344	5.87902	5.59475	4.91945	5.38398	5.87117	6.66504	6.34448	6.57111
At3g02110	scpl25 (serine carboxypeptidase-like 25); serine-type carboxypeptidase	258857_at	0.9428	1.13376	0.000185425	0.00466837	7.53519	7.21515	7.13718	8.30101	8.17627	7.34257	7.94459	8.04371	9.26479	8.83698	8.63038
At3g58070	GIS (GLABROUS INFLORESCENCE STEMS); nucleic acid binding / transcription factor/ zinc ion binding	251586_at	-0.312133	1.13352	0.000111523	0.00345872	6.84234	6.95362	6.89932	6.65883	6.51376	6.19698	6.44771	6.21347	7.03246	7.75217	7.47409
At5g27270	EMB976 (EMBRYO DEFECTIVE 976)	246818_at	0.217665	1.13307	0.000342205	0.00675819	6.18119	6.33902	6.27502	6.55672	6.40877	5.935	5.44952	5.3048	6.881	6.33902	6.86852
263012_at	0	263012_at	0.56803	1.13307	0.000339644	0.0067309	5.72552	5.75916	5.87063	6.29701	6.40926	5.35386	5.41453	6.03986	6.36214	6.87248	6.97283
At2g29570	ATPCNA2__PCNA2 (PROLIFERATING CELL NUCLEAR ANTIGEN 2); DNA binding / DNA polymerase processivity factor	266297_at	0.663338	1.13283	0.00651826	0.0476696	6.15876	6.02646	6.1033	6.65198	6.86704	6.49095	6.82897	7.7689	8.04945	7.74448	8.69337
At3g59850	polygalacturonase, putative / pectinase, putative	251434_at	0.792275	1.13049	2.17681e-05	0.00120989	5.08794	5.04724	5.06679	5.88935	5.82985	5.21407	5.10383	5.77537	6.42758	6.46187	6.59529
At3g54920	PMR6 (powdery mildew resistant 6); lyase/ pectate lyase	251864_at	0.737132	1.1303	9.55374e-06	0.000728299	8.151	7.81433	8.0502	8.90351	8.5811	7.87631	7.95454	8.22321	9.22906	9.02057	9.19535
At2g01610	invertase/pectin methylesterase inhibitor family protein	266352_at	0.198681	1.12995	0.00217562	0.0229219	4.06743	4.59115	4.34325	4.33502	4.73023	4.0169	4.04877	4.38528	5.69631	4.75789	5.38661
At1g20450	LTI29_LTI45__ERD10 (EARLY RESPONSIVE TO DEHYDRATION 10); actin binding	259516_at	0.761801	1.12951	7.38564e-05	0.00268259	10.3755	10.0943	10.382	11.2128	10.8787	10.1511	10.2936	10.8157	11.5699	11.6654	11.4135
At5g05860	UGT76C2; UDP-glycosyltransferase/ cis-zeatin O-beta-D-glucosyltransferase/ cytokinin 7-beta-glucosyltransferase/ cytokinin 9-beta-glucosyltransferase/ trans-zeatin O-beta-D-glucosyltransferase/ transferase, transferring glycosyl groups	250753_at	0.729594	1.12899	0.000325659	0.00655629	5.18902	5.65728	5.54406	6.18754	6.19855	5.10821	5.25154	5.72281	6.09046	6.7675	6.61157
At1g32220	binding / catalytic/ coenzyme binding	245793_at	0.285755	1.12832	0.000279099	0.0059699	9.03438	8.634	9.03132	9.2441	9.12721	8.11269	7.87043	8.46436	9.49185	9.00741	9.33319
At5g09810	ACT2__ACT7 (ACTIN 7); structural constituent of cytoskeleton	AFFX-Athal-Actin_3_f_at	0.126241	1.12827	0.000196075	0.00479878	10.9626	10.9533	11.0463	11.1641	11.0631	10.1536	9.60418	10.4049	11.2054	11.1163	11.2259
At3g43540	unknown protein	252724_at	0.676787	1.12668	0.000336153	0.00667913	5.87353	5.57276	6.07953	6.49966	6.5378	5.30854	6.14413	5.57024	6.8594	6.60465	6.9389
At2g32590	INVOLVED IN: mitosis, mitotic cell cycle; LOCATED IN: nucleus, chloroplast; EXPRESSED IN: 17 plant structures; EXPRESSED DURING: 9 growth stages; CONTAINS InterPro DOMAIN/s: Barren (InterPro:IPR008418); Has 340 Blast hits to 330 proteins in 142 species: A	267118_at	0.510213	1.12557	0.000594458	0.00977355	4.72405	4.55039	4.32312	4.97483	5.11063	4.4171	4.91086	5.31619	5.76999	6.08341	6.16745
At4g19100	unknown protein	254612_at	0.254594	1.12482	0.00644269	0.0472245	5.13464	5.291	5.41651	5.5843	5.48632	5.00662	4.98102	6.1246	6.17891	6.79198	6.51579
At3g46430	unknown protein	252524_at	0.59804	1.12279	0.0117969	0.070701	10.6379	10.2367	10.6766	11.359	10.8712	9.35762	9.34181	10.7199	10.6691	11.099	11.0195
At1g72840	ATP binding / protein binding / transmembrane receptor	262362_at	0.356385	1.11981	7.19348e-05	0.00263132	4.73653	4.75749	4.82774	4.97949	5.28112	3.94519	3.66722	4.16246	5.30687	4.92766	4.89977
At4g24930	thylakoid lumenal 17.9 kDa protein, chloroplast	254137_at	0.392586	1.11655	0.00140166	0.0174424	7.09386	6.91467	7.08166	7.4799	7.36539	6.83302	6.27028	7.36191	8.1022	7.73085	7.98182
At5g03420	FUNCTIONS IN: molecular_function unknown; INVOLVED IN: biological_process unknown; LOCATED IN: cellular_component unknown; EXPRESSED IN: 22 plant structures; EXPRESSED DURING: 13 growth stages; BEST Arabidopsis thaliana protein match is: 5'-AMP-activated	250946_at	-0.18926	1.11527	0.000324764	0.00654404	6.52606	6.66883	6.39374	6.07466	6.60591	5.84279	5.61477	5.19134	6.74173	6.62385	6.62913
At1g60960	IRT3; cation transmembrane transporter/ metal ion transmembrane transporter	259723_at	0.559452	1.11521	0.00471636	0.038176	8.67017	8.61572	8.66964	9.3707	9.05189	7.80194	7.68764	8.97014	9.37869	9.06395	9.36271
At1g10970	ATZIP4__ZIP4 (ZINC TRANSPORTER 4 PRECURSOR); cation transmembrane transporter/ copper ion transmembrane transporter	260462_at	0.273988	1.10948	0.00417278	0.0352484	8.36589	7.6899	8.02963	8.42812	8.1768	7.9018	8.13197	8.62957	9.60522	9.55989	8.82668
At3g56680	nucleic acid binding	246319_at	0.855051	1.10797	0.00157719	0.0187862	7.67671	7.25828	7.68119	8.58681	8.20074	7.21315	7.28153	8.21778	8.39893	8.66795	8.9695
At1g49390	oxidoreductase, 2OG-Fe(II) oxygenase family protein	262416_at	-0.373188	1.10308	0.000184169	0.0046573	5.16846	5.49099	5.70996	5.34329	4.82328	3.88949	3.85397	4.09675	5.07614	5.18069	4.89262
At2g15580	zinc finger (C3HC4-type RING finger) family protein	265472_at	0.31266	1.10256	7.08318e-05	0.00261819	5.53885	5.68015	5.38131	5.84721	5.84499	4.88495	4.66432	5.25933	6.1269	6.09694	5.89242
At2g27070 At5g07210	ARR13 (ARABIDOPSIS RESPONSE REGULATOR 13); transcription factor/ two-component response regulator	250612_s_at	-0.0193249	1.10157	0.0037305	0.0325519	4.64475	4.64647	4.54356	4.34411	4.84043	4.61198	4.64647	3.78745	5.77193	5.10473	5.47396
At2g45490	AtAUR3 (ATAURORA3); ATP binding / histone kinase(H3-S10 specific) / protein kinase	267529_at	0.569821	1.10135	0.00817685	0.0553289	4.24824	4.19601	4.13819	4.76397	4.76397	4.24012	4.67093	5.77194	6.21761	5.85335	5.9161
At1g19960	FUNCTIONS IN: molecular_function unknown; INVOLVED IN: biological_process unknown; LOCATED IN: cellular_component unknown; EXPRESSED IN: 21 plant structures; EXPRESSED DURING: 13 growth stages; BEST Arabidopsis thaliana protein match is: transmembrane rec	261221_at	0.262004	1.10088	0.000987684	0.0137207	4.89237	4.90637	4.98558	5.2463	5.13392	5.04886	4.64753	5.64844	6.19493	6.38373	6.06882
At5g56580	ANQ1_ATMKK6__MKK6 (MAP KINASE KINASE 6); MAP kinase kinase/ kinase	247962_at	0.653222	1.09919	9.74805e-05	0.00320025	7.0853	7.07729	7.14535	7.86999	7.64174	7.39007	7.45437	7.94572	8.83995	8.38133	8.86644
At1g44110	CYCA1;1 (Cyclin A1;1); cyclin-dependent protein kinase regulator	245739_at	0.794032	1.09892	0.0016621	0.019419	6.44837	6.1084	5.92829	6.98796	6.92348	6.39602	6.84501	7.49011	7.96316	7.72379	8.34095
At5g34940	AtGUS3 (Arabidopsis thaliana glucuronidase 3); beta-glucuronidase	255860_at	-0.214644	1.09777	7.18423e-05	0.00263132	8.21007	7.86323	8.29691	7.85052	7.967	6.52082	6.91504	6.6033	7.87553	7.85491	7.60206
At3g43740	leucine-rich repeat family protein	252703_at	0.297422	1.09369	5.78664e-05	0.00228454	7.19722	6.94259	7.30908	7.33953	7.55458	6.24641	6.40437	6.657	7.46241	7.40742	7.71902
At4g21850	methionine sulfoxide reductase domain-containing protein / SeIR domain-containing protein	254387_at	0.532857	1.09359	0.00230487	0.0238648	6.05654	5.72667	5.93886	6.51418	6.36625	5.86796	5.68554	6.05296	7.39883	6.28253	7.20585
At1g28590	lipase, putative	262740_at	-0.292627	1.09242	3.91561e-05	0.00178273	9.60678	9.58863	9.69024	9.39705	9.2748	7.39047	7.27929	7.763	8.43946	8.77266	8.49789
At2g16630	proline-rich family protein	265411_at	0.28825	1.09152	0.000540003	0.00913062	4.9918	5.25834	5.25834	5.55653	5.35895	4.8886	4.73676	5.25834	5.70935	6.42533	6.0236
At5g65360	histone H3	247192_at	0.916763	1.09131	0.00532578	0.0414849	8.03568	7.62188	7.82454	8.94491	8.54335	7.82711	8.427	9.32748	9.40951	9.48789	9.95811
At3g32940	RNA binding	256605_at	0.0629908	1.0913	0.00176818	0.0203596	7.71286	7.5255	7.7845	7.83093	7.64362	6.24896	6.74918	7.28401	7.69415	8.00475	7.85716
At1g17140	tropomyosin-related	262538_at	0.44032	1.08597	0.000672821	0.0106135	5.76261	5.09004	5.45142	5.9874	5.76261	4.94227	5.53773	5.61107	6.46631	6.53221	6.35045
At3g59580	RWP-RK domain-containing protein	251472_at	-0.352964	1.08418	0.0094204	0.0611667	6.7073	6.70897	7.04935	6.55843	6.37938	5.97194	5.05222	5.84541	6.40529	7.34233	6.37448
At5g24670	catalytic/ hydrolase/ zinc ion binding	246957_at	0.10101	1.08287	0.000367175	0.0070845	8.51183	8.50282	8.67642	8.57026	8.75914	7.3609	7.28691	7.96277	8.76571	8.68909	8.40438
At5g43430	ETFBETA; electron carrier	249158_at	-0.0873153	1.0824	0.00104735	0.0143397	8.18599	8.38432	8.0561	7.89962	8.34336	6.32321	7.01328	6.80553	7.94236	7.5045	7.94236
At3g07800	thymidine kinase, putative	259224_at	-0.0718897	1.08005	0.000440117	0.00794858	7.69843	7.7415	7.72603	7.95168	7.34851	7.08025	7.34481	7.44686	8.08173	8.40887	8.62147
At2g42570	unknown protein	263496_at	0.5429	1.07671	0.00215394	0.0227671	5.19046	5.27885	5.28523	5.84949	5.73934	4.68738	4.77581	5.79361	6.03234	6.13402	6.32057
At1g70710	CEL1__ATGH9B1 (ARABIDOPSIS THALIANA GLYCOSYL HYDROLASE 9B1); cellulase/ hydrolase, hydrolyzing O-glycosyl compounds	260181_at	0.522933	1.07637	0.00188082	0.0210404	5.96617	5.83555	5.56613	6.37732	6.24711	6.17145	6.04133	6.54381	7.1229	6.94444	7.91835
250681_at	0	250681_at	0.406772	1.07255	1.28393e-05	0.000879475	4.9851	4.98632	4.88836	5.31813	5.40194	4.60421	4.62797	4.99845	5.79555	5.95589	5.69682
At3g54750	unknown protein	251852_at	0.271372	1.07193	0.0238602	0.111964	6.11685	5.80494	6.03694	6.17926	6.33596	5.40194	5.60308	6.66028	6.7905	6.50823	7.58235
At3g23890	ATTOPII__TOPII (TOPOISOMERASE II); ATP binding / DNA binding / DNA topoisomerase (ATP-hydrolyzing)/ DNA topoisomerase/ DNA-dependent ATPase	256864_at	0.3311	1.07098	0.00379622	0.0329497	4.51068	4.73763	4.78095	4.69551	5.31952	5.02753	5.20038	5.4906	6.88584	6.0702	5.97542
At3g26120	TEL1 (TERMINAL EAR1-LIKE 1); RNA binding / nucleic acid binding / nucleotide binding	257012_at	0.65209	1.06824	0.00336859	0.0305395	4.78993	4.87642	4.38366	5.2738	5.39705	4.71551	4.6287	4.28756	6.2581	5.53781	5.04058
At5g58150	leucine-rich repeat transmembrane protein kinase, putative	247850_at	0.61813	1.06719	0.000109328	0.00341755	6.51349	6.30438	6.2126	7.21018	6.71306	6.27966	6.40304	6.78074	7.70168	7.52017	7.44317
At5g01910	unknown protein	251067_at	0.463404	1.06638	0.00257382	0.0256308	4.15155	4.64643	4.40554	4.86458	4.86458	4.62596	4.59724	5.55226	5.78253	6.19486	5.99721
At4g37870	PEPCK__PCK1 (PHOSPHOENOLPYRUVATE CARBOXYKINASE 1); ATP binding / phosphoenolpyruvate carboxykinase (ATP)/ phosphoenolpyruvate carboxykinase/ purine nucleotide binding	253041_at	-0.324467	1.06587	0.00291243	0.0277612	10.8237	10.8086	10.529	10.3296	10.4624	9.36654	9.24608	8.34798	10.2776	9.87835	10.0022
At5g23070	thymidine kinase, putative	249874_at	0.543681	1.06429	0.000566244	0.00945537	6.0778	5.84139	6.14642	6.57886	6.55224	5.47771	6.01077	6.43244	6.93449	7.11075	7.06857
At5g21070	unknown protein	246026_at	0.285909	1.06278	0.00155132	0.0186044	8.06086	7.61874	7.80195	8.19141	8.03477	6.75726	6.19091	7.12143	7.95353	7.63269	7.67171
At1g63420	INVOLVED IN: biological_process unknown; EXPRESSED IN: 22 plant structures; EXPRESSED DURING: 13 growth stages; CONTAINS InterPro DOMAIN/s: Lipopolysaccharide-modifying protein (InterPro:IPR006598), Protein of unknown function DUF821, CAP10-like (InterPro	261553_at	0.42466	1.06166	9.9667e-07	0.000176233	9.17377	8.97006	9.10437	9.49769	9.5171	8.31381	8.24605	8.36122	9.31017	9.34837	9.44752
At5g02820	BIN5__RHL2 (ROOT HAIRLESS 2); ATP binding / DNA binding / DNA topoisomerase (ATP-hydrolyzing)/ identical protein binding / protein binding	250974_at	0.626591	1.06158	0.000726934	0.0112036	5.42174	5.80304	5.1806	6.1247	6.0654	5.4083	5.32365	5.85271	6.30559	6.48554	6.97825
At3g11520	CYC2__CYCB1;3 (CYCLIN B1;3); cyclin-dependent protein kinase regulator	259290_at	0.527612	1.06149	0.00156666	0.0187097	5.09923	4.76083	5.15668	5.59732	5.46906	4.94352	5.15595	5.88791	6.11893	6.57684	6.47609
At3g11500	small nuclear ribonucleoprotein G, putative / snRNP-G, putative / Sm protein G, putative	259288_at	0.544982	1.06087	0.00809447	0.055	9.31006	9.19246	9.44319	10.0256	9.69482	8.51973	8.14146	9.53033	9.62275	9.70372	10.0477
At3g50410	OBP1 (OBF BINDING PROTEIN 1); DNA binding / protein binding / transcription factor	252210_at	0.250256	1.05847	1.6223e-05	0.00101661	5.24256	5.69064	5.46084	5.75687	5.673	5.20498	5.15951	5.27681	6.33264	6.33085	6.15322
At3g15280	unknown protein	257059_at	-0.159532	1.05814	0.00118418	0.0155567	7.00041	6.83712	6.98087	7.00041	6.55946	7.29136	6.57731	6.9796	7.89463	7.7966	8.33146
At3g63490	ribosomal protein L1 family protein	251120_at	0.976381	1.0577	1.57798e-05	0.000999828	6.31784	6.57799	6.85635	7.52562	7.59526	7.43785	7.34992	7.55422	8.68661	8.25018	8.5783
At1g44900	ATP binding / DNA binding / DNA-dependent ATPase	261330_at	0.517552	1.05722	0.00113985	0.0151868	3.65121	3.94435	3.82744	4.11575	4.53469	3.90863	3.98149	4.49912	5.47299	4.75293	5.33498
At4g30590	plastocyanin-like domain-containing protein	253634_at	0.185976	1.05299	1.77662e-05	0.00108066	6.50428	6.7009	6.58011	6.81119	6.75095	5.50911	5.8312	5.92815	6.83226	6.72195	6.87321
At1g58807 At1g59124	disease resistance protein (CC-NBS-LRR class), putative / PRM1 homolog, putative	245219_at	0.210342	1.05148	0.00246101	0.0249308	7.22003	6.58015	6.9657	7.4428	6.82181	6.3973	5.90787	6.46966	7.33071	7.50511	7.09345
At5g46280	DNA replication licensing factor, putative	248891_at	0.721582	1.05133	0.000464107	0.00820642	4.59824	4.38313	4.83855	5.15942	5.49702	4.85568	5.29052	5.74853	6.3141	6.38767	6.34696
At5g58600	PMR5 (POWDERY MILDEW RESISTANT 5)	247786_at	0.24083	1.04699	0.000148005	0.00405281	6.82666	6.82666	6.93203	7.37883	6.82641	5.95771	6.02636	6.38824	7.17294	7.10379	7.23656
At1g36320	unknown protein	260127_at	-0.0346014	1.04676	0.000108194	0.00339896	8.40635	8.19521	8.11558	8.08654	8.32235	7.18037	7.05749	7.50792	8.4665	8.14057	8.27898
At1g47670	amino acid transporter family protein	262434_at	0.216156	1.04498	9.48773e-05	0.00315474	6.97347	7.06926	6.97347	7.15612	7.28699	5.96044	6.44724	6.37744	7.50813	7.30683	7.10509
At2g36200	kinesin motor protein-related	263960_at	0.449255	1.04488	0.000354647	0.00694039	4.61787	4.81257	4.69158	5.20452	5.10867	4.92306	4.90908	5.44301	6.28411	5.77309	6.35261
At5g57090	AGR_AGR1_ATPIN2_PIN2_WAV6__EIR1 (ETHYLENE INSENSITIVE ROOT 1); auxin efflux transmembrane transporter/ auxin:hydrogen symporter/ transporter	247947_at	0.0476218	1.04239	0.00040797	0.00758418	7.22425	7.65194	7.0771	7.34352	7.38725	6.14879	6.60343	6.32669	7.59042	7.20627	7.40939
At5g67550	unknown protein	247003_at	0.258558	1.04157	0.000119292	0.00357562	3.95621	4.11552	4.01115	4.38731	4.18506	3.61938	3.48046	3.95343	4.91608	4.47312	4.78877
At1g29670	GDSL-motif lipase/hydrolase family protein	259788_at	0.0968991	1.04133	0.00129504	0.0165304	3.8324	4.02526	3.80701	3.90152	4.06873	4.0138	3.95531	4.06873	5.46609	4.51938	5.17637
At5g47410	unknown protein	248786_at	0.353732	1.04036	0.000876721	0.0126957	6.81753	6.75213	7.02182	7.34352	7.0916	6.38357	6.47996	7.20498	7.60325	7.73573	7.8506
At1g64640	plastocyanin-like domain-containing protein	261975_at	0.838585	1.03981	6.58857e-05	0.00251313	6.06714	5.65336	6.10195	6.83939	6.71942	5.20612	5.8088	5.44238	6.66561	6.42118	6.48993
At1g65240	aspartyl protease family protein	263108_at	0.789796	1.03917	0.00125558	0.0161624	5.44082	5.38131	5.52482	6.25505	6.22251	5.36709	5.87332	6.52784	6.99639	6.72217	7.16722
At4g36150	disease resistance protein (TIR-NBS-LRR class), putative	253075_at	0.90441	1.03834	4.43865e-05	0.00191569	5.08771	4.75893	4.77995	6.10704	5.45283	5.17969	5.25466	5.14773	6.06909	6.35679	6.27121
At5g08460	GDSL-motif lipase/hydrolase family protein	250519_at	0.281599	1.03776	4.64224e-05	0.00196821	10.3389	10.1476	10.2219	10.4915	10.5439	9.3702	9.76935	9.84659	10.7742	10.7796	10.5456
At1g50240	FU (FUSED); protein serine/threonine kinase	262467_at	0.739958	1.03751	0.00698599	0.0500001	4.41669	4.43276	4.75313	5.25916	5.28914	4.93082	5.18223	6.13895	6.65569	5.93416	6.77469
At1g48310	CHA18__CHR18; ATP binding / DNA binding / helicase/ nucleic acid binding	262233_at	0.801041	1.0344	7.04488e-06	0.000620439	5.75934	6.0776	6.125	6.75276	6.82396	5.78232	5.75484	5.59314	6.67851	6.94032	6.61468
At3g49300	proline-rich family protein	252253_at	0.307315	1.03394	1.71406e-05	0.00105384	9.21464	9.45382	9.21454	9.47207	9.73122	7.8848	7.66646	7.96737	8.93318	8.89035	8.79692
At4g24780	pectate lyase family protein	254119_at	0.431857	1.03331	0.000437704	0.00792383	5.55766	6.00676	5.56838	6.14189	6.14369	5.79987	5.76261	6.237	7.27335	6.74326	6.8828
At5g51720	unknown protein	248377_at	0.886132	1.03281	0.000354574	0.00694039	5.70109	6.32144	6.06873	6.91626	6.91685	5.75872	5.78878	6.11934	7.37933	6.67042	6.71552
At3g09390	ATMT-1_ATMT-K__MT2A (METALLOTHIONEIN 2A); copper ion binding	259008_at	0.0373169	1.03248	0.00065622	0.0104237	12.3742	12.4867	12.4848	12.3803	12.5914	11.5363	10.9959	11.7759	12.4273	12.3245	12.6536
At3g60450	INVOLVED IN: biological_process unknown; LOCATED IN: cellular_component unknown; EXPRESSED IN: 24 plant structures; EXPRESSED DURING: 14 growth stages; CONTAINS InterPro DOMAIN/s: Phosphoglycerate mutase (InterPro:IPR013078), PRIB5 (InterPro:IPR012398); B	251370_at	-0.445441	1.0322	0.00246951	0.0249749	7.63593	7.69684	7.3253	6.99807	7.21643	6.02287	6.48399	6.12084	7.81948	7.01289	6.89193
At5g25475	DNA binding	246906_at	0.74797	1.02975	0.000169514	0.00437399	5.22529	5.67905	5.7147	6.26525	6.31005	5.84261	5.78814	6.20365	6.93056	6.71551	7.27758
At1g07220	FUNCTIONS IN: molecular_function unknown; INVOLVED IN: biological_process unknown; LOCATED IN: mitochondrion; EXPRESSED IN: 22 plant structures; EXPRESSED DURING: 13 growth stages; CONTAINS InterPro DOMAIN/s: Lipopolysaccharide-modifying protein (InterPro	256042_at	0.867261	1.02791	2.81816e-06	0.000339397	4.8694	5.01009	4.99997	5.63472	6.01944	4.59157	4.46709	4.73131	5.58118	5.67243	5.62009
At3g25070	RIN4 (RPM1 INTERACTING PROTEIN 4); protein binding	257868_at	-0.090463	1.02721	0.000278884	0.0059699	6.0463	6.0463	6.0463	5.84193	6.06973	5.31499	5.80513	5.08122	6.42711	6.49052	6.36533
At5g66230	unknown protein	247134_at	0.361211	1.02662	0.00025916	0.00568955	4.97159	4.80967	5.04706	5.29791	5.31006	5.02732	5.11335	5.55226	6.27031	6.52304	5.97943
At3g58740	CSY1 (CITRATE SYNTHASE 1); citrate (SI)-synthase/ transferase, transferring acyl groups, acyl groups converted into alkyl on transfer	251540_at	-0.166141	1.02547	0.00332233	0.030223	10.6862	10.9113	10.385	10.2195	10.7698	8.09521	8.73788	8.0295	9.56326	9.16593	9.20979
At2g37380	unknown protein	266007_at	0.309331	1.02351	0.00441203	0.0363841	5.44714	5.56523	5.44245	5.79973	5.78881	4.6357	5.46473	5.76261	6.49363	6.39325	6.04668
At5g66330	leucine-rich repeat family protein	247087_at	0.189923	1.02171	0.00296576	0.0280886	7.46314	7.15926	7.46145	7.65522	7.44719	6.2377	6.20169	6.97194	7.25096	7.36993	7.85556
At1g20930	CDKB2;2 (CYCLIN-DEPENDENT KINASE B2;2); cyclin-dependent protein kinase/ kinase	262802_at	0.665035	1.02117	0.000848483	0.0124303	5.73128	5.59433	5.65728	6.23745	6.41454	5.65567	5.94263	6.15101	7.22825	6.38396	7.20061
At5g23910	ATP binding / microtubule motor	249809_at	0.574778	1.02056	0.00193375	0.0214224	3.17617	3.29804	3.06949	3.69812	3.81391	3.42323	3.62001	3.89015	4.93432	4.04293	5.01782
At2g21130	peptidyl-prolyl cis-trans isomerase / cyclophilin (CYP2) / rotamase	264019_at	0.767683	1.01883	0.00011564	0.00350766	6.73992	6.28599	6.65029	7.37613	7.2767	6.81982	7.067	7.48643	8.0288	8.17343	8.22752
At5g15750	RNA-binding S4 domain-containing protein	246527_at	-0.132829	1.0176	0.000572772	0.00951561	10.1486	9.89904	10.2299	9.79056	10.1288	8.36381	8.92304	8.9582	9.718	9.929	9.65084
At2g25830	YebC-related	266662_at	0.149606	1.01627	0.000162311	0.00425757	4.79851	4.36769	4.72157	4.67405	4.88368	4.28917	4.27876	4.48055	5.57609	5.13131	5.3899
At3g44890	RPL9 (RIBOSOMAL PROTEIN L9); structural constituent of ribosome	246339_at	0.761616	1.01297	0.000165899	0.00431981	8.55234	8.41261	8.51766	9.37813	9.13352	8.43481	8.65433	9.20279	9.76798	9.62248	9.94036
At1g33940 At5g18700	FUNCTIONS IN: molecular_function unknown; INVOLVED IN: biological_process unknown; LOCATED IN: cellular_component unknown; BEST Arabidopsis thaliana protein match is: EMB3013 (embryo defective 3013); ATP binding / binding / kinase/ protein kinase/ protein	260118_s_at	0.441647	1.01279	0.00406329	0.0345871	3.71321	3.59527	3.63174	4.20654	3.97023	3.49258	3.79649	4.4473	4.73501	4.65932	5.38042
At4g13210	lyase/ pectate lyase	254754_at	0.642652	1.01179	0.000477842	0.00838428	7.10453	6.68069	6.61211	7.42221	7.46132	6.466	6.93469	6.42812	7.78072	7.81836	7.26512
At4g19400	actin binding	254579_at	0.578151	1.01142	0.00115694	0.0153251	7.94048	7.79019	7.87131	8.50865	8.3823	7.67755	7.80537	8.56111	8.73974	9.2477	9.09087
At3g16180	proton-dependent oligopeptide transport (POT) family protein	258332_at	-0.112625	1.00953	4.7773e-05	0.002002	8.77703	9.0529	8.90818	8.65361	8.94654	7.92286	8.07478	8.23326	9.22981	9.00855	9.02115
At1g33420	PHD finger family protein	256426_at	0.609256	1.00618	0.00270055	0.0264376	5.75609	5.93469	6.29613	6.52652	6.68326	5.39499	6.03333	6.28185	6.56131	7.23579	6.93158
At2g44650	CPN10__CHL-CPN10 (CHLOROPLAST CHAPERONIN 10); chaperone binding	266887_at	0.75798	1.00497	0.00276433	0.0268089	8.53492	8.31172	8.76793	9.30483	9.28751	8.12667	8.5063	9.36959	9.72978	9.57937	9.70831
At3g29260	short-chain dehydrogenase/reductase (SDR) family protein	257775_at	-0.601902	1.00473	0.000174699	0.00448146	8.09042	8.18378	8.04196	7.59106	7.41591	5.81759	5.44998	5.96995	6.70959	7.06572	6.4764
At2g20570	GLK1__GPRI1 (GBF'S PRO-RICH REGION-INTERACTING FACTOR 1); transcription factor/ transcription regulator	263715_at	0.703335	1.00315	0.00990418	0.0632105	5.86103	6.02892	5.86606	6.99028	6.25374	5.53378	5.43606	6.67236	6.7283	6.76413	7.15923
At3g02900	unknown protein	258662_at	0.633496	1.00253	7.71212e-05	0.00274865	9.50564	9.37689	9.71107	10.208	10.1214	8.8184	8.94386	9.42012	9.97262	10.1034	10.1139
At4g25750	ABC transporter family protein	254022_at	0.87979	1.00158	0.00202539	0.0219265	6.49397	6.17054	6.26249	7.28554	7.09204	5.93142	6.49786	6.3269	7.88674	7.1567	6.71748
At2g17820	AHK1__ATHK1 (histidine kinase 1); histidine phosphotransfer kinase/ osmosensor/ protein histidine kinase	264790_at	0.411351	1.0012	1.33381e-05	0.000910054	4.80781	4.87134	4.81933	5.07951	5.40885	4.69832	4.86949	4.74485	5.60993	5.80594	5.9004
At5g13100	unknown protein	245981_at	0.589127	1.0003	0.00183758	0.0207796	5.65765	5.61267	5.79278	6.30176	6.2519	5.8322	6.16308	6.56229	7.37278	6.66882	7.51687
At2g03420	unknown protein	265704_at	0.515367	0.999141	0.00317214	0.029235	5.48462	6.13701	5.69093	6.13701	6.43543	5.68587	6.05429	5.98834	7.14627	6.36983	7.20983
At1g11670	MATE efflux family protein	262813_at	0.683399	0.995424	0.000252981	0.00560786	8.34475	8.57566	8.44313	9.3064	8.96943	8.07298	8.23841	8.8114	9.24837	9.47961	9.38109
At1g24530	transducin family protein / WD-40 repeat family protein	265028_at	0.106032	0.995105	0.00138707	0.017327	6.17086	6.22965	6.13497	6.36106	6.20799	4.66992	5.50234	5.35742	6.183	5.98517	6.34682
At1g26100	cytochrome B561 family protein	245818_at	0.0387943	0.993853	5.40564e-05	0.00219043	7.53257	7.83306	7.62175	7.64067	7.76184	6.3854	6.48725	6.74429	7.38386	7.5953	7.61934
At3g10870	ATMES17__MES17 (METHYL ESTERASE 17); hydrolase/ hydrolase, acting on ester bonds / methyl indole-3-acetate esterase	258769_at	0.379052	0.993594	0.000914882	0.012986	5.56061	5.75556	5.69997	6.39829	5.7039	5.02568	5.15523	4.95194	5.68712	6.25404	6.17248
At2g25870	haloacid dehalogenase-like hydrolase family protein	266678_at	-0.0647856	0.992836	5.65614e-05	0.00225385	7.78754	7.92122	7.75846	7.81606	7.69919	7.20556	6.88966	6.86232	8.02138	7.78088	8.13379
At1g34355	forkhead-associated domain-containing protein / FHA domain-containing protein	259930_at	0.048821	0.992055	0.000342003	0.00675819	4.14839	4.14839	3.95646	4.14839	4.11807	3.93163	3.96857	4.17349	4.74317	4.90233	5.40435
At4g30730 At4g30750	unknown protein	253596_s_at	-0.240547	0.990675	0.000468975	0.00826686	7.78779	7.72227	7.75752	7.32407	7.70655	6.61308	6.15757	6.12474	7.21171	7.56723	7.08847
At3g51030	Attrx h1__ATTRX1; oxidoreductase, acting on sulfur group of donors, disulfide as acceptor	252119_at	0.562518	0.989997	0.000502315	0.00866048	7.62602	7.68986	7.73066	8.19388	8.29551	6.37744	6.61802	7.2452	7.87485	7.61115	7.72467
At3g56730	unknown protein	246344_at	0.582543	-0.959478	0.00415516	0.0351294	6.03885	6.30563	6.27319	7.07879	6.49807	6.93389	6.87464	7.68519	6.2723	5.84492	6.49807
At3g29375	XH domain-containing protein	256741_at	0.191582	-0.959941	0.00211921	0.0225646	4.57445	4.72421	4.62904	4.66043	5.00786	5.8833	5.63156	5.45833	5.0095	4.21928	4.86458
At3g20210	DELTAVPE__DELTA-VPE; cysteine-type endopeptidase	257130_at	-0.62627	-0.960303	0.00182027	0.0206749	10.9134	11.4352	11.1826	10.4091	10.6926	11.4662	11.7325	11.5028	10.9748	10.0705	10.7753
At3g59350	serine/threonine protein kinase, putative	251494_at	0.264938	-0.96099	0.000681522	0.0107034	7.09026	6.89479	6.99335	7.09026	7.42522	7.71544	8.02465	7.2934	6.78604	6.58845	6.77603
At4g27780	ACBP2 (ACYL-COA BINDING PROTEIN ACBP 2); acyl-CoA binding / lead ion binding	253840_at	-0.393977	-0.964135	0.000553382	0.00930187	9.25932	9.42769	9.25419	8.91472	8.9248	9.34495	9.27419	8.58004	8.06545	8.1219	8.11943
At1g68850	peroxidase, putative	260035_at	0.15347	-0.96511	0.0186012	0.094899	10.7487	10.7765	10.7462	10.6665	11.1548	11.0851	11.5145	10.327	9.94894	10.4089	9.67349
At3g50980	XERO1 (DEHYDRIN XERO 1)	252137_at	0.755084	-0.965309	0.0261783	0.119473	8.82315	8.91919	9.096	9.99101	9.41139	11.9562	10.5385	11.2929	9.82954	10.0945	10.9677
At1g18840	IQD30; calmodulin binding	261421_at	-0.328661	-0.96556	0.016851	0.0889403	9.22141	9.3427	8.86594	8.68639	8.94298	9.86287	10.1191	8.84388	8.87882	8.60338	8.44697
At2g25620	protein phosphatase 2C, putative / PP2C, putative	265886_at	0.0975925	-0.968735	0.00906889	0.059683	6.73669	6.68721	6.40958	6.56507	6.85243	7.47451	7.92647	6.94489	6.26168	6.27943	6.89856
At3g01470 At3g01472	ATHB1_HAT5_HD-ZIP-1__ATHB-1 (ARABIDOPSIS THALIANA HOMEOBOX 1); DNA binding / protein homodimerization/ sequence-specific DNA binding / transcription activator/ transcription factor	259165_at	-0.215696	-0.969782	0.0071414	0.0505886	6.71715	6.06402	6.6806	6.40815	6.13497	6.38683	6.086	6.81731	5.17499	5.83734	5.36847
At5g11790	Ndr family protein	250337_at	-0.950354	-0.970743	0.000208962	0.00497051	9.48054	9.64337	9.45196	8.57493	8.57493	8.81659	8.71282	8.14753	7.55805	7.93	7.27667
At3g12520	SULTR4;2; sulfate transmembrane transporter	256244_at	-0.614918	-0.971103	0.00857241	0.0572917	6.01715	6.16638	5.98338	5.49772	5.38371	6.5621	7.79482	6.62874	5.76022	6.02097	6.29116
At5g60360	SAG2__AALP (Arabidopsis aleurain-like protease); cysteine-type peptidase	247627_at	-0.812147	-0.971154	0.0036736	0.0322049	11.8823	12.0624	11.6393	10.7937	11.3046	11.7191	11.4636	10.6037	10.3401	10.5018	10.0311
At1g80420	DNA repair protein, putative (XRCC1)	260279_at	-0.360388	-0.972403	0.00154097	0.0185192	6.18731	6.47718	5.84408	5.66798	5.95029	6.72113	7.17862	7.433	6.24575	6.13876	6.03103
At1g01720	ANAC002__ATAF1; transcription activator/ transcription factor	261564_at	-0.550522	-0.973178	0.00402614	0.0344085	8.59525	8.77299	8.36766	7.82754	8.22868	9.49914	9.0101	8.37786	8.01667	8.10282	7.84808
At1g22340	AtUGT85A7 (UDP-glucosyl transferase 85A7); UDP-glycosyltransferase/ glucuronosyltransferase/ transferase, transferring glycosyl groups	255961_at	0.542208	-0.974027	0.00341047	0.0308222	6.52086	6.35436	6.51442	7.21401	6.79683	7.84912	7.27413	7.02875	6.30795	6.85168	6.07029
At4g14965	AtMAPR4 (Arabidopsis thaliana membrane-associated progesterone binding protein 4); heme binding	245366_at	-0.161539	-0.974214	2.84461e-05	0.00144511	7.64834	7.5217	7.58485	7.40032	7.44653	8.47499	8.54298	8.35128	7.61561	7.2378	7.59319
At3g30460	zinc finger (C3HC4-type RING finger) family protein	257081_at	0.312498	-0.974248	0.0125547	0.0739534	7.14836	6.92094	7.11388	7.37356	7.37356	8.5114	7.76818	8.25817	6.51067	7.62198	7.48235
At5g45880	pollen Ole e 1 allergen and extensin family protein	248926_at	-0.18187	-0.974387	0.00311056	0.0288448	5.81055	5.88248	6.05977	6.06095	5.4105	6.48668	6.19645	6.97884	5.43161	5.56379	5.7434
At4g08290	nodulin MtN21 family protein	255129_at	0.198553	-0.975159	0.00758471	0.0526018	7.80402	7.99361	7.55534	7.80705	8.1587	8.75336	8.70597	8.23436	7.00885	7.91286	7.84651
At3g16800	protein phosphatase 2C, putative / PP2C, putative	257650_at	-0.818602	-0.975518	0.00166212	0.019419	5.86372	6.12752	6.18551	5.3675	5.11313	6.34257	5.96649	5.50447	4.5435	5.39188	4.95159
At5g50170	C2 domain-containing protein / GRAM domain-containing protein	248553_at	-0.550354	-0.976024	0.0057472	0.0435382	7.37562	7.35316	7.13912	6.55249	6.92541	8.40438	7.54628	7.23055	6.73901	6.53714	6.97698
At5g10120	ethylene insensitive 3 family protein	250468_at	0.0154478	-0.977363	0.00112392	0.0150449	7.15701	7.23686	7.10073	7.13786	7.22277	8.20113	7.63191	8.50242	7.14627	7.03433	7.22277
At2g35075	unknown protein	266543_at	-0.181514	-0.977435	0.000902781	0.0128665	4.90212	5.28775	4.98717	4.98717	4.76783	5.935	5.90262	5.26284	4.76333	4.63151	4.77331
At1g78360	ATGSTU21 (GLUTATHIONE S-TRANSFERASE TAU 21); glutathione transferase	260796_at	0.395448	-0.977794	0.00151421	0.0183134	3.62611	3.99332	3.91798	4.22904	4.25347	5.61946	4.8587	4.93107	4.21476	4.36185	3.89924
At1g65420	unknown protein	264161_at	-0.270768	-0.978413	5.90296e-05	0.0023175	7.02322	7.05188	7.08808	6.72623	6.84102	7.69623	7.53525	8.04888	6.86527	6.81804	6.6618
At2g02710	PLPA_PLPC__PLPB (PAS/LOV PROTEIN B); signal transducer/ two-component sensor	267477_at	0.368098	-0.978467	0.000745771	0.0113668	8.55962	8.78856	8.76125	9.02615	9.11634	9.82945	10.4809	10.2567	8.89925	9.25886	9.47362
At1g02660	lipase class 3 family protein	260915_at	-0.325955	-0.978945	0.000153389	0.0041406	7.9986	7.87854	7.93377	7.76241	7.45961	8.38866	8.15681	7.8925	7.00944	7.37309	7.1186
At3g62770	AtATG18a	251187_at	-0.660136	-0.97916	0.0119055	0.0711276	6.94952	7.18655	6.83853	6.15046	6.51234	7.4418	7.55434	6.23086	5.94005	6.39118	5.9583
At2g28400	unknown protein	265276_at	0.333266	-0.979165	0.000100955	0.00325762	7.95641	8.18121	8.02632	8.35148	8.42435	9.39251	9.07913	9.1991	7.94536	8.42065	8.36724
253507_at	0	253507_at	-0.865703	-0.979181	0.00139764	0.0174304	6.98472	6.98622	6.9277	6.28327	5.91775	6.65297	6.5901	7.52944	5.63553	6.23927	5.96016
At3g16200	unknown protein	258050_at	-0.43798	-0.980147	5.40716e-05	0.00219043	7.06926	6.93521	6.98449	6.35967	6.757	7.43269	7.61623	7.57102	6.45509	6.795	6.42941
At5g20230	BCB__ATBCB (ARABIDOPSIS BLUE-COPPER-BINDING PROTEIN); copper ion binding / electron carrier	246099_at	-0.233453	-0.980969	0.000279782	0.0059699	5.69113	5.80959	5.66941	5.71629	5.26356	6.22558	6.42789	6.79175	5.51011	5.55525	5.43695
At2g02780	leucine-rich repeat transmembrane protein kinase, putative	267481_at	-0.83714	-0.981458	0.00205315	0.0221429	10.2577	9.79885	9.82308	8.94479	9.30068	10.0196	10.235	9.60063	9.53311	8.71392	8.66379
At4g28550	RabGAP/TBC domain-containing protein	253768_at	-0.554007	-0.981631	0.00158454	0.0188524	6.36625	6.55902	6.10155	5.62627	5.95027	6.69046	6.06924	5.74258	5.19976	5.21554	5.14208
At5g07220	ATBAG3 (ARABIDOPSIS THALIANA BCL-2-ASSOCIATED ATHANOGENE 3); protein binding	250618_at	-0.832605	-0.982133	1.899e-05	0.00113384	10.3173	10.6757	10.3201	9.38895	9.82119	10.0538	10.0182	9.92767	8.92678	9.14451	8.98196
At1g15100	RHA2A; protein binding / ubiquitin-protein ligase/ zinc ion binding	262590_at	-0.833181	-0.982139	7.94853e-07	0.000147403	9.86283	9.83947	9.73411	8.98375	8.97416	9.22305	9.23695	8.96923	8.14125	8.20665	8.1349
At1g53050	protein kinase family protein	261370_at	-0.523769	-0.982944	0.00738233	0.0517171	8.90882	9.09589	8.73592	8.04218	8.73737	9.55689	9.59844	8.56845	8.28036	8.36357	8.13102
At4g31590	ATCSLC05_CSLC05__ATCSLC5 (CELLULOSE-SYNTHASE LIKE C5); cellulose synthase/ transferase, transferring glycosyl groups	253533_at	-0.910834	-0.984985	0.00221215	0.0231745	9.65956	9.90045	9.69612	8.38698	9.29545	9.10223	9.5443	8.53268	8.13025	8.11365	7.98035
At5g25180	CYP71B14; electron carrier/ heme binding / iron ion binding / monooxygenase/ oxygen binding	246925_at	-0.093309	-0.985042	0.0127067	0.0744639	3.56985	3.64525	3.64525	3.63267	3.42095	5.17881	3.79481	4.35984	3.48022	3.42043	3.4777
At4g22790	MATE efflux family protein	254301_at	-0.823656	-0.987096	0.000306405	0.00635372	8.5763	9.15355	8.76641	7.93711	8.07975	8.37748	8.45554	7.82915	7.3424	7.00405	7.35443
At3g21710	unknown protein	257946_at	0.272177	-0.989714	0.0157537	0.085476	9.38587	9.68889	9.41601	9.49773	10.0405	10.3481	10.8366	9.4981	9.25373	9.36235	9.09765
At4g00440	unknown protein	255664_at	-0.416583	-0.989932	0.00296193	0.0280886	7.46094	7.58056	7.18549	6.88247	7.10236	7.08449	7.87147	7.27979	6.11909	6.8172	6.32966
At4g26200	ACS7; 1-aminocyclopropane-1-carboxylate synthase	253999_at	-0.626198	-0.990188	0.000209223	0.00497122	9.49086	9.97559	9.6772	9.02809	9.14861	9.93918	10.234	9.57591	8.89051	9.0351	8.85294
At1g72420	FUNCTIONS IN: molecular_function unknown; INVOLVED IN: biological_process unknown; LOCATED IN: cellular_component unknown; EXPRESSED IN: 22 plant structures; EXPRESSED DURING: 13 growth stages; CONTAINS InterPro DOMAIN/s: NADH:ubiquinone oxidoreductase co	260446_at	-0.296258	-0.992651	0.000825059	0.0121946	5.83663	5.81781	5.78522	5.51356	5.52035	6.83393	6.64474	6.10737	5.83663	5.4583	5.31316
At3g03440	armadillo/beta-catenin repeat family protein	259043_at	-0.505777	-0.992764	0.0116207	0.0701715	6.74096	7.24318	6.55201	5.98224	6.69698	7.29298	7.44519	6.42535	6.21468	6.1361	5.83445
At3g58790	GAUT15 (Galacturonosyltransferase 15); polygalacturonate 4-alpha-galacturonosyltransferase/ transferase, transferring glycosyl groups / transferase, transferring hexosyl groups	251544_at	-0.860748	-0.993999	7.57285e-05	0.00272455	6.48829	6.87741	6.90588	5.72835	6.06454	6.49003	7.05253	6.65821	5.65941	5.81874	5.74061
At5g03640	protein kinase family protein	250905_at	-0.611963	-0.994389	0.00113602	0.0151535	4.76671	5.35743	5.02239	4.44484	4.42892	5.53994	5.34111	4.65654	4.17037	4.21001	4.17405
At5g18340	U-box domain-containing protein	250036_at	0.0485879	-0.9944	0.00422103	0.0355152	4.46	4.4161	4.46	4.61092	4.37698	5.95765	4.8288	5.2371	4.31928	4.38217	4.33891
At1g79150	binding	264118_at	0.2444	-0.994471	0.0177336	0.0920453	5.64955	5.82278	5.10483	5.30756	6.23268	6.51265	7.45213	6.68994	5.89835	5.89765	5.8753
At5g66310	kinesin motor family protein	247085_at	0.142888	-0.996144	0.000155778	0.00418526	7.24552	7.24001	7.4413	7.41239	7.49128	8.14755	8.68406	8.3356	7.49128	7.49128	7.19622
At2g38465	unknown protein	267036_at	0.264039	-0.996241	0.0217013	0.105008	8.82756	8.90806	9.10672	9.34226	9.08072	9.69971	9.05114	10.0674	7.93561	8.81321	9.08072
At2g27500	glycosyl hydrolase family 17 protein	265648_at	0.275395	-0.997578	0.00640324	0.0470547	5.89578	5.94076	5.97949	6.21407	6.21407	6.53671	7.61375	7.47089	6.1302	5.97414	6.52428
At5g66650	unknown protein	247047_at	-0.767855	-0.998008	0.00609168	0.0454981	8.23333	8.1243	8.28402	7.38517	7.50689	8.94986	8.63692	7.7901	8.00814	7.25498	7.11973
At2g39770	EMB101_GMP1_SOZ1_VTC1__CYT1 (CYTOKINESIS DEFECTIVE 1); mannose-1-phosphate guanylyltransferase/ nucleotidyltransferase	245060_at	-0.709436	-0.998042	0.00416143	0.0351694	10.0858	10.2093	9.75298	8.88261	9.7306	10.2547	10.387	9.45523	9.10135	9.09288	8.90854
At4g21326	ATSBT3.12 (SUBTILASE 3.12); identical protein binding / serine-type endopeptidase	254415_at	-0.6503	-0.998317	0.00058357	0.00964581	6.97065	6.54361	6.84014	6.24929	6.01971	6.98458	6.41448	6.68856	5.65022	6.05831	5.38414
At3g48420	haloacid dehalogenase-like hydrolase family protein	252366_at	0.356243	-0.99861	0.000111463	0.00345872	5.76547	5.73454	5.74986	5.98961	6.22278	7.94589	7.9738	7.78778	7.08844	6.54796	7.07524
At5g04550	unknown protein	250850_at	-0.644057	-0.999499	0.00519552	0.0408142	6.30012	6.5662	6.1329	5.44779	5.93024	6.53156	6.7209	5.83164	5.71007	4.88028	5.49526
At5g23570	SGS3 (SUPPRESSOR OF GENE SILENCING 3)	249843_at	0.00364103	-1.00287	0.00234881	0.0241415	6.58777	6.30792	6.17789	6.19298	6.53002	7.84509	8.24125	7.41251	7.06337	6.74613	6.68072
At4g25980	cationic peroxidase, putative	254036_at	-0.457633	-1.00316	0.0015274	0.0184144	10.3848	10.3329	10.277	9.74077	10.0071	10.7974	11.1235	10.1288	9.62379	9.84271	9.57369
At3g06420	ATG8H (autophagy 8h); microtubule binding	258880_at	-0.236429	-1.00415	0.0202684	0.100352	9.60603	9.73893	9.94941	9.49144	9.56527	10.2096	9.13516	9.83092	8.16462	9.29302	8.70563
At4g34180	cyclase family protein	253273_at	-0.311978	-1.00534	0.0137334	0.0783773	11.3449	11.0342	10.96	10.5156	11.0865	11.6947	11.5164	10.6562	10.4547	10.5504	9.84615
At3g49310	LOCATED IN: endomembrane system; EXPRESSED IN: 22 plant structures; EXPRESSED DURING: 13 growth stages; CONTAINS InterPro DOMAIN/s: Protein of unknown function DUF791 (InterPro:IPR008509), Major facilitator superfamily, general substrate transporter (Inte	252308_at	-0.798674	-1.00639	0.00173926	0.0200962	8.80082	8.91344	8.37776	7.68258	8.11476	9.29048	9.22642	8.37776	8.11498	7.99857	7.76194
At5g53360	seven in absentia (SINA) family protein	248256_at	-0.048213	-1.00726	0.000500612	0.00865862	7.60655	7.81433	7.81433	7.54926	7.84446	8.02808	8.11709	8.16712	6.87111	6.90016	7.51922
257412_at	0	257412_at	-0.124227	-1.00928	0.00978965	0.0626661	4.74426	4.70813	4.98237	5.05566	4.31906	4.9851	5.21343	5.81244	3.96018	4.70813	4.31482
At2g45170	ATG8E__AtATG8e; microtubule binding	266106_at	0.910066	-1.01089	0.001924	0.0213455	8.04297	8.12009	8.24332	9.13333	8.95772	9.28602	8.80332	9.55544	7.5527	8.56689	8.49252
At4g13345	MEE55 (maternal effect embryo arrest 55)	254744_at	-0.528912	-1.01201	0.00701921	0.0500651	8.60595	8.95213	8.4314	8.00033	8.26817	9.0584	8.85623	7.85968	7.72679	7.40163	7.60984
At4g39560	kelch repeat-containing F-box family protein	252902_at	-0.027328	-1.01318	0.000272532	0.0058868	5.41159	5.49916	5.19938	5.35447	5.33096	6.70538	6.41867	6.01505	5.36186	5.40675	5.33096
At2g40110	yippee family protein	265720_at	-0.310257	-1.01666	0.00440923	0.0363841	10.1169	9.92933	10.1304	9.86524	9.632	10.7187	9.57878	9.86022	9.01093	8.92182	9.175
At1g33790	jacalin lectin family protein	262001_at	-0.282324	-1.01682	0.00887324	0.0587574	6.60383	6.37768	6.53287	6.34941	6.09553	8.30193	7.28009	7.03375	6.37928	6.58617	6.59986
At3g23090	FUNCTIONS IN: molecular_function unknown; INVOLVED IN: biological_process unknown; LOCATED IN: cellular_component unknown; EXPRESSED IN: inflorescence meristem, leaf apex, hypocotyl, flower, root; EXPRESSED DURING: petal differentiation and expansion stag	257761_at	-0.378622	-1.01749	0.00109833	0.0148269	10.7172	10.9228	10.3981	10.1772	10.4243	11.1671	10.6909	10.3339	9.76635	9.67154	9.70149
At1g10310	short-chain dehydrogenase/reductase (SDR) family protein	264468_at	-0.0343896	-1.01938	4.34436e-05	0.00189724	7.92365	8.26716	8.1199	8.1503	7.98805	9.32036	9.37334	9.5066	8.51668	8.17408	8.4514
At2g47200	unknown protein	260582_at	0.443219	-1.02029	0.00062956	0.0101486	10.0568	10.1513	10.335	10.6068	10.6417	10.0568	10.0886	9.94104	8.49906	9.36546	9.16103
At3g19550	unknown protein	256569_at	-0.805113	-1.02071	4.93213e-06	0.000491275	8.77764	9.14005	9.02471	8.18974	8.16163	8.79852	8.47315	8.5099	7.63736	7.52606	7.55601
At3g27420	unknown protein	257712_at	-0.677216	-1.02116	0.000624668	0.0100911	8.75389	9.07793	8.82894	7.93244	8.48698	9.03348	8.83969	8.46766	8.10833	7.61301	7.55601
255690_at	0	255690_at	0.367529	-1.02251	0.00150202	0.018195	9.6549	9.58374	9.60453	9.95311	10.0107	10.2979	10.6498	9.69828	9.00992	9.46305	9.10545
At4g31080	unknown protein	253577_at	-0.29189	-1.02595	0.0214866	0.104374	5.60836	6.21072	5.5646	5.49978	5.50555	6.43478	7.03076	5.57404	5.53643	5.13451	5.2908
At2g39420	esterase/lipase/thioesterase family protein	266977_at	-0.839986	-1.02621	5.46056e-05	0.00220058	6.13029	5.92452	5.85551	5.11028	5.14997	6.28262	6.21112	5.76261	5.24917	5.14803	4.78052
At2g16595	FUNCTIONS IN: molecular_function unknown; INVOLVED IN: biological_process unknown; LOCATED IN: endomembrane system; EXPRESSED IN: 20 plant structures; EXPRESSED DURING: 13 growth stages; BEST Arabidopsis thaliana protein match is: translocon-associated pr	265356_at	-0.768189	-1.02821	0.00604702	0.0452831	8.02995	8.2127	7.83736	7.06407	7.45289	8.24806	8.03214	7.14242	7.30348	6.46483	6.56969
At1g31100	0	263698_at	-0.406042	-1.02917	0.00208318	0.0223716	7.11225	7.00451	7.42715	6.84028	6.71024	7.87856	7.24562	7.40663	6.36155	6.94519	6.13655
At1g70140	ATFH8 (formin 8); actin binding / actin filament binding / profilin binding	264717_at	-0.73896	-1.03124	5.41606e-05	0.00219043	8.89889	9.04041	9.13788	8.33647	8.23707	9.58686	9.06154	9.07697	8.2559	8.38167	7.99408
At5g56500	ATP binding / protein binding	248021_at	-0.423702	-1.03357	0.00869478	0.057906	7.51804	7.48346	7.3063	6.87933	7.14513	8.8605	8.39271	7.99943	8.01461	6.88075	7.25658
At5g63970	copine-related	247312_at	-0.828675	-1.03422	0.000211194	0.00500242	9.38918	9.05894	9.11232	8.43646	8.27982	8.84194	8.38076	8.83595	7.24716	7.95323	7.7556
At5g07530	ATGRP-7_ATGRP17__GRP17 (GLYCINE RICH PROTEIN 17); lipid binding	250637_at	-0.762721	-1.03426	0.00118438	0.0155567	8.33515	8.39164	8.37969	7.75899	7.45323	8.51307	8.09219	7.8277	6.80812	7.66524	6.85682
At3g60410	unknown protein	251375_at	-0.252479	-1.0368	0.025823	0.118254	5.70582	6.18314	5.70582	5.37398	5.85092	6.15359	6.83994	5.35288	5.36322	5.07177	4.801
At5g13180	ANAC083 (ARABIDOPSIS NAC DOMAIN CONTAINING PROTEIN 83); transcription factor	245987_at	-0.133472	-1.03755	0.0019387	0.0214376	8.15283	8.14335	8.1714	8.09942	7.94536	8.9841	9.08864	8.35769	7.49897	8.18664	7.63216
At5g03180	zinc finger (C3HC4-type RING finger) family protein	250938_at	-0.135637	-1.03898	0.00218353	0.022984	6.87091	6.93539	6.70544	6.47556	6.92766	8.82075	8.08969	8.01634	7.17997	7.11716	7.5127
At5g54730	AtATG18f	248124_at	-0.187336	-1.0404	7.22143e-05	0.00263132	7.88422	7.82463	8.04183	7.73597	7.72314	8.75107	8.62503	8.59757	7.34032	7.92151	7.59065
At1g52880	ANAC018_ATNAM_NARS2__NAM (NO APICAL MERISTEM); transcription factor	260156_at	-0.839641	-1.04188	0.000381322	0.00726646	12.4491	12.5574	12.2866	11.4994	11.6833	12.1767	11.8853	11.2263	10.6661	10.9077	10.5889
At1g02060	pentatricopeptide (PPR) repeat-containing protein	264167_at	0.142732	-1.04383	2.1248e-05	0.00119934	3.66965	3.72425	3.4809	3.74952	3.78582	4.9196	4.80148	4.57447	3.81761	3.56339	3.78307
At2g26670	ATHO1_GUN2_HO1_HY6__TED4 (REVERSAL OF THE DET PHENOTYPE 4); heme oxygenase (decyclizing)	267617_at	-0.255591	-1.0445	0.00127892	0.0163829	10.1658	10.2393	10.0246	9.95653	9.81872	10.1206	9.87831	9.47766	8.51572	9.22737	8.60001
At1g62830	ATSWP1_SWP1__LDL1 (LSD1-LIKE1); amine oxidase/ electron carrier/ oxidoreductase	262668_at	-0.665824	-1.04518	0.000334015	0.00666512	6.5453	6.44914	7.08762	6.18717	5.86922	6.92742	7.05285	7.03891	6.13793	5.61187	6.13384
At2g20070	FUNCTIONS IN: molecular_function unknown; LOCATED IN: endomembrane system; BEST Arabidopsis thaliana protein match is: LCR81 (Low-molecular-weight cysteine-rich 81) (TAIR:AT2G25295.1); Has 5 Blast hits to 5 proteins in 1 species: Archae - 0; Bacteria - 0;	265579_at	-0.211424	-1.04519	0.0186072	0.0949082	5.48686	5.31239	5.44737	5.49681	4.91141	5.85835	5.90941	7.17293	5.08611	5.37619	5.34281
252156_at	0	252156_at	-0.248476	-1.04612	0.000133748	0.00383747	5.02913	5.12194	5.17808	4.57877	5.14371	5.76531	5.64227	5.67908	4.42108	4.83491	4.69233
At5g66930	unknown protein	247045_at	-0.297767	-1.04614	0.0089657	0.059226	9.19759	9.75249	9.33099	9.0363	9.22222	9.76335	9.58691	8.55392	8.21229	8.38592	8.16754
At1g62620 At1g63370	flavin-containing monooxygenase family protein / FMO family protein	265108_s_at	-0.439806	-1.04772	4.13349e-05	0.00183822	9.27789	9.57473	9.26087	8.84893	9.01379	9.41479	9.53465	9.12545	8.15696	8.3296	8.44518
At1g33970	avirulence-responsive protein, putative / avirulence induced gene protein, putative / AIG protein, putative	255980_at	-0.220356	-1.04787	0.000496127	0.00861237	8.35656	8.49003	8.31603	7.95464	8.37973	8.9821	8.89011	8.35896	7.9096	7.56728	7.61066
At5g15790	zinc finger (C3HC4-type RING finger) family protein	246520_at	-0.224264	-1.04789	0.00828872	0.0559035	5.29216	5.15455	5.1733	4.75578	5.20903	5.99919	6.36743	5.31595	5.1733	4.97107	4.39454
At1g79270	ECT8 (evolutionarily conserved C-terminal region 8)	264102_at	0.225778	-1.04861	0.00185944	0.0209038	4.63304	4.90133	4.8101	4.72891	5.28563	5.30597	5.34111	4.55631	3.99079	4.15084	3.91595
At4g01410	harpin-induced family protein / HIN1 family protein / harpin-responsive family protein	255577_at	-0.869354	-1.04905	0.00419393	0.0353524	9.84263	10.1391	9.5627	8.72407	9.23352	10.0422	9.30768	8.94755	8.25055	8.83917	8.06052
At5g45350	proline-rich family protein	248967_at	-0.476242	-1.05092	5.99841e-05	0.00234287	9.5542	9.59919	9.56675	9.04111	9.15316	10.243	10.5702	10.0902	9.39879	9.37832	8.97357
At1g47310	unknown protein	261686_at	-0.466025	-1.05489	0.00545038	0.0420721	8.35469	8.77173	8.24298	7.797	8.18388	8.83106	8.32351	7.86125	7.67008	6.89619	7.28489
At4g12280 At4g12290	copper amine oxidase family protein	254833_s_at	-0.738888	-1.05913	0.000226646	0.00524108	9.81578	9.91034	9.64447	8.84092	9.2617	9.93299	9.69937	9.37617	8.30534	8.60869	8.91711
At2g19800	MIOX2 (MYO-INOSITOL OXYGENASE 2); inositol oxygenase	266693_at	-0.294212	-1.05972	0.00218603	0.0229891	4.84961	4.44474	4.85407	4.58321	4.26065	5.33657	5.35983	5.99306	4.1059	4.65841	4.746
At1g07410	ATRAB-A2B_RAB-A2B__ATRABA2B (ARABIDOPSIS RAB GTPASE HOMOLOG A2B); GTP binding / GTPase/ protein binding	261069_at	-0.411641	-1.06049	0.00994403	0.0633618	7.43272	7.73184	7.39201	6.8373	7.37712	8.45425	7.87265	7.18269	7.12087	6.61618	6.59107
At2g02370	FUNCTIONS IN: molecular_function unknown; INVOLVED IN: biological_process unknown; LOCATED IN: cellular_component unknown; EXPRESSED IN: 22 plant structures; EXPRESSED DURING: 13 growth stages; CONTAINS InterPro DOMAIN/s: SNARE associated Golgi protein (I	266182_at	-0.568921	-1.06134	0.00201047	0.0218375	7.86889	8.2989	7.75693	7.1092	7.70278	8.86804	8.87667	8.1412	7.7623	7.34068	7.59891
At4g23050	protein kinase, putative	254269_at	-0.122178	-1.06234	1.59629e-05	0.00100584	6.28498	6.16428	6.22133	5.88743	6.31528	7.49414	7.63025	7.60524	6.60753	6.42881	6.50628
At1g29400	AML5 (ARABIDOPSIS MEI2-LIKE PROTEIN 5); RNA binding / nucleic acid binding / nucleotide binding	259769_at	-0.344782	-1.06333	0.0198297	0.0988666	9.11198	9.21439	9.02298	8.43307	9.11026	10.3896	10.3648	9.02298	8.88687	8.98839	8.71212
At2g40330	Bet v I allergen family protein	263836_at	-0.811803	-1.06445	0.000194273	0.00479067	8.33052	9.09667	8.64889	7.81581	7.94464	8.59798	8.70792	8.9016	7.39665	7.90466	7.71283
At2g25690	senescence-associated protein-related	265898_at	0.0395574	-1.06543	0.00440257	0.0363841	7.01326	6.98575	6.77256	6.72607	7.20076	6.99301	7.45289	6.3248	5.96848	5.83301	5.77292
At5g55370	long-chain-alcohol O-fatty-acyltransferase family protein / wax synthase family protein	248114_at	0.519508	-1.0659	0.000180095	0.00456947	7.31618	7.438	7.40323	7.86184	7.94877	9.30504	8.68682	8.77987	8.11655	7.85557	7.60193
At5g51390	unknown protein	248432_at	-0.0301551	-1.06651	0.00267206	0.0262149	4.30799	4.09966	4.32682	4.10251	4.32682	4.88819	4.96519	5.61442	3.87796	3.84405	4.54627
At4g17500	ATERF-1 (ETHYLENE RESPONSIVE ELEMENT BINDING FACTOR 1); DNA binding / transcription activator/ transcription factor	245252_at	0.368745	-1.06673	0.00487429	0.0390179	5.73855	5.41951	5.80713	6.14677	5.90085	6.38047	5.76261	6.74535	4.80973	5.60805	5.27047
At1g47420	FUNCTIONS IN: molecular_function unknown; INVOLVED IN: biological_process unknown; LOCATED IN: mitochondrion, nucleus; EXPRESSED IN: 26 plant structures; EXPRESSED DURING: 15 growth stages; BEST Arabidopsis thaliana protein match is: GAMMA CA2 (GAMMA CARB	262442_at	-0.896607	-1.06737	0.000767796	0.011583	10.3724	10.6147	10.1792	9.10138	9.88294	10.3567	10.6506	9.88294	9.46077	9.09188	9.13547
At3g44820	protein binding / signal transducer	246331_at	-0.423958	-1.06744	0.00099735	0.0138127	5.99191	6.51723	6.2154	5.71785	5.91727	6.52983	7.20074	6.37575	5.78643	5.58338	5.53417
At3g46770	transcriptional factor B3 family protein	252495_at	-0.936323	-1.06773	0.00273597	0.0266926	6.18371	5.78621	5.99442	5.35775	4.74583	6.08731	5.9161	6.23583	4.26767	5.52057	5.24782
At1g27520	glycoside hydrolase family 47 protein	262299_at	-0.873005	-1.06788	2.41394e-06	0.000309336	7.72189	7.90021	7.69944	6.78382	7.01786	7.80855	7.99564	7.7242	6.85902	6.61143	6.8543
At4g20410	GAMMA-SNAP__GSNAP (GAMMA-SOLUBLE NSF ATTACHMENT PROTEIN); binding / transporter	254476_at	-0.573184	-1.06911	0.0040866	0.0347688	8.47104	9.11593	8.48934	7.79243	8.44541	9.14253	8.95499	8.26714	7.92394	7.49015	7.74324
At5g09990	PROPEP5 (Elicitor peptide 5 precursor)	250485_at	-0.423142	-1.07115	0.0195339	0.0981263	4.01456	4.01682	4.10209	3.56854	3.67416	5.50078	3.77326	4.47663	3.58485	3.6462	3.30617
At4g21810	DER2.1 (DERLIN-2.1)	254378_at	0.092333	-1.07489	1.97053e-05	0.00115845	8.589	8.80417	8.83509	8.83509	8.83509	9.85913	9.5739	9.49821	8.51296	8.71431	8.47931
At1g62760	invertase/pectin methylesterase inhibitor family protein	262640_at	-0.0248267	-1.07653	0.00746469	0.0521035	4.56767	4.35776	4.61429	4.56218	4.41465	5.74983	5.0601	6.38122	4.71885	4.80227	4.44043
At2g18670 At2g18680	zinc finger (C3HC4-type RING finger) family protein	266071_at	0.199774	-1.07761	0.000168503	0.00435777	5.1655	4.9332	5.17968	5.42535	5.15978	6.55386	6.28499	6.37571	5.12341	5.6856	5.1727
At2g30600	BTB/POZ domain-containing protein	267524_at	-0.515798	-1.07822	0.016247	0.0870757	7.41982	7.47697	7.31448	6.78673	6.98919	7.54826	7.90527	6.39965	6.33962	6.51561	5.7633
At1g04350	2-oxoglutarate-dependent dioxygenase, putative	263668_at	-0.767045	-1.08164	0.00109411	0.0147935	6.61478	7.23355	6.7731	6.10264	6.11088	7.35013	6.69555	6.42801	5.99279	5.75971	5.47626
At2g33590	cinnamoyl-CoA reductase family	255787_at	-0.803548	-1.08196	0.0082056	0.0554577	9.96303	9.41818	9.65606	8.64929	9.1018	10.4164	9.79461	8.96794	8.98442	8.64634	8.30236
At1g65820	microsomal glutathione s-transferase, putative	262932_at	-0.802148	-1.08667	0.000311692	0.00642088	10.8728	10.783	10.7693	9.71436	10.2981	11.1325	10.6463	10.4648	9.97693	9.54709	9.45953
At1g23390	kelch repeat-containing F-box family protein	262986_at	-0.280257	-1.08886	0.0123031	0.0728732	7.37688	7.59608	7.40004	7.32936	7.02547	8.44216	9.09598	9.22418	7.32692	7.59608	8.57275
At2g22500	ATPUMP5__UCP5 (UNCOUPLING PROTEIN 5); binding	264000_at	0.105183	-1.09055	0.00305269	0.0285494	7.26413	7.64109	7.62829	7.51424	7.71846	7.96335	8.25238	7.54345	7.30045	6.41604	6.77103
At2g42500 At3g58500	PP2A-4; hydrolase/ protein serine/threonine phosphatase	265857_s_at	-0.0549091	-1.09085	0.015998	0.0862778	8.40606	8.78007	8.38634	8.4291	8.50939	9.56353	9.92058	8.4125	8.22376	8.25263	8.14767
At1g71910	unknown protein	260171_at	-0.934705	-1.09451	0.000474772	0.00834326	7.84716	7.86921	8.13461	7.11353	6.91771	7.11091	7.66103	8.07256	6.28611	6.40053	6.87432
At1g76020	INVOLVED IN: biological_process unknown; LOCATED IN: cell wall, vacuole; EXPRESSED IN: 22 plant structures; EXPRESSED DURING: 13 growth stages; CONTAINS InterPro DOMAIN/s: Thioredoxin fold (InterPro:IPR012335), Thioredoxin-like fold (InterPro:IPR012336);	262700_at	-0.906289	-1.09472	0.000237205	0.00537304	9.72004	9.94991	9.76517	8.90371	8.90712	9.59095	8.90712	8.66988	8.21535	7.81852	7.84992
At4g22590 At4g22592	trehalose-6-phosphate phosphatase, putative	254321_at	-0.68422	-1.09611	0.000101088	0.00325762	8.14856	8.53762	8.04413	7.46463	7.65382	7.8082	8.16939	7.52002	6.75402	6.66081	6.79447
At4g17800	DNA-binding protein-related	245382_at	0.112596	-1.09722	0.0200767	0.099793	5.09498	5.36106	4.90133	5.16215	5.30128	6.17234	6.75782	5.16215	4.77652	5.16215	4.86197
At1g17290 At1g72330	AlaAT1 (ALANINE AMINOTRANSFERAS); ATP binding / L-alanine:2-oxoglutarate aminotransferase	260847_s_at	-0.33639	-1.09774	0.00532702	0.0414849	7.54257	7.06333	7.16143	6.67748	7.1613	8.13114	8.27934	7.18428	6.85077	6.58637	6.86441
At2g29370	tropinone reductase, putative / tropine dehydrogenase, putative	266275_at	-0.319222	-1.10013	0.000385848	0.00732213	7.02432	7.49668	7.32588	6.82044	7.10571	7.97329	7.99761	8.09618	7.04367	6.50738	7.21566
At2g45900	unknown protein	266912_at	0.546215	-1.10121	0.0131416	0.0761389	8.82424	8.76352	8.66906	9.14549	9.45149	8.82919	10.1734	8.66479	8.39752	7.93264	8.03359
At4g26050	leucine-rich repeat family protein	254013_at	-0.0170048	-1.10213	0.00510945	0.0403275	6.75882	7.18046	6.62629	6.91937	6.757	8.2329	7.69608	7.1147	6.30576	6.73039	6.70115
At2g01620	MEE11 (maternal effect embryo arrest 11)	265867_at	0.181866	-1.10265	1.95962e-06	0.000265045	7.2825	7.02079	7.10816	7.39244	7.2456	8.65731	8.7166	8.65987	7.64362	7.55598	7.52624
At2g44000	FUNCTIONS IN: molecular_function unknown; INVOLVED IN: biological_process unknown; LOCATED IN: cellular_component unknown; CONTAINS InterPro DOMAIN/s: Harpin-induced 1 (InterPro:IPR010847); BEST Arabidopsis thaliana protein match is: unknown protein (TAIR	267225_at	0.199687	-1.10298	0.0138361	0.0787038	4.71652	4.44684	4.71339	4.6148	5.03574	6.16474	5.70719	4.71652	4.46576	4.63961	4.17414
At3g07360	ATPUB9__PUB9 (PLANT U-BOX 9)	259012_at	-0.602043	-1.10594	0.00782971	0.053875	8.50353	8.53445	8.00271	7.35033	8.13938	9.19853	8.75107	7.99966	7.83165	7.37555	7.42425
At4g33905	peroxisomal membrane protein 22 kDa, putative	253293_at	-0.624733	-1.10742	0.000187755	0.0046909	5.65648	5.48325	5.33829	4.92793	4.80795	6.16609	6.1993	5.4336	4.81777	4.78779	4.87118
At1g23250	calcium ion binding	263011_at	-0.775601	-1.10767	0.000686744	0.0107439	4.96254	4.88629	5.10316	4.07553	4.34126	5.2943	5.51562	5.70751	3.82303	4.88582	4.48556
At2g41000	heat shock protein binding	267070_at	-0.785427	-1.11024	0.00333095	0.0302826	7.27003	7.76047	7.38804	6.5349	6.83994	7.28668	7.3002	6.31375	6.31291	5.77945	5.47755
At5g64440	AtFAAH (Arabidopsis thaliana fatty acid amide hydrolase); N-(long-chain-acyl)ethanolamine deacylase/ amidase	247262_at	-0.392367	-1.11083	0.00670862	0.0486717	9.04752	9.04381	8.89224	8.33436	8.86996	9.36071	9.52111	8.32987	8.26813	7.80666	7.80442
At1g49660	AtCXE5 (Arabidopsis thaliana carboxyesterase 5); carboxylesterase	261607_at	-0.32402	-1.11135	3.41737e-05	0.00162911	7.39477	7.48014	7.53035	7.00358	7.28522	8.32975	8.3976	7.88488	7.1508	7.06435	7.06304
At5g43670	transport protein, putative	249106_at	-0.534635	-1.11309	0.00626393	0.0463897	6.00003	6.17971	6.14954	5.31266	5.83759	6.8838	7.19289	6.21605	6.00003	5.90847	5.04496
At5g44050	MATE efflux family protein	249071_at	-0.190749	-1.11437	0.000153017	0.00414	4.08047	4.04754	4.02908	4.10087	3.62236	4.81487	5.11293	5.42848	3.90044	4.03225	4.08047
At3g51920	CML9__CAM9 (CALMODULIN 9); calcium ion binding	252037_at	-0.613962	-1.11476	6.26766e-06	0.000574158	8.69886	8.90802	8.86352	8.40402	8.01499	8.54401	8.35193	8.27965	7.22466	7.24104	7.36561
At2g41740	ATVLN2__VLN2 (VILLIN 2); actin binding	260521_at	-0.199283	-1.11504	5.91991e-05	0.0023182	7.14661	6.76804	6.94185	6.93016	6.57561	7.87858	7.62004	7.70017	6.78973	6.42078	6.64315
At5g02790	In2-1 protein, putative	250967_at	-0.865153	-1.11607	0.00342306	0.0308251	9.09524	9.32881	8.77718	7.72307	8.68078	9.79474	9.57531	8.84937	8.6109	8.2252	8.03512
At2g28720	histone H2B, putative	263412_at	-0.450977	-1.11757	0.00905735	0.0596415	7.15756	6.56579	7.20595	6.56918	6.48173	7.10739	6.23013	6.81616	5.18271	5.36316	6.25511
At2g38110	ATGPAT6__GPAT6 (GLYCEROL-3-PHOSPHATE ACYLTRANSFERASE 6); 1-acylglycerol-3-phosphate O-acyltransferase/ acyltransferase	267144_at	0.0266142	-1.12106	0.00489944	0.0391435	7.1964	7.82344	7.47123	7.44882	7.59846	8.11354	7.85061	7.22618	6.19061	6.98271	6.65383
At5g11700	glycine-rich protein	250355_at	-0.0455723	-1.12487	1.79289e-05	0.00108477	7.27243	7.24623	7.23566	7.16381	7.24792	8.00193	8.3854	8.2963	7.1716	7.24928	6.88814
At2g07680	ATMRP11; ATPase, coupled to transmembrane movement of substances	266038_at	0.160166	-1.12944	0.00612529	0.0456893	5.76599	6.2465	5.55058	6.31358	5.71547	7.29838	6.68525	7.26415	6.2465	5.45309	6.15986
At5g08120	ATMBP2C__MBP2C (MICROTUBULE BINDING PROTEIN 2C); protein binding	250548_at	-0.217419	-1.12988	0.000206412	0.00494566	6.71599	6.75259	6.54633	6.20549	6.70294	7.97928	7.96193	7.48324	6.83054	6.48554	6.71872
At2g44260	unknown protein	267343_at	-0.131347	-1.13056	0.0181684	0.0935279	10.0602	9.61872	9.78348	9.7805	9.59844	10.1473	9.65136	9.17425	7.85421	9.23431	8.49271
At4g03200	catalytic	255418_at	-0.889503	-1.13149	0.000615503	0.0100355	8.76332	8.29218	8.66581	7.57092	7.79762	9.33969	8.61322	8.222	7.57136	7.58099	7.62809
At4g17870	FUNCTIONS IN: molecular_function unknown; INVOLVED IN: biological_process unknown; LOCATED IN: cellular_component unknown; EXPRESSED IN: 25 plant structures; EXPRESSED DURING: 15 growth stages; CONTAINS InterPro DOMAIN/s: Streptomyces cyclase/dehydrase (I	254705_at	-0.350877	-1.13319	0.000445681	0.00802366	8.71183	8.70666	8.71183	8.29685	8.4216	9.61364	9.47048	9.48724	7.83132	8.72577	8.61469
At5g24240	phosphatidylinositol 3- and 4-kinase family protein / ubiquitin family protein	249780_at	-0.0356055	-1.13332	8.97035e-06	0.000710464	5.51935	5.70823	5.90883	5.63885	5.71421	6.91051	6.67576	6.80659	5.71843	5.71843	5.55604
At1g21010	unknown protein	262801_at	-0.100103	-1.13385	0.0020084	0.0218374	5.38966	5.56584	5.31757	5.03092	5.61759	6.47718	6.9526	7.21759	5.92116	5.34865	5.97601
At5g14890	NHL repeat-containing protein	246592_at	0.428465	-1.13433	0.000417915	0.00770614	4.63181	4.67677	4.77593	5.25278	4.99382	5.52698	5.05939	6.00939	4.34363	4.48568	4.36347
At1g67410	exostosin family protein	265000_at	-0.728677	-1.13447	0.00500062	0.0397159	6.26597	6.96435	6.43071	5.77939	5.87061	6.934	6.71191	5.72336	5.46158	5.56509	4.9392
At1g72100	late embryogenesis abundant domain-containing protein / LEA domain-containing protein	256338_at	-0.196602	-1.13526	0.00334389	0.030376	7.4811	7.10422	7.59554	7.35968	7.03435	8.51058	7.83335	7.64503	6.73529	7.27934	6.56855
At3g46640 At5g59570	LUX__PCL1 (PHYTOCLOCK 1); DNA binding / transcription factor	252475_s_at	-0.121905	-1.13595	0.0262142	0.119506	6.78075	7.4728	6.89156	6.56069	7.29224	7.60884	8.2048	6.72734	6.06696	6.58	6.48616
At5g24570	unknown protein	249750_at	0.0818433	-1.13908	0.00135288	0.0170211	7.06088	7.25945	7.25142	7.4648	7.08005	8.39943	8.37711	9.02517	7.05229	7.54965	7.78252
At5g06720	peroxidase, putative	250646_at	0.287268	-1.13926	0.00704025	0.0501212	4.6767	4.77601	4.19062	4.99339	4.6767	5.06388	5.2062	6.26313	4.19146	4.52942	4.39454
At1g34670	AtMYB93 (myb domain protein 93); DNA binding / transcription factor	262406_at	-0.216595	-1.1399	0.001501	0.018195	4.1739	4.35504	4.49773	4.18148	4.06978	5.28638	4.75717	4.46269	3.51847	4.12707	3.44101
At2g38360	PRA1.B4 (PRENYLATED RAB ACCEPTOR 1.B4)	267055_at	-0.351257	-1.1406	0.00122976	0.015947	9.41369	9.62502	9.46159	8.98386	9.31382	9.85055	10.299	9.31382	8.52259	8.96026	8.55871
At5g02100	UNE18 (UNFERTILIZED EMBRYO SAC 18); oxysterol binding / sterol binding	251037_at	-0.865924	-1.14252	9.79361e-07	0.000174525	8.39189	8.20696	8.5083	7.40585	7.6004	8.43472	8.39567	8.26527	7.09543	7.31937	7.25329
At3g18400	anac058 (Arabidopsis NAC domain containing protein 58); transcription factor	257718_at	-0.733788	-1.14472	0.00209123	0.0224264	10.0501	10.0598	10.1904	9.26731	9.46532	9.26731	9.28162	8.67572	7.36289	8.58351	7.84409
At3g51730	saposin B domain-containing protein	252075_at	-0.735782	-1.14709	0.00690313	0.0496564	10.6874	10.8407	10.5045	9.59406	10.2894	11.0955	11.1329	9.83337	9.73346	9.6179	9.26909
At4g30270	MERI-5_SEN4__MERI5B (meristem-5); hydrolase, acting on glycosyl bonds / xyloglucan:xyloglucosyl transferase	253666_at	0.76884	-1.14867	0.0226885	0.108133	7.37041	7.61792	7.77073	8.29635	8.41404	8.29635	9.48737	10.1354	7.57398	8.3186	8.58053
At5g18120	ATAPRL7 (APR-like 7)	250030_at	-0.181019	-1.15034	0.000659564	0.0104404	9.05679	9.23632	8.9862	8.85101	8.97316	9.73851	9.90028	9.01599	8.57505	8.23562	8.3931
At1g80820	CCR2 (CINNAMOYL COA REDUCTASE); cinnamoyl-CoA reductase	261899_at	0.190622	-1.15102	0.000153185	0.00414	6.51137	6.52198	6.57695	6.57695	6.87782	7.30684	7.23956	6.69608	5.79419	6.1551	5.84014
At5g16560	KAN1__KAN (KANADI); transcription factor	250132_at	-0.653303	-1.15135	0.00348695	0.0310918	6.32897	6.77491	6.38477	5.61392	6.07191	7.22115	7.47966	6.3611	6.26752	5.69722	5.64314
At1g52540	protein kinase, putative	262158_at	-0.0888753	-1.15226	0.0117343	0.0704737	5.18358	5.2871	5.28371	4.92705	5.39813	6.31791	6.85456	5.3868	5.29839	4.77468	5.02941
At3g07610	IBM1 (increase in bonsai methylation 1); histone demethylase(H3-K9 specific) / transcription factor	259252_at	-0.224048	-1.15466	0.0149706	0.0827422	5.12937	5.73871	5.24291	4.79315	5.49941	6.47666	6.38147	5.42905	4.84523	5.42905	4.54892
At3g02700	NC domain-containing protein	258491_at	-0.358736	-1.15673	3.46388e-05	0.00164264	8.34129	8.11731	8.13207	7.83273	7.84357	8.98356	9.04813	9.17571	7.63073	8.23954	7.86695
At1g48580	unknown protein	261302_at	0.54429	-1.15685	4.90384e-06	0.000490599	4.76514	4.41629	4.70856	5.16744	5.18114	6.7121	6.95434	6.7324	5.60034	5.53735	5.79061
At2g17290	ATCDPK3__CPK6 (CALCIUM-DEPENDENT PROTEIN KINASE 6); ATP binding / calcium ion binding / calmodulin-dependent protein kinase/ kinase/ protein kinase/ protein serine/threonine kinase	264851_at	-0.440772	-1.1611	0.014317	0.0804361	4.54588	4.65441	4.48814	3.82139	4.42268	5.91715	5.84029	4.51215	4.63903	4.11172	4.03554
At2g44210	unknown protein	267367_at	-0.342262	-1.16535	0.00014586	0.00403901	6.46869	6.29751	6.24539	5.72632	6.26355	7.01797	7.10606	6.52462	5.72876	5.77528	5.64856
At1g79430	WDY__APL (ALTERED PHLOEM DEVELOPMENT); transcription factor/ transcription regulator	262921_at	-0.468426	-1.16604	0.000317136	0.00647037	5.26999	5.41843	5.39571	4.89031	4.89558	6.21412	5.84881	5.46934	4.62593	5.03077	4.37744
At2g41390 At2g41400	unknown protein	266367_s_at	-0.588487	-1.16793	0.00702965	0.0501083	13.572	13.3414	13.3975	12.7616	12.9353	13.267	13.3747	12.4113	11.3771	12.5773	11.5947
At5g24900	CYP714A2; electron carrier/ heme binding / iron ion binding / monooxygenase/ oxygen binding	246970_at	0.0480967	-1.17039	0.000216846	0.00509359	5.68575	5.52489	5.21894	5.7142	5.33504	6.80556	7.00964	6.55528	5.7142	5.35643	5.78868
At2g46270	GBF3 (G-BOX BINDING FACTOR 3); sequence-specific DNA binding / transcription factor	266555_at	-0.513994	-1.17239	0.000709285	0.0110135	8.55197	8.37416	8.17578	7.75542	7.95121	9.05403	8.99052	8.12423	7.38975	7.6196	7.64226
At1g14950	major latex protein-related / MLP-related	262828_at	-0.419445	-1.17377	0.00109746	0.0148269	13.4117	13.4034	13.3253	12.8673	13.0541	13.2505	13.0523	12.4349	11.5413	12.2134	11.4616
At5g08200	peptidoglycan-binding LysM domain-containing protein	250571_at	-0.500063	-1.17419	0.0153464	0.0841594	5.38606	5.2034	5.20989	4.38731	5.14547	6.2233	6.1745	4.90615	5.08797	4.3759	4.31751
At3g48450	nitrate-responsive NOI protein, putative	252364_at	0.899136	-1.17459	0.000920851	0.0130587	5.22111	4.81779	5.07929	5.92696	5.9501	5.74968	6.18295	6.3571	4.62918	5.58958	4.54718
At5g66900 At5g66910	disease resistance protein (CC-NBS-LRR class), putative	247065_s_at	0.159299	-1.17589	0.000218086	0.00511257	4.35023	4.23291	4.60204	4.44249	4.66623	6.06954	6.18541	5.52902	4.89116	4.5482	4.81693
At3g09870	auxin-responsive family protein	258653_at	-0.637766	-1.17832	0.00194617	0.0214974	6.77236	6.51723	7.02709	6.50738	5.76155	6.9636	6.24472	7.23514	5.65197	5.46224	5.7943
At1g70290	ATTPSC_TPS8__ATTPS8; alpha,alpha-trehalose-phosphate synthase (UDP-forming)/ transferase, transferring glycosyl groups / trehalose-phosphatase	264339_at	-0.0577443	-1.17962	8.49048e-05	0.00292992	5.99943	6.33664	6.02965	6.01783	6.1105	7.5758	8.06372	7.56512	6.44998	6.44998	6.76583
At1g73500	ATMKK9__MKK9 (MAP KINASE KINASE 9); MAP kinase kinase/ kinase/ protein kinase activator	245731_at	0.0936108	-1.1817	0.00365932	0.0321529	8.06572	7.66787	7.97192	7.92279	8.06811	8.31323	7.23523	7.81453	6.27461	7.01822	6.52506
At3g22400	LOX5; electron carrier/ iron ion binding / lipoxygenase/ metal ion binding / oxidoreductase, acting on single donors with incorporation of molecular oxygen, incorporation of two atoms of oxygen	258445_at	-0.0499118	-1.18184	0.00504925	0.0400603	8.87962	9.51809	9.16239	8.90679	9.36679	9.88308	9.83607	9.12971	8.8892	7.99275	8.42141
At3g15353	MT3 (METALLOTHIONEIN 3); copper ion binding	257054_at	-0.403757	-1.18321	2.53725e-06	0.000318699	9.80604	9.74092	9.72809	9.43439	9.27479	10.3167	10.2761	10.2277	8.89023	9.08281	9.29783
At3g60290	oxidoreductase/ oxidoreductase, acting on paired donors, with incorporation or reduction of molecular oxygen, 2-oxoglutarate as one donor, and incorporation of one atom each of oxygen into both donors	251402_at	0.0479524	-1.18842	0.00298089	0.0281666	7.70484	7.64166	7.54984	7.53327	7.82686	8.52563	8.46846	8.04646	6.51673	7.70484	7.25372
At3g62660	GATL7 (Galacturonosyltransferase-like 7); polygalacturonate 4-alpha-galacturonosyltransferase/ transferase, transferring glycosyl groups / transferase, transferring hexosyl groups	251225_at	-0.651808	-1.18891	0.0060572	0.0453148	9.19928	9.1471	9.38249	8.71832	8.46398	8.93258	9.03034	8.78354	7.07403	8.65156	7.45414
At5g37770	CML24__TCH2 (TOUCH 2); calcium ion binding	249583_at	0.0983576	-1.19301	0.00203876	0.0220295	6.26477	6.31925	6.51866	6.42201	6.50983	7.36343	7.23192	6.76218	6.54505	5.56379	5.66966
At5g07680	ANAC079_ATNAC4__ANAC080 (ARABIDOPSIS NAC DOMAIN CONTAINING PROTEIN 80); transcription factor	250597_at	-0.283736	-1.19357	0.0031592	0.0291511	10.889	11.0527	10.857	10.6881	10.6102	10.6908	10.8692	10.4957	8.81483	10.1472	9.51287
At1g27461	unknown protein	264494_at	-0.690542	-1.19533	0.00223724	0.0233767	10.7699	10.848	10.6651	9.93576	10.2052	11.1436	10.6781	10.0945	8.90371	9.87363	9.55286
At1g48670	auxin-responsive GH3 family protein	256138_at	-0.22555	-1.19849	9.92243e-05	0.00322868	3.76169	3.81392	3.46574	3.59543	3.31436	4.38462	4.98181	4.93177	3.47812	3.59008	3.63454
At1g65280	heat shock protein binding	264156_at	-0.333357	-1.19931	0.00306884	0.0286417	6.77256	6.77256	7.1115	6.77256	6.3318	7.01677	6.75105	7.74598	5.53467	6.11797	6.26322
At5g13330	Rap2.6L (related to AP2 6L); DNA binding / transcription factor	250287_at	-0.163503	-1.20011	0.00219227	0.0230123	7.35799	7.49739	7.56272	7.28858	7.32981	8.09644	8.19563	7.42257	6.16757	7.12988	6.81686
At4g18950	ankyrin protein kinase, putative	254605_at	-0.56954	-1.20677	0.000129734	0.00377263	5.81873	5.96974	6.40698	5.30441	5.68681	6.15979	5.96544	5.71005	4.75538	4.52278	4.93681
At4g27657	unknown protein	253859_at	0.496079	-1.20837	0.00127436	0.016358	6.37264	6.29565	6.83034	7.20965	6.78159	8.34965	7.32499	8.02075	6.74641	6.54794	6.77593
At4g22753	ATSMO1_ATSMO1-3__SMO1-3 (STEROL 4-ALPHA METHYL OXIDASE 1-3); 4,4-dimethyl-9beta,19-cyclopropylsterol-4alpha-methyl oxidase/ catalytic	254333_at	0.632417	-1.20898	0.0039921	0.034171	7.33272	7.13621	7.18052	7.72892	7.96888	9.77029	9.38354	8.33421	8.24946	7.77044	7.84121
At2g45290	transketolase, putative	245089_at	-0.146381	-1.21176	0.00207003	0.0222829	9.48356	9.33304	9.16767	9.05807	9.30534	9.80983	9.64453	8.70925	8.08414	8.39673	8.04747
At4g28530	anac074 (Arabidopsis NAC domain containing protein 74); transcription factor	253774_at	-0.432259	-1.21286	3.00817e-06	0.000351879	6.54061	6.62314	6.50053	6.15394	6.09107	7.01781	6.76571	7.04305	5.54243	5.73867	5.90688
At4g29230	anac075 (Arabidopsis NAC domain containing protein 75); transcription factor	253710_at	0.0361997	-1.2129	0.000571133	0.00950223	7.30348	7.4044	7.28955	7.16689	7.57047	8.24774	8.32891	7.80824	6.68971	7.38347	6.673
At3g53420	PIP2;1__PIP2A (PLASMA MEMBRANE INTRINSIC PROTEIN 2A); water channel	251962_at	-0.00390704	-1.2166	0.00212756	0.022593	7.58087	7.83554	7.91106	7.77704	7.76679	9.7041	10.7216	10.2894	8.63748	9.0415	9.38635
At4g01610	cathepsin B-like cysteine protease, putative	255590_at	-0.771014	-1.21765	0.00519795	0.0408142	10.673	10.767	10.4202	9.54726	10.1508	11.4083	11.5527	10.1193	9.99894	9.76505	9.66337
At4g34580	SRH1__COW1 (CAN OF WORMS1); phosphatidylinositol transporter/ transporter	253244_at	0.184484	-1.22086	8.8098e-05	0.00299481	4.22185	4.25674	4.13879	4.53296	4.24759	5.30357	5.09737	5.81244	4.06315	4.21627	4.27138
At5g54260	MRE11 (meiotic recombination 11); endonuclease/ exonuclease/ hydrolase/ manganese ion binding / protein serine/threonine phosphatase	248152_at	0.204583	-1.22429	0.0292591	0.1284	6.54721	6.90488	6.54191	6.48588	7.25262	8.04477	8.61368	6.76908	6.63448	6.73652	6.38364
At1g27460	NPGR1 (NO POLLEN GERMINATION RELATED 1); calmodulin binding	264449_at	-0.935859	-1.22452	2.19541e-06	0.000287801	8.33675	8.3429	8.63672	7.41856	7.58731	8.23216	8.48338	8.21019	7.24782	6.89087	7.11347
At1g19900	glyoxal oxidase-related	255814_at	-0.764223	-1.22455	0.00375647	0.0326781	13.32	13.1934	13.3189	12.2814	12.745	13.2678	13.2125	12.3873	11.4284	12.4586	11.3069
At1g10380	unknown protein	264466_at	-0.0358653	-1.22457	4.77779e-05	0.002002	5.51704	5.38747	5.21102	5.60887	5.06308	6.4476	6.30848	6.70225	5.28564	5.28847	5.2105
At1g50640	ATERF3__ERF3 (ETHYLENE RESPONSIVE ELEMENT BINDING FACTOR 3); DNA binding / protein binding / transcription factor/ transcription repressor	261874_at	-0.307134	-1.23022	0.000395736	0.00746235	5.85472	6.45048	5.79314	5.37337	6.07792	6.84147	7.06848	6.80224	5.60728	5.65891	5.75535
At2g19120 At4g30100	tRNA-splicing endonuclease positive effector-related	267489_s_at	-0.23793	-1.2307	0.0131851	0.0762796	5.25131	5.18801	5.04287	4.71359	5.13202	6.5453	6.92022	5.25981	5.02592	5.15634	4.85097
At3g21850	ASK9 (ARABIDOPSIS SKP1-LIKE 9); protein binding / ubiquitin-protein ligase	257944_at	0.0300477	-1.23535	0.000426458	0.00778824	2.76162	2.88787	2.76077	2.88787	2.77907	4.17716	4.6327	3.62584	2.92224	2.79154	3.01587
At2g42950	unknown protein	265269_at	-0.21094	-1.23575	0.000891958	0.0127879	7.72996	7.60589	7.69975	7.51057	7.42462	8.92536	8.7181	7.83278	7.14622	7.3185	7.30429
At5g63180	pectate lyase family protein	247377_at	-0.119141	-1.23688	2.08594e-05	0.0011985	9.65131	9.47587	9.65756	9.37844	9.57311	10.8458	10.7161	11.2442	9.67489	9.58548	9.83509
At3g19370	LOCATED IN: plasma membrane; EXPRESSED IN: 22 plant structures; EXPRESSED DURING: 13 growth stages; CONTAINS InterPro DOMAIN/s: Protein of unknown function DUF869, plant (InterPro:IPR008587); BEST Arabidopsis thaliana protein match is: transport protein-r	258017_at	-0.687727	-1.24207	3.42106e-05	0.00162911	5.55912	5.21695	5.38131	4.59072	4.80541	6.34257	5.98246	5.85974	4.76918	4.58032	5.10905
At3g14660	CYP72A13; electron carrier/ heme binding / iron ion binding / monooxygenase/ oxygen binding	258114_at	-0.0967853	-1.24249	0.000147869	0.00405281	6.57942	6.28049	6.59294	6.4684	6.3066	8.09031	7.58456	7.52204	6.18826	6.68824	6.59294
At5g50100	FUNCTIONS IN: molecular_function unknown; INVOLVED IN: biological_process unknown; LOCATED IN: mitochondrion; EXPRESSED IN: 22 plant structures; EXPRESSED DURING: 15 growth stages; CONTAINS InterPro DOMAIN/s: Thioredoxin-like fold (InterPro:IPR012336), Pu	248537_at	-0.754731	-1.24521	2.27973e-05	0.00123816	8.83588	9.25012	8.8954	8.15115	8.32698	8.91156	9.05852	8.51338	7.74593	7.41334	7.58855
At4g10020	AtHSD5 (hydroxysteroid dehydrogenase 5); binding / catalytic/ oxidoreductase	255007_at	-0.308909	-1.24565	0.00443357	0.0365221	11.3494	11.502	11.119	11.0145	11.0145	12.1999	12.0982	10.878	10.3343	10.6527	10.4521
At3g57020	strictosidine synthase family protein	251658_at	-0.789992	-1.2477	0.00364982	0.032119	9.42707	9.65828	9.36857	8.58327	8.80603	10.8766	10.1456	9.26949	9.09553	8.76538	8.68768
At3g10740	ARAF_ARAF1_ATASD1__ASD1 (ALPHA-L-ARABINOFURANOSIDASE 1); alpha-N-arabinofuranosidase/ hydrolase, acting on glycosyl bonds / xylan 1,4-beta-xylosidase	258774_at	-0.327863	-1.24794	9.76491e-05	0.00320025	9.14004	9.04187	9.26889	8.68772	8.95709	10.2666	10.1343	10.5099	8.70886	9.03482	9.42329
At1g08420 At2g27210	kelch repeat-containing protein / serine/threonine phosphoesterase family protein	261743_s_at	-0.407599	-1.25286	0.018899	0.0959798	4.58386	4.51668	4.50982	3.78122	4.47715	5.94828	6.00096	4.55455	4.35971	4.68656	3.69895
At5g61590	AP2 domain-containing transcription factor family protein	247540_at	0.604366	-1.25334	0.000756104	0.0114672	7.82653	8.16315	7.87917	8.29136	8.82994	10.1075	9.66143	9.26514	8.01503	8.65047	8.6085
At1g61820	BGLU46 (BETA GLUCOSIDASE 46); catalytic/ cation binding / hydrolase, hydrolyzing O-glycosyl compounds	264280_at	-0.52792	-1.25428	7.41959e-05	0.00269063	7.78116	8.05698	7.77275	7.31873	7.36602	8.36029	8.50872	7.93478	7.07023	7.27476	6.69597
At5g62100	ATBAG2 (ARABIDOPSIS THALIANA BCL-2-ASSOCIATED ATHANOGENE 2)	247461_at	-0.269307	-1.2577	5.64429e-05	0.00225385	8.33859	8.7494	8.29302	8.08232	8.29974	8.80346	8.43301	8.22573	7.29014	7.24675	7.15223
At1g74280 At1g74290	hydrolase, alpha/beta fold family protein	260249_s_at	-0.944895	-1.25831	7.11614e-05	0.00262228	7.70792	7.62263	7.89109	6.80744	6.78387	7.8636	7.45473	7.5246	6.86685	6.18093	6.02021
At1g12110	ATNRT1_B-1_CHL1_CHL1-1__NRT1.1; nitrate transmembrane transporter/ transporter	264348_at	-0.933182	-1.2616	0.00348791	0.0310918	9.85054	10.1197	9.8327	8.84293	9.1593	10.0278	9.61945	8.54024	8.54448	8.12705	7.73118
At2g43280	far-red impaired responsive family protein / FAR1 family protein	257374_at	-0.597548	-1.26301	7.46133e-05	0.00270148	6.30831	6.01335	6.24642	5.35011	5.83352	7.44413	7.40467	7.12143	6.23998	5.69482	6.24642
At3g62090	PIF6__PIL2 (PHYTOCHROME INTERACTING FACTOR 3-LIKE 2); protein binding / transcription factor	251245_at	-0.826989	-1.26411	2.95045e-05	0.00147912	7.83206	8.21433	7.89205	7.08278	7.22219	7.51759	7.89853	7.13684	6.21897	6.24532	6.29634
At1g19230	respiratory burst oxidase protein E (RbohE) / NADPH oxidase	256011_at	-0.205923	-1.26598	0.0151778	0.0835351	7.8845	7.96264	8.24241	7.71629	7.93157	8.20395	8.5564	7.17775	6.99884	7.12377	6.01755
At3g45070 At3g45080	sulfotransferase family protein	252605_s_at	-0.0467729	-1.27384	0.000412091	0.00761734	3.23087	3.17524	3.07127	3.10516	3.11954	3.78489	4.74047	4.66748	3.19277	3.09025	3.08832
At5g05110	cysteine protease inhibitor, putative / cystatin, putative	250811_at	-0.314537	-1.27546	1.51456e-05	0.000978368	9.59363	9.79346	9.56578	9.24376	9.42908	10.2162	9.84638	9.64475	8.68012	8.68307	8.51779
At1g13340	unknown protein	259410_at	-0.631823	-1.27669	0.000321182	0.00651215	7.33702	7.12228	7.446	6.81288	6.527	8.05125	7.47125	6.98106	6.28012	6.2143	6.17909
At4g39720	VQ motif-containing protein	252905_at	-0.0537398	-1.28117	0.00199087	0.0217281	6.50195	6.36668	6.25409	6.21218	6.42882	6.79352	7.83832	7.02533	5.51081	6.25013	6.05275
At1g75490	DNA binding / transcription factor	262977_at	0.584684	-1.28134	0.0137603	0.0784484	7.66669	7.98294	7.54893	8.14436	8.49071	11.0737	9.67226	9.771	8.19606	9.26891	9.208
At1g01360	unknown protein	261056_at	-0.0134732	-1.28277	0.000334751	0.00666871	7.67374	7.58976	7.15403	7.27003	7.64804	8.36782	8.03214	7.57161	6.63215	6.79535	6.69576
At1g32450	NRT1.5 (NITRATE TRANSPORTER 1.5); nitrate transmembrane transporter/ transporter	260693_at	-0.12818	-1.28302	0.000191959	0.00476025	5.04509	5.11398	5.07973	4.83351	5.06933	6.71509	6.64072	6.52214	5.22613	4.94759	5.85516
At1g22440	alcohol dehydrogenase, putative	261930_at	-0.124023	-1.28748	5.09456e-05	0.00210139	6.04789	6.11672	6.16508	5.9084	6.06335	6.97436	6.69895	7.22807	5.45998	5.56849	6.01045
At1g62630 At1g63360	disease resistance protein (CC-NBS-LRR class), putative	265109_s_at	-0.158022	-1.29207	8.00211e-06	0.000663738	4.56205	4.56292	4.59357	4.48372	4.34593	5.95071	5.66957	5.53605	4.29425	4.6683	4.31755
At2g27920	SCPL51 (SERINE CARBOXYPEPTIDASE-LIKE 51); serine-type carboxypeptidase	264071_at	-0.672421	-1.29344	0.000906965	0.0128987	7.18446	7.11844	7.54671	6.68423	6.53734	8.25606	7.45115	8.37587	6.3239	6.74426	7.13459
At5g05140	transcription elongation factor-related	250809_at	-0.16876	-1.29614	0.00805721	0.0548577	5.35931	5.20987	5.08495	5.09154	5.00703	6.06646	6.4842	4.90553	4.62765	4.19639	4.74373
At4g11360	RHA1B; protein binding / zinc ion binding	254919_at	-0.598076	-1.29648	0.00228078	0.0236779	5.82921	6.19777	6.12379	5.47425	5.43012	6.46916	7.28197	7.60916	5.35368	5.82689	6.29026
At2g13160 At2g34130 At4g02314	0	265757_x_at	-0.646581	-1.29774	1.23513e-05	0.000858291	5.71169	5.98263	5.88325	5.35561	5.06961	6.51671	6.33367	5.97259	5.14698	4.85456	4.92822
At3g18980	F-box family protein	256920_at	0.61604	-1.30189	0.000553129	0.00930187	7.22234	7.36714	7.37018	7.87627	7.99559	9.36293	9.38591	8.32111	7.72206	7.87627	7.56596
At1g14130	2-oxoglutarate-dependent dioxygenase, putative	262653_at	-0.584087	-1.30248	0.00348801	0.0310918	9.36567	9.68169	9.15636	8.43307	9.20124	9.83376	10.3527	9.22931	8.09395	8.87607	8.53833
At5g55240	caleosin-related family protein / embryo-specific protein, putative	248096_at	-0.643316	-1.30324	0.00274298	0.0266926	10.9703	11.0559	10.693	10.0489	10.4773	11.2603	11.1874	10.086	9.44921	9.95887	9.21582
At1g63250 At2g07750	DEAD box RNA helicase, putative	266932_s_at	-0.0491461	-1.30336	8.19256e-05	0.00286175	4.25254	4.14973	4.20996	4.02116	4.2887	5.49622	5.86834	6.1943	4.43656	4.81002	4.40218
At1g17950	ATMYB52_BW52__MYB52 (MYB DOMAIN PROTEIN 52); DNA binding / transcription factor	255903_at	-0.434791	-1.30418	0.000297487	0.00623111	7.59922	7.95714	7.59304	7.26369	7.29966	7.91959	7.59769	7.08039	6.12196	6.5635	5.9997
At3g04060	anac046 (Arabidopsis NAC domain containing protein 46); transcription factor	258813_at	-0.244614	-1.30468	0.0020095	0.0218374	6.13707	6.31246	6.20672	6.04182	5.90645	6.79259	7.04517	6.39338	4.71819	5.80914	5.78975
At1g04360	zinc finger (C3HC4-type RING finger) family protein	263650_at	-0.194225	-1.30505	0.00383187	0.0331457	7.93393	8.47855	8.20414	7.94513	8.0775	8.42843	8.46594	7.81943	6.21945	7.44813	7.13106
At5g65040	senescence-associated protein-related	247212_at	0.169702	-1.30962	0.000141751	0.00398908	6.36974	6.09283	6.64103	6.5172	6.55794	7.86533	7.63959	7.81898	6.02754	6.68375	6.68375
At3g05160 At3g05165	sugar transporter, putative	259310_s_at	-0.284093	-1.3113	0.000316458	0.00646231	9.11511	9.14949	9.0054	8.58387	9.02795	9.67632	9.3751	8.71718	7.95162	7.85534	8.02774
At1g19180	TIFY10A__JAZ1 (JASMONATE-ZIM-DOMAIN PROTEIN 1); protein binding	256017_at	-0.912239	-1.31758	0.00134046	0.0169396	9.97044	10.1172	9.88319	8.80568	9.3504	9.91053	9.50801	8.56687	8.251	8.06865	7.71301
At3g60520	unknown protein	251372_at	-0.459582	-1.32078	6.00984e-05	0.00234332	8.37078	8.24769	8.41143	7.7447	8.02274	8.88055	8.77321	8.1635	7.48191	7.17523	7.19778
At4g04955	ATALN (Arabidopsis allantoinase); allantoinase/ hydrolase	255310_at	-0.794952	-1.32595	1.91849e-05	0.0011396	9.15616	9.41938	9.00588	8.28831	8.50939	8.84553	8.9471	8.55307	7.75042	7.45284	7.16458
At3g50630	ICK2__KRP2 (KIP-RELATED PROTEIN 2); cyclin-dependent protein kinase inhibitor/ kinase inhibitor/ protein binding	252180_at	-0.225375	-1.33009	0.000324049	0.00653541	6.82058	7.14056	6.76763	6.60079	6.76763	7.12427	7.96265	7.12616	6.25516	6.04889	5.91876
At4g01970	AtSTS (Arabidopsis thaliana stachyose synthase); galactinol-raffinose galactosyltransferase/ hydrolase, hydrolyzing O-glycosyl compounds	255550_at	-0.692958	-1.3349	0.000146275	0.00403901	9.43228	9.72477	9.59411	8.87784	8.90368	9.70894	9.61477	9.07877	7.7653	8.57607	8.05641
At4g04180	AAA-type ATPase family protein	255317_at	-0.10745	-1.33753	7.55909e-05	0.0027239	6.93358	6.3947	6.48676	6.36212	6.63301	7.91807	8.16186	7.79062	6.41649	6.90815	6.53332
At1g56670	GDSL-motif lipase/hydrolase family protein	245676_at	-0.656053	-1.33932	3.75507e-05	0.00173387	6.5799	6.83835	6.39561	5.87077	6.02636	7.00974	7.65452	7.15535	5.93784	6.12318	5.74061
At2g03730	ACR5; amino acid binding	264040_at	-0.600047	-1.34063	1.98629e-05	0.00116173	6.95253	7.01784	6.95466	6.19434	6.55558	7.47319	6.93072	7.04791	5.96465	5.54972	5.91557
At1g07795	unknown protein	261414_at	-0.46037	-1.35315	0.00024781	0.00553351	7.16664	7.17584	7.04646	6.88933	6.44922	7.93079	7.25318	8.04168	6.04866	6.5788	6.53873
At1g34180	anac016 (Arabidopsis NAC domain containing protein 16); transcription factor	262542_at	0.47865	-1.3545	1.05024e-06	0.00018012	5.01205	5.08398	5.04879	5.41492	5.63893	6.5867	6.69631	6.92547	5.53046	5.34099	5.27353
At5g03120	unknown protein	250936_at	-0.529839	-1.35472	0.0164638	0.0876698	7.85045	7.83788	8.09621	7.13547	7.66121	7.59104	8.68541	7.35836	7.15441	6.77783	5.63841
At1g48660	auxin-responsive GH3 family protein	256139_at	-0.419246	-1.36192	0.000564471	0.00943957	6.52895	6.84186	6.58271	6.36074	6.10311	7.38296	7.61161	6.89933	5.51493	6.45728	5.83592
At1g01070	nodulin MtN21 family protein	261576_at	-0.174168	-1.36609	0.00011612	0.00351286	8.28857	8.13584	8.45976	8.16958	8.07153	9.03568	8.79086	8.98395	7.15367	8.04052	7.51803
At4g34320	unknown protein	253289_at	-0.220123	-1.3732	0.000401554	0.00751483	7.92416	8.00148	8.08798	7.81042	7.75841	8.62258	8.05185	8.20674	6.34546	7.31507	7.10105
At5g60100	PRR3__APRR3 (ARABIDOPSIS PSEUDO-RESPONSE REGULATOR 3); transcription regulator/ two-component response regulator	247668_at	-0.607854	-1.37545	0.000446748	0.00803653	7.0093	7.26502	7.2641	6.33843	6.8048	8.20862	8.1431	7.17014	6.36626	6.52009	6.50915
At4g08300	nodulin MtN21 family protein	255127_at	-0.122991	-1.37774	6.10705e-05	0.00237597	6.38455	6.48402	6.0533	6.01392	6.35468	6.5243	6.28792	5.9945	4.71572	5.15913	4.79863
At5g64410	ATOPT4__OPT4 (OLIGOPEPTIDE TRANSPORTER 4); oligopeptide transporter	247284_at	-0.596355	-1.38141	5.25743e-05	0.00215687	7.98408	8.00726	8.05733	7.50993	7.32981	8.77891	8.83386	8.78552	6.87251	7.70966	7.67188
At1g50600	SCL5; transcription factor	261860_at	-0.894339	-1.38288	3.70816e-05	0.00172402	7.75604	7.30171	7.5702	6.35594	6.94069	8.32063	7.86897	7.73505	6.76559	6.47327	6.53716
At3g20660	AtOCT4 (Arabidopsis thaliana ORGANIC CATION/CARNITINE TRANSPORTER4); carbohydrate transmembrane transporter/ sugar:hydrogen symporter	256697_at	-0.362832	-1.38698	0.0148467	0.0824377	7.42102	7.42588	7.0883	6.67313	7.22467	9.03306	9.10475	7.33163	7.24678	7.1567	6.90502
At4g12880	plastocyanin-like domain-containing protein	254789_at	-0.217095	-1.39735	6.02724e-06	0.000558867	6.85406	6.50092	6.90377	6.55021	6.52144	7.95768	7.93144	8.06208	6.40299	6.50208	6.85406
At5g27660	catalytic/ protein binding / serine-type endopeptidase/ serine-type peptidase	246733_at	-0.072621	-1.39932	0.00172385	0.0199397	5.4343	5.16099	5.32049	5.16495	5.30032	6.89321	7.45871	6.01759	5.37864	5.4343	5.35863
At1g71050	heavy-metal-associated domain-containing protein / copper chaperone (CCH)-related	259753_at	-0.389323	-1.40092	1.02584e-05	0.000759719	5.39155	5.36652	5.31033	4.81777	5.11585	6.86071	6.60783	6.24144	5.0916	5.31733	5.09828
At5g63030	glutaredoxin, putative	247418_at	-0.79335	-1.40182	3.35847e-05	0.00161277	10.753	10.4696	11.0169	9.95149	9.95487	11.3473	10.7303	10.6077	9.41424	9.57913	9.48642
At4g22950	GL19__AGL19 (AGAMOUS-LIKE 19); transcription factor	254286_at	-0.0991375	-1.40512	0.00137428	0.0172347	3.61062	3.60742	3.66172	3.5391	3.5158	5.67935	4.28572	4.67572	3.4165	3.46703	3.54192
At4g17483	palmitoyl protein thioesterase family protein	245423_at	-0.0962417	-1.40514	0.000213911	0.00505104	6.79864	6.92454	6.90263	6.88429	6.67377	7.59138	7.39664	8.25016	6.05233	6.31671	6.65374
At1g02220	ANAC003 (Arabidopsis NAC domain containing protein 3); transcription factor	264148_at	-0.167918	-1.40635	0.000118826	0.00356634	3.64057	3.75692	3.5588	3.36984	3.59852	5.22004	4.86568	4.3649	3.66035	3.19372	3.3775
At5g04380	S-adenosyl-L-methionine:carboxyl methyltransferase family protein	245703_at	-0.763737	-1.40679	0.00131718	0.0167174	9.87818	10.2423	9.62808	8.95117	9.35375	10.8688	9.76026	9.53642	8.65681	8.69778	8.59049
At5g16230	acyl-(acyl-carrier-protein) desaturase, putative / stearoyl-ACP desaturase, putative	246498_at	-0.457852	-1.413	2.16986e-05	0.00120989	10.4045	10.3088	10.3872	9.98534	9.83265	11.3156	11.2456	10.5696	9.62312	9.67203	9.59663
At3g61040	CYP76C7; electron carrier/ heme binding / iron ion binding / monooxygenase/ oxygen binding	251350_at	-0.473467	-1.41875	0.00461055	0.0375998	4.35423	4.63406	4.4903	4.13981	3.89898	6.53942	5.05793	4.9716	4.07986	4.29055	3.94228
At1g70985	hydroxyproline-rich glycoprotein family protein	262290_at	-0.926447	-1.41903	8.41425e-06	0.000680891	9.2745	9.286	9.33737	8.50393	8.24175	9.11795	9.33314	9.30089	7.3889	7.98984	8.11615
At5g63590	FLS3 (FLAVONOL SYNTHASE 3); flavonol synthase	247354_at	0.124508	-1.42389	0.00294644	0.0279705	9.76979	10.1711	10.0367	9.94737	10.2867	10.7037	11.0077	9.94582	8.73412	9.76305	8.88836
At2g38120	MAP1_PIR1_WAV5__AUX1 (AUXIN RESISTANT 1); amino acid transmembrane transporter/ auxin binding / auxin influx transmembrane transporter/ transporter	267092_at	0.466489	-1.42502	6.4118e-05	0.00246633	8.51141	8.90312	8.44755	8.93486	9.2395	10.7183	11.09	10.2829	9.31536	9.26336	9.23743
At5g54170	FUNCTIONS IN: molecular_function unknown; INVOLVED IN: response to wounding; EXPRESSED IN: 22 plant structures; EXPRESSED DURING: 13 growth stages; CONTAINS InterPro DOMAIN/s: Lipid-binding START (InterPro:IPR002913); BEST Arabidopsis thaliana protein mat	248199_at	0.118061	-1.43545	5.21693e-05	0.00214411	7.91811	8.0274	8.14866	8.18368	8.11522	9.3642	9.0176	9.35711	7.36186	8.14866	7.92206
At4g16950	RPP5 (RECOGNITION OF PERONOSPORA PARASITICA 5); nucleotide binding	245456_at	-0.250125	-1.43826	0.000322295	0.00652312	6.29969	6.57516	6.29969	6.12893	6.15385	7.69705	7.34206	6.77809	6.25211	5.6221	5.62821
At4g27250	dihydroflavonol 4-reductase family / dihydrokaempferol 4-reductase family	253907_at	-0.744075	-1.44429	0.00498356	0.0396201	9.09278	9.52901	9.0372	8.09321	8.85797	9.23893	9.75447	8.24649	7.42894	8.14491	7.33319
At3g47750 At3g47760	ATATH3__ABCA4 (ATP BINDING CASSETTE SUBFAMILY A4); ATPase, coupled to transmembrane movement of substances / transporter	252381_s_at	-0.562367	-1.45096	5.39783e-05	0.00219043	5.24805	5.03347	5.25954	4.57524	4.66073	6.34257	5.53378	5.47491	4.38502	4.26069	4.35266
At5g16460	FUNCTIONS IN: molecular_function unknown; INVOLVED IN: biological_process unknown; LOCATED IN: cellular_component unknown; CONTAINS InterPro DOMAIN/s: Adipose-regulatory protein, Seipin (InterPro:IPR009617); BEST Arabidopsis thaliana protein match is: unk	250118_at	0.338875	-1.45144	0.00320417	0.0293995	5.95765	6.18548	6.37178	6.21723	6.80379	8.42117	7.60649	7.34828	5.69848	6.70064	6.62252
At1g71960	ABC transporter family protein	260144_at	-0.817461	-1.45279	1.33655e-05	0.000910054	8.81723	8.73055	8.75129	7.7871	8.11069	8.62259	9.03962	8.28674	7.27856	7.31961	6.99242
At2g30860	ATGSTF7_GLUTTR__ATGSTF9 (GLUTATHIONE S-TRANSFERASE PHI 9); glutathione peroxidase/ glutathione transferase	267153_at	0.293788	-1.45354	3.7461e-07	9.33268e-05	9.49697	9.71351	9.48437	9.91296	9.80451	11.0376	11.0254	10.8581	9.51018	9.39253	9.65774
At3g21550	unknown protein	258183_at	-0.611954	-1.45518	0.000882352	0.0127383	10.9028	10.9763	10.996	10.2882	10.4046	10.8874	10.0349	10.2349	8.30054	9.50647	8.98461
At2g34600	TIFY5B__JAZ7 (JASMONATE-ZIM-DOMAIN PROTEIN 7)	266901_at	-0.282894	-1.45558	0.00193303	0.0214224	4.68643	4.60758	4.5119	4.26276	4.37539	5.94406	4.55001	5.70929	3.71034	3.88427	4.24202
At2g47120	short-chain dehydrogenase/reductase (SDR) family protein	266762_at	-0.318999	-1.45858	0.00131298	0.0167034	9.63149	9.44342	9.488	9.03867	9.36528	10.0345	10.1674	8.96652	7.88574	8.50344	8.40355
At5g10580	unknown protein	250438_at	-0.729447	-1.45976	3.31328e-05	0.00160311	12.1375	12.3006	12.1368	11.3722	11.5521	12.0559	11.9774	11.7652	10.1905	11.0001	10.2287
At1g16540	ATABA3_LOS5_SIR3__ABA3 (ABA DEFICIENT 3); Mo-molybdopterin cofactor sulfurase/ selenocysteine lyase	246325_at	-0.203768	-1.45986	0.00464933	0.0377944	6.29114	6.2856	6.15588	5.59822	6.48266	7.02294	6.44534	5.57387	5.22015	4.59501	4.84743
At5g09980	PROPEP4 (Elicitor peptide 4 precursor)	250455_at	-0.077789	-1.46963	0.000331838	0.00664549	7.5491	6.68579	7.54963	7.32452	7.04291	7.52688	7.4893	7.80402	5.80773	6.36655	6.23704
At5g04000	unknown protein	250882_at	-0.86212	-1.47762	0.00095293	0.0134125	6.94234	6.84303	7.02979	6.0541	6.09843	8.21492	6.83335	7.77761	5.72171	6.12575	6.54557
At1g33360	ATP-dependent Clp protease ATP-binding subunit ClpX, putative	256510_at	-0.883719	-1.47762	0.00191058	0.0212948	5.94507	6.55127	5.77445	5.07444	5.33865	7.20313	7.11967	5.82034	5.49709	5.08162	5.13157
At2g14520	CBS domain-containing protein	265828_at	-0.746247	-1.47825	2.57883e-06	0.000319691	7.68841	7.51194	7.65127	6.81333	6.92859	8.43203	8.20005	7.79792	6.57455	6.64077	6.77992
At5g13220	AT5G13220_JAS1_TIFY 9_TIFY9__JAZ10 (JASMONATE-ZIM-DOMAIN PROTEIN 10)	250292_at	-0.227328	-1.48138	0.000748001	0.0113898	6.60147	7.14675	6.55369	6.25908	6.82087	7.66191	7.65986	6.73139	6.02697	5.71586	5.86619
At1g22550	proton-dependent oligopeptide transport (POT) family protein	261924_at	0.3762	-1.48701	0.000166503	0.00433059	6.48639	6.06863	6.46971	6.89138	6.54417	7.45041	6.59546	7.02339	5.23975	5.78024	5.58822
At5g65550	UDP-glucoronosyl/UDP-glucosyl transferase family protein	247172_at	-0.735612	-1.50214	0.00613769	0.0457369	6.91467	6.49332	7.1483	6.08492	6.14805	7.98588	6.54254	6.49462	4.87313	5.94059	5.7029
At1g05510	Protein is tyrosine-phosphorylated and its phosphorylation state is modulated in response to ABA in Arabidopsis thaliana seeds.	263175_at	-0.941871	-1.50852	0.000807249	0.0120035	13.0763	13.0828	12.8593	11.8202	12.3083	13.2452	12.8253	11.7513	11.2688	11.1015	10.9259
At2g43530	trypsin inhibitor, putative	260541_at	-0.372253	-1.51141	0.000185995	0.00467458	9.00514	8.70454	9.23714	8.57195	8.64809	9.71214	9.56826	10.5066	8.40056	8.23004	8.62216
At1g68250	unknown protein	260458_at	-0.18577	-1.51328	0.00453417	0.037203	4.10627	4.185	4.55039	4.37393	3.81564	6.52163	4.80422	5.75241	4.13205	4.09314	4.31324
At4g37560	formamidase, putative / formamide amidohydrolase, putative	253048_at	-0.844321	-1.52668	0.00855136	0.0571846	7.4037	7.31535	6.74791	6.10727	6.5154	7.95499	7.63328	6.07837	6.2153	5.397	5.47429
At3g27473	DC1 domain-containing protein	258028_at	0.0529397	-1.5284	1.45236e-05	0.000960239	3.79917	3.61842	3.86529	3.76251	3.86529	5.46796	5.27557	4.96405	3.56073	4.05872	3.50293
At3g50260	ATERF#011__CEJ1 (COOPERATIVELY REGULATED BY ETHYLENE AND JASMONATE 1); DNA binding / transcription factor	252214_at	0.0415981	-1.53441	0.000433492	0.00787884	6.6694	6.58374	6.51866	6.42265	6.84175	7.33071	6.99489	6.57623	4.88795	5.90285	5.5078
At2g46080	INVOLVED IN: biological_process unknown; EXPRESSED IN: 23 plant structures; EXPRESSED DURING: 13 growth stages; BEST Arabidopsis thaliana protein match is: BPS1 (BYPASS 1) (TAIR:AT1G01550.2); Has 94 Blast hits to 83 proteins in 14 species: Archae - 0; Bac	266557_at	-0.214711	-1.53712	0.00036098	0.00700167	8.69857	8.73158	8.43481	8.28049	8.5334	10.0723	10.0348	9.08042	8.46212	7.89095	8.22313
At1g76160	sks5 (SKU5 Similar 5); copper ion binding / oxidoreductase	261728_at	-0.72658	-1.54184	2.29068e-05	0.00123816	10.1894	9.70077	10.3509	9.2582	9.44937	10.2198	10.7199	10.3462	8.75613	9.16803	8.73624
At3g51200	auxin-responsive family protein	252145_at	-0.34487	-1.54276	0.000420841	0.00772577	4.66341	4.68105	4.83088	4.41226	4.34823	5.6096	5.0768	6.35272	4.08355	4.3952	3.93208
At2g15120 At2g15220	0	265920_s_at	0.708798	-1.54513	2.97574e-05	0.00148852	5.59547	5.42499	5.60179	6.461	6.03809	7.83402	8.10601	7.2934	5.9659	6.34744	6.28471
At1g61563 At1g61566	RALFL8 (ralf-like 8); signal transducer	265007_s_at	-0.331243	-1.55591	2.27627e-05	0.00123816	4.79076	4.93987	4.93444	4.56141	4.55282	5.55381	5.95896	6.40664	4.61691	4.32175	4.31303
At2g15010	thionin, putative	265891_at	-0.563973	-1.56161	0.000109374	0.00341755	13.464	13.2274	13.2517	12.7192	12.7816	12.9339	12.8625	12.2256	11.5556	11.1053	10.6763
At4g04840	methionine sulfoxide reductase domain-containing protein / SeIR domain-containing protein	255298_at	-0.310302	-1.56619	2.28494e-05	0.00123816	11.8997	11.9762	12.0923	11.6791	11.6791	11.8034	11.7878	11.6791	10.0017	10.7103	9.8598
At3g04180 At3g04190	germin-like protein, putative	258579_s_at	-0.613291	-1.57006	0.00973843	0.0624706	11.9633	11.4608	11.9664	11.2177	11.1494	11.2389	11.1616	10.695	8.37993	10.5697	9.43574
At3g50220	unknown protein	252211_at	-0.138111	-1.57241	0.000532956	0.00903174	4.35196	4.21923	4.2243	4.22504	4.02906	6.61918	6.02044	5.22046	4.34512	4.44577	4.35196
At1g61180 At1g61190 At1g61300 At1g61310	disease resistance protein (CC-NBS-LRR class), putative	264885_s_at	-0.125141	-1.57352	1.23796e-05	0.000858291	3.25981	3.26362	3.50913	3.16949	3.2686	4.92257	5.37811	4.59104	3.42204	3.43411	3.31501
At4g04830	methionine sulfoxide reductase domain-containing protein / SeIR domain-containing protein	255302_at	0.44223	-1.57745	0.0242023	0.113126	8.08737	8.11242	8.16908	8.7949	8.33547	7.76873	8.94303	8.51907	5.71785	6.69744	8.08319
At2g48030	endonuclease/exonuclease/phosphatase family protein	265771_at	-0.295376	-1.58544	2.28723e-05	0.00123816	4.96547	5.42314	5.2066	4.5621	5.24396	7.03105	7.42462	7.00839	5.52273	5.54385	5.64116
At2g02810	ATUTR1__UTR1 (UDP-GALACTOSE TRANSPORTER 1); UDP-galactose transmembrane transporter/ UDP-glucose transmembrane transporter/ pyrimidine nucleotide sugar transmembrane transporter	267483_at	-0.184313	-1.59366	2.42781e-05	0.00128287	8.21597	8.20481	8.20294	7.79752	8.24967	9.59048	9.76818	9.02555	8.04865	7.72026	7.83432
At1g73750	EXPRESSED IN: 22 plant structures; EXPRESSED DURING: 13 growth stages; CONTAINS InterPro DOMAIN/s: Uncharacterised conserved protein UCP031088, alpha/beta hydrolase, At1g15070 (InterPro:IPR016969); BEST Arabidopsis thaliana protein match is: unknown prote	260048_at	-0.634996	-1.60007	0.00129581	0.016531	9.19091	9.40405	8.93382	8.1021	8.98044	9.98452	9.93363	8.75692	7.80261	8.1785	7.89377
At4g25810	XTH23__XTR6 (XYLOGLUCAN ENDOTRANSGLYCOSYLASE 6); hydrolase, acting on glycosyl bonds / hydrolase, hydrolyzing O-glycosyl compounds / xyloglucan:xyloglucosyl transferase	254042_at	-0.597742	-1.61902	0.0097063	0.0623664	7.40563	7.4044	7.7646	6.69895	7.15532	9.06308	8.75704	7.66863	7.88842	6.58019	6.16308
252690_at	0	252690_at	-0.178283	-1.62127	1.22957e-05	0.000858291	4.24806	4.145	3.82144	4.06991	3.71652	5.62038	5.80437	6.28011	4.24806	4.32872	4.26428
At1g16770	unknown protein	255761_at	-0.455779	-1.62922	0.000160892	0.00424762	8.66192	8.63162	8.83979	8.27312	8.23755	8.98765	8.92881	8.67071	6.5343	7.71114	7.45409
At3g48580	xyloglucan:xyloglucosyl transferase, putative / xyloglucan endotransglycosylase, putative / endo-xyloglucan transferase, putative	252320_at	0.00477747	-1.64015	0.000503584	0.00867579	5.89904	6.81838	6.25935	6.10137	6.55937	8.36289	8.20512	8.0254	6.531	6.06909	7.07287
At3g19010	oxidoreductase, 2OG-Fe(II) oxygenase family protein	256922_at	0.00962887	-1.64909	3.79213e-05	0.00174329	4.47812	4.78131	4.46855	4.83331	4.33793	6.35845	7.01009	6.5473	4.73887	4.95796	5.27174
At2g29090	CYP707A2; (+)-abscisic acid 8'-hydroxylase/ oxygen binding	266778_at	-0.227338	-1.65336	0.000546232	0.00921565	6.71567	6.59115	6.7586	6.7586	6.16368	7.70361	7.51127	8.32309	5.55723	6.48129	6.53935
At2g17300	unknown protein	264909_at	-0.680342	-1.65367	1.00662e-06	0.000176408	5.58374	5.82259	5.87304	5.22537	4.93353	6.30945	6.40664	6.8168	4.87019	4.90139	4.8003
At1g03950	VPS2.3 (VACUOLAR PROTEIN SORTING-ASSOCIATED PROTEIN 2.3)	265044_at	-0.53745	-1.65622	0.00329178	0.0299742	7.81234	8.39842	7.74332	7.09668	7.79781	8.95341	8.69076	7.65642	7.34037	6.20409	6.78747
At4g31570	unknown protein	253532_at	-0.463385	-1.65634	0.000447801	0.00804278	5.60345	4.94254	4.87969	4.85121	4.50581	7.56668	6.62555	6.41855	5.21675	5.0935	5.33154
At3g61060	AtPP2-A13 (Arabidopsis thaliana phloem protein 2-A13); carbohydrate binding	251356_at	0.100926	-1.66185	5.18181e-07	0.000115511	5.58877	5.28825	5.52845	5.66643	5.4724	7.76121	7.63909	7.51378	5.86694	6.1835	5.8781
At5g57790	unknown protein	247883_at	-0.535114	-1.66611	1.00689e-05	0.000750563	7.95979	8.57075	8.17361	7.53169	7.86751	8.60966	9.05915	8.48961	6.99151	7.03825	7.13034
At1g03905	ABC transporter family protein	265093_at	-0.318092	-1.67388	1.24001e-06	0.000198965	6.60981	6.63199	6.7517	6.37187	6.32095	7.45393	6.99948	7.41787	5.37261	5.72157	5.75546
At4g12910	scpl20 (serine carboxypeptidase-like 20); serine-type carboxypeptidase	254791_at	-0.146406	-1.68031	0.000143476	0.00401064	7.2632	7.83448	7.54747	7.18914	7.61481	9.1565	9.17486	9.23247	7.67326	6.90933	7.94032
At2g15790	CYP40__SQN (SQUINT); peptidyl-prolyl cis-trans isomerase	265483_at	-0.331911	-1.69147	2.64561e-07	7.18409e-05	5.28118	5.11642	5.02456	4.70746	4.91015	6.3891	6.66817	6.42537	4.81616	4.94515	4.6469
At5g52070	agenet domain-containing protein	248394_at	0.677499	-1.69966	0.00166101	0.019419	6.42385	6.53291	5.93516	6.57723	7.37238	8.00878	8.19403	6.78623	6.23989	5.63097	6.0192
At2g23400	dehydrodolichyl diphosphate synthase, putative / DEDOL-PP synthase, putative	267131_at	0.415799	-1.71055	0.00127989	0.0163829	3.77333	3.8667	3.77752	4.187	4.2563	5.94497	6.26466	4.70228	3.52886	4.24354	4.00787
At4g19720	glycosyl hydrolase family 18 protein	254536_at	-0.590378	-1.71068	0.000157877	0.00422096	7.88367	7.95945	7.92464	7.25785	7.40657	7.91307	7.9229	7.64989	5.63092	6.88846	5.83445
At5g39720	AIG2L (AVIRULENCE INDUCED GENE 2 LIKE PROTEIN)	249465_at	-0.850152	-1.72841	0.00535214	0.041567	5.0452	5.08092	5.50276	4.41652	4.30243	6.90234	4.7908	5.04415	3.84258	4.11952	3.58998
At4g19810	glycosyl hydrolase family 18 protein	254543_at	-0.652536	-1.73104	0.000295632	0.00621193	5.67004	5.55809	5.68662	4.83691	5.13451	6.60998	5.99582	5.19186	3.90452	4.38248	4.31755
At1g52660	ATP binding	262138_at	0.0921824	-1.74549	0.000238035	0.00538286	6.17596	6.09	6.17596	6.34403	6.13495	7.69921	7.24596	6.92563	5.00369	6.17596	5.45468
At4g35150 At4g35160	O-methyltransferase family 2 protein	253177_s_at	-0.558009	-1.75769	3.84235e-05	0.00175288	8.26695	8.0347	8.50531	7.71338	7.70858	9.15479	8.82007	8.43692	6.91153	7.50721	6.71996
At3g29190	lyase/ magnesium ion binding	257776_at	-0.230354	-1.76394	5.37116e-06	0.000514773	9.0302	9.1669	9.12658	9.00861	8.74647	9.87932	9.84445	9.9174	7.70251	8.53529	8.11154
At4g27050	F-box family protein	253945_at	0.0444603	-1.77833	6.11099e-07	0.000127411	8.16431	7.82994	8.07839	8.05895	8.07839	9.66677	9.31422	9.30692	7.5316	7.86302	7.5583
At1g02300	cathepsin B-like cysteine protease, putative	259441_at	0.491795	-1.78465	1.58768e-05	0.00100318	5.94383	5.91288	5.84098	6.21738	6.56467	8.55315	8.53342	8.71503	6.33586	6.79297	7.31883
At3g01210	nucleic acid binding / oxidoreductase	257519_at	-0.802835	-1.81717	1.75602e-06	0.000255126	7.66438	7.64014	7.49804	7.10709	6.48895	8.74778	8.44071	8.32309	6.88548	6.65298	6.52159
At5g57650	eukaryotic translation initiation factor-related	247919_at	0.0826206	-1.81783	0.00220154	0.023099	3.71258	3.93784	3.92536	4.04797	3.83447	5.56316	5.1046	6.99102	3.85227	4.09283	4.26019
At1g14360	ATUTR3__UTR3 (UDP-GALACTOSE TRANSPORTER 3); pyrimidine nucleotide sugar transmembrane transporter	261485_at	-0.893137	-1.83129	0.00668671	0.0485942	8.63931	8.74474	8.29426	7.11011	8.22249	9.92436	9.80708	8.3521	8.36844	6.77847	7.44276
At1g51340	MATE efflux family protein	265151_at	-0.0871283	-1.85022	0.0182374	0.093798	4.81511	5.13427	4.57961	4.57363	4.9381	7.46246	7.47914	5.2262	5.52298	4.37965	4.71451
At1g31550	GDSL-motif lipase, putative	256489_at	-0.465789	-1.85266	0.000127939	0.00376393	4.96359	5.00136	5.16406	4.53268	4.62175	5.53661	6.57109	6.58904	4.15845	4.82391	4.15639
At4g10260	pfkB-type carbohydrate kinase family protein	255806_at	-0.230798	-1.86855	9.15422e-06	0.000715095	5.97831	6.00994	5.85924	5.85924	5.57749	7.59864	7.28173	6.6755	5.397	5.17921	5.374
At2g29940	ATPDR3__PDR3 (PLEIOTROPIC DRUG RESISTANCE 3); ATPase, coupled to transmembrane movement of substances	266866_at	-0.838787	-1.87545	2.39787e-07	6.58982e-05	7.93714	8.37235	7.86284	7.17236	7.26496	9.30626	9.38352	9.07931	7.34201	7.51178	7.28896
At2g15960	unknown protein	265481_at	0.123294	-1.87825	0.000259967	0.00569784	8.29818	8.28589	8.70222	8.57374	8.53037	10.4143	9.30386	10.3721	7.68268	8.41098	8.3618
At1g54740	FUNCTIONS IN: molecular_function unknown; INVOLVED IN: biological_process unknown; EXPRESSED IN: 21 plant structures; EXPRESSED DURING: 14 growth stages; BEST Arabidopsis thaliana protein match is: structural constituent of ribosome (TAIR:AT1G22110.1); Ha	264238_at	-0.771654	-1.87922	0.000158548	0.00422917	7.22237	7.18742	6.95949	6.154	6.54888	8.31603	7.82721	6.92147	5.90807	5.99269	5.52629
At3g26770	short-chain dehydrogenase/reductase (SDR) family protein	258257_at	-0.70989	-1.88848	9.38311e-06	0.000720635	8.24863	8.20826	8.12691	7.51798	7.45145	9.08578	9.00308	8.45233	6.56075	7.39936	6.91564
At4g17340	DELTA-TIP2__TIP2;2 (TONOPLAST INTRINSIC PROTEIN 2;2); water channel	245399_at	-0.535427	-1.94305	0.00144889	0.0177971	6.42114	6.45493	6.41331	6.14522	5.64352	7.932	8.65854	9.45462	6.03385	6.76405	7.41811
At1g53690	DNA-directed RNA polymerases I, II, and III 7 kDa subunit, putative	259962_at	-0.498567	-1.95371	2.27519e-05	0.00123816	9.93977	9.50766	9.79731	9.44045	9.05891	10.2127	9.86757	10.5417	7.83651	8.69052	8.23374
At5g48110	terpene synthase/cyclase family protein	248736_at	-0.825463	-1.98008	7.87257e-05	0.00278841	4.52305	4.84749	5.16362	4.18151	3.85701	5.39513	6.51449	6.42611	4.11885	3.87571	4.40094
At2g05910	unknown protein	266021_at	-0.531785	-1.99857	0.00064055	0.0102717	11.2898	11.3811	11.2011	10.6791	10.8388	11.2855	11.2276	10.0605	8.22204	9.5664	8.78945
At5g17880	CSA1 (constitutive shade-avoidance1); ATP binding / transmembrane receptor	250063_at	0.397384	-2.01216	6.72523e-07	0.000134564	5.49735	5.52025	5.56713	6.23	5.62125	7.84596	7.82251	7.96514	5.58673	5.95316	6.05723
At2g18480	mannitol transporter, putative	265922_at	0.368052	-2.0181	0.00131745	0.0167174	7.03952	7.75704	7.79194	7.90089	7.89422	8.54062	8.93784	8.62291	5.65921	7.56026	6.8276
At1g76230	unknown protein	261779_at	-0.936773	-2.02515	0.00794369	0.0544294	8.73247	8.24951	9.19247	8.07124	7.50485	8.84115	7.46658	8.66913	5.01094	7.33451	6.55597
At4g02690	glutamate binding	255493_at	-0.407556	-2.02963	0.000288526	0.00612781	6.1756	5.90725	6.2567	5.82592	5.58533	8.3021	7.0499	6.86531	5.07259	5.74105	5.3148
At4g18920	unknown protein	254607_at	-0.122931	-2.05028	0.000311643	0.00642088	9.09814	9.62853	9.32174	8.91806	9.53501	9.94223	9.31652	8.48195	6.97621	7.51366	7.09997
At5g26010	catalytic/ protein serine/threonine phosphatase	246868_at	-0.0966945	-2.07227	1.96076e-08	1.24236e-05	5.34972	5.22111	5.21094	5.21753	5.11026	7.32181	7.09004	6.94349	4.93018	5.11369	5.09465
At5g46050	ATPTR3__PTR3 (PEPTIDE TRANSPORTER 3); dipeptide transporter/ transporter/ tripeptide transporter	248932_at	0.489114	-2.07875	0.000100567	0.00325762	7.16201	6.72632	7.02113	7.2174	7.70047	7.89679	8.2818	7.84524	5.23078	6.59308	5.96374
At4g39675	unknown protein	252882_at	-0.216976	-2.1054	0.000855663	0.0124977	7.65133	7.34487	8.32158	7.92367	7.18757	7.85774	7.14075	8.30154	4.97051	5.9538	6.05952
At2g32530 At2g32540	ATCSLB3_CSLB03__ATCSLB03; cellulose synthase/ transferase/ transferase, transferring glycosyl groups	267115_s_at	-0.569035	-2.1067	0.000190637	0.00474203	6.68955	6.55707	7.03693	6.21513	6.16916	6.2554	6.21513	6.476	3.36786	5.03034	4.22825
At2g35820	unknown protein	263947_at	-0.31838	-2.11312	5.58082e-06	0.000530411	8.00038	7.77465	7.56034	7.18772	7.73243	9.94854	10.5274	9.73254	8.10867	7.89364	7.8668
At5g39520	unknown protein	249454_at	-0.23671	-2.15561	2.14185e-06	0.000282403	7.84647	8.33705	7.91151	7.71938	7.87056	9.35559	9.2932	9.12608	6.63943	7.31453	7.35408
At3g12720	ATY53__ATMYB67 (MYB DOMAIN PROTEIN 67); DNA binding / transcription factor	257704_at	-0.862231	-2.15858	0.00468708	0.038047	9.92197	9.49241	9.91484	9.20609	8.62226	8.37598	7.62352	7.72584	4.2104	6.61316	6.42603
At1g77380	AAP3; amino acid transmembrane transporter	246389_at	-0.70413	-2.17079	0.000839926	0.0123366	8.92652	8.70277	9.22303	8.2836	8.20969	10.0477	8.71767	8.71665	6.28851	7.80609	6.875
At3g50830	ATCOR413-PM2__COR413-PM2 (COLD-REGULATED 413-PLASMA MEMBRANE 2)	252135_at	-0.257173	-2.17093	2.36132e-08	1.45572e-05	8.44605	8.54375	8.75475	8.29194	8.35675	10.0511	10.1438	10.2925	8.03261	8.14225	7.79979
At5g17100 At5g17110	FUNCTIONS IN: molecular_function unknown; INVOLVED IN: biological_process unknown; LOCATED IN: cellular_component unknown; EXPRESSED IN: male gametophyte; EXPRESSED DURING: L mature pollen stage; CONTAINS InterPro DOMAIN/s: Cystatin-related, plant (InterP	246471_s_at	0.277668	-2.17444	2.84773e-06	0.000339397	3.35936	3.2163	3.3302	3.5416	3.61764	6.19205	6.17219	5.41485	3.72983	3.49127	4.03466
At3g55470	C2 domain-containing protein	251790_at	-0.261906	-2.22062	6.1696e-09	7.34144e-06	6.24052	6.24539	6.39848	5.95953	6.10626	8.09812	8.35009	8.18334	6.14064	5.91295	5.9161
At3g04170	germin-like protein, putative	258580_at	-0.628127	-2.22557	0.000589814	0.00972788	12.9034	13.0777	12.9023	12.1289	12.5371	12.6106	12.3234	11.2767	9.37898	10.7574	9.39751
At1g61500	S-locus protein kinase, putative	265063_at	-0.0904822	-2.30119	0.00146606	0.0179596	3.42381	3.65704	3.57448	3.44249	3.4801	4.87118	5.59329	7.24812	3.49496	3.65704	3.65704
At1g41830	SKS6 (SKU5-SIMILAR 6); pectinesterase	261363_at	-0.728717	-2.3036	5.66179e-05	0.00225385	8.40319	8.1328	8.04052	7.30825	7.61865	8.53327	9.61958	8.46034	6.33698	7.11283	6.2526
At2g22990	SCPL8__SNG1 (SINAPOYLGLUCOSE 1); serine-type carboxypeptidase/ sinapoylglucose-malate O-sinapoyltransferase	267262_at	0.404939	-2.32795	0.000116665	0.00352002	4.82247	5.15212	5.22414	5.49941	5.44295	7.93685	8.34473	7.27661	5.01726	5.2445	6.31258
At5g07480	oxidoreductase, 2OG-Fe(II) oxygenase family protein	250634_at	-0.491668	-2.33344	8.66385e-05	0.00297624	4.87742	4.73565	4.86565	4.40134	4.2678	7.42142	6.7696	5.6973	4.3366	4.29836	4.25302
At3g12960	unknown protein	257853_at	-0.418784	-2.35231	0.0108748	0.0673512	9.42413	8.94167	9.9511	9.31069	8.72968	11.9081	9.16946	10.5518	7.18363	8.69533	8.69349
At3g21520	unknown protein	257540_at	0.837552	-2.44442	1.53125e-05	0.000978368	6.12432	5.99721	6.22313	7.39884	6.50603	9.95725	9.18881	9.38215	6.5343	7.43137	7.22929
At2g14095	unknown protein	263282_at	-0.693271	-2.56922	3.24941e-05	0.00158748	8.07688	8.44971	7.85481	7.21345	7.65427	9.36797	8.79239	7.93223	5.76087	6.29353	6.33054
At5g57550	XTR3 (XYLOGLUCAN ENDOTRANSGLYCOSYLASE 3); hydrolase, acting on glycosyl bonds / xyloglucan:xyloglucosyl transferase	247866_at	-0.839662	-2.66706	0.000223388	0.00521011	9.91091	10.0372	10.1233	9.10362	9.26466	12.4804	10.7738	10.3163	8.32645	8.6165	8.62645
At5g24910	CYP714A1; electron carrier/ heme binding / iron ion binding / monooxygenase/ oxygen binding	246978_at	4.56523e-05	-2.68072	9.04468e-09	7.90635e-06	7.60686	7.82562	7.84121	7.82455	7.69133	10.8672	10.6178	10.8461	7.841	8.11656	8.33139
At1g48800	terpene synthase/cyclase family protein	256164_at	0.685605	-2.73511	5.69853e-07	0.000122626	4.59072	4.24026	4.55039	5.01346	5.27867	7.79829	7.88236	7.01328	4.71632	5.08669	4.6856
At3g46900	COPT2; copper ion transmembrane transporter/ high affinity copper ion transmembrane transporter	252502_at	0.481808	-2.74042	1.03982e-08	8.17869e-06	6.10605	5.89868	6.0419	6.5255	6.46921	8.41288	8.45836	8.08717	5.51279	5.8575	5.36687
At5g25980 At5g26000	BGLU37__TGG2 (GLUCOSIDE GLUCOHYDROLASE 2); hydrolase, hydrolyzing O-glycosyl compounds / thioglucosidase	246880_s_at	-0.504666	-2.77815	0.000187759	0.0046909	8.54295	8.3715	8.4536	7.54485	8.35785	10.2157	10.1904	8.35785	6.91505	6.88868	6.62582
At4g11310 At4g11320	cysteine proteinase, putative	254915_s_at	-0.839657	-2.79697	0.000207942	0.0049645	9.66275	9.46999	9.24221	8.34785	8.88947	10.0408	9.94438	8.22965	7.12356	6.65932	6.04102
At1g17190	GSTU26__ATGSTU26 (ARABIDOPSIS THALIANA GLUTATHIONE S-TRANSFERASE TAU 26); glutathione transferase	262516_at	0.56508	-2.81885	1.09837e-07	3.62623e-05	5.78451	5.8186	5.79448	6.30599	6.42256	8.95583	8.56576	8.00673	5.7073	5.61642	5.74805
At3g10890	(1-4)-beta-mannan endohydrolase, putative	258767_at	0.0416869	-2.87637	5.56182e-06	0.000530411	3.97586	4.0288	3.80412	4.14145	3.81444	7.92634	7.2094	6.4582	4.29124	4.1835	4.49008
At3g26520	GAMMA-TIP2_SITIP_TIP1;2__TIP2 (TONOPLAST INTRINSIC PROTEIN 2); water channel	257313_at	0.431986	-3.06705	0.00301413	0.0283866	4.7121	4.80779	4.15678	5.38491	4.59684	8.43563	9.49841	10.398	4.8419	6.5346	7.75439
At5g15360	unknown protein	250135_at	-0.141488	-3.36325	1.42207e-09	2.71296e-06	5.47761	5.71546	5.39405	5.51653	5.25858	8.35463	8.63468	8.58531	5.14418	4.95127	5.38944
At5g34920 At5g59620	0	246642_s_at	0.00108962	-3.46347	1.67721e-10	9.22262e-07	3.16799	3.10635	3.18466	3.16799	3.14019	6.862	6.8095	6.67835	3.13658	3.57989	3.24298
At1g70840	MLP31 (MLP-LIKE PROTEIN 31)	262310_at	-0.0422656	-3.57477	8.87199e-05	0.00301146	5.98682	5.72694	6.07953	5.94926	5.8284	9.82091	8.17814	8.30488	4.14594	6.07087	5.36281
At2g43910 At2g43920	thiol methyltransferase, putative	267233_s_at	0.94564	-3.95534	1.50028e-06	0.000229674	7.28564	7.30838	7.4083	8.18538	8.3741	11.1201	10.9956	9.79585	6.17907	7.37104	6.49542
At4g29200	beta-galactosidase	253707_at	-0.164518	-5.9187	2.82338e-09	4.95394e-06	4.40315	4.50537	4.81865	4.70434	4.11807	9.83872	10.6992	11.0328	4.66973	4.71834	4.42656
